# Supplementary material for: Glucocorticoids promote apoptosis of proinflammatory monocytes by inhibiting ERK activity
Source: Cell Death Dis. 2018 Feb 15;9(3):267. doi: 10.1038/s41419-018-0332-4 (PMC5833693; doi:10.1038/s41419-018-0332-4)
Supplement: Supplementary file 2 — Supplemental Table S1 [file 41419_2018_332_MOESM2_ESM.xlsx]

## Sheet: GENE LIST
Symbol	Entrez Gene Name	Expr Fold Change	Location	Type(s)
AATK	apoptosis associated tyrosine kinase	1.286	Cytoplasm	kinase
ABCB4	ATP binding cassette subfamily B member 4	-1.771	Plasma Membrane	transporter
ABCD2	ATP binding cassette subfamily D member 2	-1.064	Cytoplasm	transporter
ABHD1	abhydrolase domain containing 1	-1.278	Other	other
ACKR3	atypical chemokine receptor 3	1.231	Plasma Membrane	G-protein coupled receptor
ACSS3	acyl-CoA synthetase short-chain family member 3	-1.276	Cytoplasm	enzyme
ADAD1	adenosine deaminase domain containing 1	1.344	Nucleus	peptidase
ADAM28	ADAM metallopeptidase domain 28	1.539	Plasma Membrane	peptidase
ADAMTS2	ADAM metallopeptidase with thrombospondin type 1 motif 2	1.207	Extracellular Space	peptidase
ADGRA2	adhesion G protein-coupled receptor A2	-1.396	Plasma Membrane	G-protein coupled receptor
ADGRE5	adhesion G protein-coupled receptor E5	-1.491	Plasma Membrane	G-protein coupled receptor
ADORA2A	adenosine A2a receptor	-1.535	Plasma Membrane	G-protein coupled receptor
ADORA3	adenosine A3 receptor	1.424	Plasma Membrane	G-protein coupled receptor
AFAP1L1	actin filament associated protein 1 like 1	-1.263	Other	other
AGPAT4	1-acylglycerol-3-phosphate O-acyltransferase 4	-1.695	Cytoplasm	enzyme
AKR1C1/AKR1C2	aldo-keto reductase family 1 member C2	-1.411	Cytoplasm	enzyme
AKR1D1	aldo-keto reductase family 1 member D1	-1.22	Cytoplasm	enzyme
ALCAM	activated leukocyte cell adhesion molecule	-1.508	Plasma Membrane	other
ALDH1A2	aldehyde dehydrogenase 1 family member A2	-1.927	Cytoplasm	enzyme
ALDH1L2	aldehyde dehydrogenase 1 family member L2	1.186	Cytoplasm	enzyme
ALOX15	arachidonate 15-lipoxygenase	-1.63	Cytoplasm	enzyme
ALOX15B	arachidonate 15-lipoxygenase, type B	1.89	Cytoplasm	enzyme
ALOX5AP	arachidonate 5-lipoxygenase activating protein	2.171	Plasma Membrane	other
AMIGO1	adhesion molecule with Ig like domain 1	1.823	Plasma Membrane	other
AMPH	amphiphysin	2.11	Plasma Membrane	other
AMY1C (includes others)	amylase, alpha 1A (salivary)	1.362	Extracellular Space	enzyme
ANGEL1	angel homolog 1	1.171	Extracellular Space	other
ANGPT2	angiopoietin 2	-1.861	Extracellular Space	growth factor
ANKRD17	ankyrin repeat domain 17	-1.285	Nucleus	other
ANKRD20A5P	ankyrin repeat domain 20 family member A5, pseudogene	1.334	Other	other
ANKRD26	ankyrin repeat domain 26	-1.272	Nucleus	transcription regulator
ANKRD33B	ankyrin repeat domain 33B	-1.323	Other	other
ANKS1B	ankyrin repeat and sterile alpha motif domain containing 1B	-2.018	Nucleus	other
ANO4	anoctamin 4	-1.388	Plasma Membrane	ion channel
ANXA3	annexin A3	-1.585	Cytoplasm	enzyme
APC	APC, WNT signaling pathway regulator	-3.165	Nucleus	enzyme
APITD1-CORT/CENPS	centromere protein S	-1.308	Nucleus	other
APLF	aprataxin and PNKP like factor	-1.503	Cytoplasm	enzyme
AQP3	aquaporin 3 (Gill blood group)	-2.258	Plasma Membrane	transporter
AQP8	aquaporin 8	-1.969	Plasma Membrane	transporter
ARHGAP20	Rho GTPase activating protein 20	-1.565	Cytoplasm	other
ARHGAP25	Rho GTPase activating protein 25	1.283	Cytoplasm	other
ARHGAP44	Rho GTPase activating protein 44	-1.218	Cytoplasm	other
ARHGEF1	Rho guanine nucleotide exchange factor 1	3.51	Cytoplasm	other
ARHGEF15	Rho guanine nucleotide exchange factor 15	-1.602	Cytoplasm	other
ARL11	ADP ribosylation factor like GTPase 11	-1.119	Other	other
ASB17	ankyrin repeat and SOCS box containing 17	-1.308	Other	other
ASB9	ankyrin repeat and SOCS box containing 9	-1.266	Nucleus	transcription regulator
ASPA	aspartoacylase	1.841	Cytoplasm	enzyme
ASPHD2	aspartate beta-hydroxylase domain containing 2	-1.969	Other	enzyme
ASS1	argininosuccinate synthase 1	-1.089	Cytoplasm	enzyme
ATE1	arginyltransferase 1	-1.207	Nucleus	enzyme
ATP5F1	ATP synthase, H+ transporting, mitochondrial Fo complex subunit B1	-1.758	Cytoplasm	transporter
ATP6V0A4	ATPase H+ transporting V0 subunit a4	1.23	Cytoplasm	transporter
ATP8B3	ATPase phospholipid transporting 8B3	-3.813	Cytoplasm	transporter
ATXN7	ataxin 7	-1.253	Nucleus	peptidase
B3GALT5	beta-1,3-galactosyltransferase 5	-1.459	Cytoplasm	enzyme
B4GALNT1	beta-1,4-N-acetyl-galactosaminyltransferase 1	-1.535	Cytoplasm	enzyme
BACH1	BTB domain and CNC homolog 1	2.365	Nucleus	transcription regulator
BARX1	BARX homeobox 1	-1.907	Nucleus	transcription regulator
BCAT1	branched chain amino acid transaminase 1	1.403	Cytoplasm	enzyme
BCL11A	B-cell CLL/lymphoma 11A	-1.105	Nucleus	transcription regulator
BCL2L13	BCL2 like 13	-1.196	Cytoplasm	other
BCL9	B-cell CLL/lymphoma 9	-1.208	Nucleus	other
BHMT2	betaine--homocysteine S-methyltransferase 2	-1.449	Cytoplasm	enzyme
BIN1	bridging integrator 1	1.094	Nucleus	other
BLM	Bloom syndrome RecQ like helicase	1.46	Nucleus	enzyme
BMP2	bone morphogenetic protein 2	-1.169	Extracellular Space	growth factor
BMP8A	bone morphogenetic protein 8a	1.207	Extracellular Space	cytokine
BMPR1A	bone morphogenetic protein receptor type 1A	-2.141	Plasma Membrane	kinase
BRIP1	BRCA1 interacting protein C-terminal helicase 1	-1.49	Nucleus	enzyme
C15orf39	chromosome 15 open reading frame 39	-1.332	Cytoplasm	other
C15orf48	chromosome 15 open reading frame 48	-2.378	Nucleus	other
C1orf101	chromosome 1 open reading frame 101	-1.974	Other	other
C1orf115	chromosome 1 open reading frame 115	1.194	Other	other
C1orf162	chromosome 1 open reading frame 162	1.734	Other	transporter
C6	complement C6	1.198	Extracellular Space	other
C9orf72	chromosome 9 open reading frame 72	-1.135	Cytoplasm	other
CALCA	calcitonin related polypeptide alpha	-1.78	Plasma Membrane	other
CALM1 (includes others)	calmodulin 1	-1.166	Cytoplasm	other
CAMK2A	calcium/calmodulin dependent protein kinase II alpha	-1.147	Cytoplasm	kinase
CAPN13	calpain 13	-2.039	Other	other
CARS	cysteinyl-tRNA synthetase	-5.218	Cytoplasm	enzyme
CASP8	caspase 8	-1.548	Nucleus	peptidase
CATSPERB	cation channel sperm associated auxiliary subunit beta	-1.318	Plasma Membrane	other
CBFA2T3	CBFA2/RUNX1 translocation partner 3	-1.195	Nucleus	transcription regulator
CC2D1B	coiled-coil and C2 domain containing 1B	-2.605	Nucleus	transcription regulator
CCDC71L	coiled-coil domain containing 71-like	-1.219	Other	other
CCL13	C-C motif chemokine ligand 13	-2.197	Extracellular Space	cytokine
CCL17	C-C motif chemokine ligand 17	-2.124	Extracellular Space	cytokine
CCR4	C-C motif chemokine receptor 4	-4.644	Plasma Membrane	G-protein coupled receptor
CD163	CD163 molecule	2.307	Plasma Membrane	transmembrane receptor
CD28	CD28 molecule	-2.141	Plasma Membrane	transmembrane receptor
CD302	CD302 molecule	1.23	Plasma Membrane	transmembrane receptor
CD36	CD36 molecule	-2.714	Plasma Membrane	transmembrane receptor
CD48	CD48 molecule	-1.191	Plasma Membrane	other
CD81	CD81 molecule	1.559	Plasma Membrane	other
CDC14B	cell division cycle 14B	-1.21	Nucleus	phosphatase
CDC42BPA	CDC42 binding protein kinase alpha	1.557	Cytoplasm	kinase
CDC42EP1	CDC42 effector protein 1	-1.837	Extracellular Space	other
CDC5L	cell division cycle 5 like	-1.833	Nucleus	other
CDCA7L	cell division cycle associated 7 like	1.134	Nucleus	other
CDH22	cadherin 22	-1.428	Plasma Membrane	other
CDH26	cadherin 26	1.635	Plasma Membrane	other
CDH4	cadherin 4	-1.453	Plasma Membrane	other
CEACAM6	carcinoembryonic antigen related cell adhesion molecule 6	1.169	Plasma Membrane	other
CEMIP	cell migration inducing hyaluronan binding protein	-2.345	Cytoplasm	enzyme
CEP162	centrosomal protein 162	-1.606	Nucleus	other
CEP41	centrosomal protein 41	-2.77	Cytoplasm	other
CEP76	centrosomal protein 76	-1.916	Cytoplasm	other
CFAP43	cilia and flagella associated protein 43	-1.358	Other	other
CHD7	chromodomain helicase DNA binding protein 7	1.452	Nucleus	enzyme
CHEK1	checkpoint kinase 1	-1.132	Nucleus	kinase
CHST14	carbohydrate sulfotransferase 14	-1.265	Cytoplasm	enzyme
CIITA	class II major histocompatibility complex transactivator	-1.983	Nucleus	transcription regulator
CIRBP	cold inducible RNA binding protein	1.227	Nucleus	translation regulator
CISH	cytokine inducible SH2 containing protein	-1.834	Cytoplasm	other
CITED4	Cbp/p300 interacting transactivator with Glu/Asp rich carboxy-terminal domain 4	-1.196	Nucleus	transcription regulator
CKB	creatine kinase B	1.329	Cytoplasm	kinase
CLEC10A	C-type lectin domain family 10 member A	-2.488	Plasma Membrane	other
CLEC4A	C-type lectin domain family 4 member A	-2.39	Plasma Membrane	transmembrane receptor
CLEC7A	C-type lectin domain family 7 member A	-2.429	Plasma Membrane	transmembrane receptor
CLIC2	chloride intracellular channel 2	-1.326	Cytoplasm	enzyme
CMAHP	cytidine monophospho-N-acetylneuraminic acid hydroxylase, pseudogene	-1.409	Cytoplasm	other
CMTM7	CKLF like MARVEL transmembrane domain containing 7	1.131	Extracellular Space	cytokine
CNBD1	cyclic nucleotide binding domain containing 1	-2.135	Other	other
CNEP1R1	CTD nuclear envelope phosphatase 1 regulatory subunit 1	-1.206	Nucleus	other
CNR1	cannabinoid receptor 1	-1.926	Plasma Membrane	G-protein coupled receptor
COL14A1	collagen type XIV alpha 1 chain	1.412	Extracellular Space	other
COL17A1	collagen type XVII alpha 1 chain	1.48	Extracellular Space	other
COL25A1	collagen type XXV alpha 1 chain	-1.5	Cytoplasm	other
COL27A1	collagen type XXVII alpha 1 chain	1.186	Extracellular Space	other
COL5A1	collagen type V alpha 1 chain	-2.037	Extracellular Space	other
COLEC12	collectin subfamily member 12	-1.582	Plasma Membrane	transmembrane receptor
COLQ	collagen like tail subunit of asymmetric acetylcholinesterase	-1.48	Extracellular Space	other
COQ8B	coenzyme Q8B	-2.411	Cytoplasm	kinase
CPA4	carboxypeptidase A4	-1.687	Extracellular Space	peptidase
CPM	carboxypeptidase M	1.302	Plasma Membrane	peptidase
CRABP1	cellular retinoic acid binding protein 1	-2.673	Cytoplasm	transporter
CRB1	crumbs 1, cell polarity complex component	-2.394	Plasma Membrane	other
CRELD2	cysteine rich with EGF like domains 2	1.548	Other	other
CRHR1-IT1	CRHR1 intronic transcript 1	-1.332	Other	other
CRISPLD2	cysteine rich secretory protein LCCL domain containing 2	1.314	Cytoplasm	other
CSDC2	cold shock domain containing C2	-1.457	Cytoplasm	other
CST1	cystatin SN	-1.09	Extracellular Space	other
CTAGE1	cutaneous T-cell lymphoma-associated antigen 1	-1.396	Other	other
CYGB	cytoglobin	-1.643	Cytoplasm	transporter
DAPP1	dual adaptor of phosphotyrosine and 3-phosphoinositides 1	-1.107	Cytoplasm	other
DBF4	DBF4 zinc finger	-1.137	Nucleus	kinase
DCANP1	dendritic cell associated nuclear protein	-2.646	Other	other
DDIAS	DNA damage induced apoptosis suppressor	-1.231	Cytoplasm	other
DEFA1 (includes others)	defensin alpha 1	-1.185	Cytoplasm	other
DENND1B	DENN domain containing 1B	-3.304	Other	other
DENND2A	DENN domain containing 2A	-1.61	Cytoplasm	other
DENND2C	DENN domain containing 2C	-1.406	Other	other
DENND5B	DENN domain containing 5B	1.196	Cytoplasm	other
DHCR7	7-dehydrocholesterol reductase	-3.321	Cytoplasm	enzyme
DHRS2	dehydrogenase/reductase 2	-1.422	Nucleus	enzyme
DPEP2	dipeptidase 2	1.084	Plasma Membrane	peptidase
DPPA4	developmental pluripotency associated 4	-1.382	Nucleus	other
DPYSL3	dihydropyrimidinase like 3	1.922	Cytoplasm	enzyme
DSC2	desmocollin 2	-1.339	Plasma Membrane	other
DUSP19	dual specificity phosphatase 19	-1.556	Cytoplasm	phosphatase
DUSP5	dual specificity phosphatase 5	-2.766	Nucleus	phosphatase
DYRK3	dual specificity tyrosine phosphorylation regulated kinase 3	-1.491	Nucleus	kinase
DZIP3	DAZ interacting zinc finger protein 3	1.074	Cytoplasm	enzyme
EBF1	early B-cell factor 1	1.29	Nucleus	transcription regulator
EBF3	early B-cell factor 3	-2.652	Nucleus	transcription regulator
EFCAB6	EF-hand calcium binding domain 6	-1.316	Nucleus	other
EFHC1	EF-hand domain containing 1	-1.239	Cytoplasm	other
EGR2	early growth response 2	-1.733	Nucleus	transcription regulator
EIF3M	eukaryotic translation initiation factor 3 subunit M	-1.79	Cytoplasm	other
ELMSAN1	ELM2 and Myb/SANT domain containing 1	-2.291	Nucleus	other
ELOVL7	ELOVL fatty acid elongase 7	-1.601	Cytoplasm	enzyme
EMP1	epithelial membrane protein 1	-1.477	Plasma Membrane	other
EMP2	epithelial membrane protein 2	2.376	Plasma Membrane	other
ENAM	enamelin	-1.481	Extracellular Space	other
ENPP2	ectonucleotide pyrophosphatase/phosphodiesterase 2	-1.224	Plasma Membrane	enzyme
ENTPD7	ectonucleoside triphosphate diphosphohydrolase 7	-1.373	Cytoplasm	enzyme
EPG5	ectopic P-granules autophagy protein 5 homolog	-1.971	Other	other
EPHA3	EPH receptor A3	-1.319	Plasma Membrane	kinase
EPHX1	epoxide hydrolase 1	-1.197	Cytoplasm	peptidase
ERGIC1	endoplasmic reticulum-golgi intermediate compartment 1	1.675	Cytoplasm	other
ERRFI1	ERBB receptor feedback inhibitor 1	-2.079	Cytoplasm	other
ETV1	ETS variant 1	-1.4	Nucleus	transcription regulator
EXD3	exonuclease 3'-5' domain containing 3	-1.219	Other	other
EXOC6B	exocyst complex component 6B	-1.532	Other	other
FABP4	fatty acid binding protein 4	-1.314	Cytoplasm	transporter
FAH	fumarylacetoacetate hydrolase	1.526	Cytoplasm	enzyme
FAM104B	family with sequence similarity 104 member B	1.283	Other	other
FAM111A	family with sequence similarity 111 member A	5.198	Nucleus	other
FAM124A	family with sequence similarity 124 member A	-1.539	Other	other
FAM13A-AS1	FAM13A antisense RNA 1	1.531	Other	other
FAM185A	family with sequence similarity 185 member A	-1.271	Cytoplasm	other
FAM30A	family with sequence similarity 30 member A	-1.125	Other	other
FAT3	FAT atypical cadherin 3	-1.273	Plasma Membrane	other
FBXL16	F-box and leucine rich repeat protein 16	-1.332	Cytoplasm	enzyme
FBXO24	F-box protein 24	-1.984	Other	enzyme
FCGBP	Fc fragment of IgG binding protein	-1.086	Extracellular Space	other
FCGR2B	Fc fragment of IgG receptor IIb	-1.919	Plasma Membrane	transmembrane receptor
FCN1	ficolin 1	-2.158	Extracellular Space	peptidase
FCRL2	Fc receptor like 2	-1.829	Other	other
FCRL4	Fc receptor like 4	1.177	Cytoplasm	other
FERMT1	fermitin family member 1	1.241	Plasma Membrane	other
FGD5	FYVE, RhoGEF and PH domain containing 5	-1.618	Cytoplasm	other
FGF4	fibroblast growth factor 4	-1.603	Extracellular Space	growth factor
FHL2	four and a half LIM domains 2	-1.306	Nucleus	transcription regulator
FKBP1A	FK506 binding protein 1A	-3.976	Cytoplasm	enzyme
FLRT2	fibronectin leucine rich transmembrane protein 2	-1.862	Plasma Membrane	other
FLT1	fms related tyrosine kinase 1	-1.886	Plasma Membrane	kinase
FOSL1	FOS like 1, AP-1 transcription factor subunit	-2.72	Nucleus	transcription regulator
FOXD4	forkhead box D4	-1.647	Nucleus	transcription regulator
FPR2	formyl peptide receptor 2	-1.774	Plasma Membrane	G-protein coupled receptor
FRAS1	Fraser extracellular matrix complex subunit 1	-1.747	Extracellular Space	other
FRMD4A	FERM domain containing 4A	-1.121	Plasma Membrane	other
FUT9	fucosyltransferase 9	-1.527	Cytoplasm	enzyme
FUZ	fuzzy planar cell polarity protein	-2.323	Plasma Membrane	other
GABRB3	gamma-aminobutyric acid type A receptor beta3 subunit	-2.317	Plasma Membrane	ion channel
GARNL3	GTPase activating Rap/RanGAP domain like 3	-1.412	Other	other
GAS2L3	growth arrest specific 2 like 3	-1.122	Other	other
GCAT	glycine C-acetyltransferase	-1.098	Cytoplasm	enzyme
GCLC	glutamate-cysteine ligase catalytic subunit	1.424	Cytoplasm	enzyme
GCOM1	GRINL1A complex locus 1	-1.062	Other	other
GGT5	gamma-glutamyltransferase 5	-1.856	Plasma Membrane	enzyme
GIMAP1	GTPase, IMAP family member 1	1.358	Cytoplasm	other
GJB5	gap junction protein beta 5	1.373	Plasma Membrane	transporter
GLI2	GLI family zinc finger 2	2.214	Nucleus	transcription regulator
GLIDR	glioblastoma down-regulated RNA	1.084	Other	other
GLRA1	glycine receptor alpha 1	-1.315	Plasma Membrane	ion channel
GNAL	G protein subunit alpha L	-2.426	Cytoplasm	enzyme
GNG3	G protein subunit gamma 3	1.395	Plasma Membrane	enzyme
GPCPD1	glycerophosphocholine phosphodiesterase 1	1.174	Cytoplasm	enzyme
GPLD1	glycosylphosphatidylinositol specific phospholipase D1	-1.29	Cytoplasm	enzyme
GPR137C	G protein-coupled receptor 137C	-2.501	Other	other
GPR150	G protein-coupled receptor 150	1.592	Plasma Membrane	G-protein coupled receptor
GPR19	G protein-coupled receptor 19	-1.63	Plasma Membrane	G-protein coupled receptor
GPR34	G protein-coupled receptor 34	1.434	Plasma Membrane	G-protein coupled receptor
GPR6	G protein-coupled receptor 6	-1.418	Plasma Membrane	G-protein coupled receptor
GPR68	G protein-coupled receptor 68	-2.629	Plasma Membrane	G-protein coupled receptor
GPX7	glutathione peroxidase 7	1.773	Cytoplasm	enzyme
GRIN2A	glutamate ionotropic receptor NMDA type subunit 2A	-1.206	Plasma Membrane	ion channel
GRK5	G protein-coupled receptor kinase 5	1.26	Plasma Membrane	kinase
GRM5	glutamate metabotropic receptor 5	-1.488	Plasma Membrane	G-protein coupled receptor
GSC2	goosecoid homeobox 2	-1.277	Nucleus	transcription regulator
GUCA1A	guanylate cyclase activator 1A	-1.046	Cytoplasm	other
H19	H19, imprinted maternally expressed transcript (non-protein coding)	-1.914	Cytoplasm	other
HAS3	hyaluronan synthase 3	-1.411	Plasma Membrane	enzyme
HAT1	histone acetyltransferase 1	-1.208	Nucleus	enzyme
HAUS6	HAUS augmin like complex subunit 6	-1.437	Cytoplasm	other
HECTD2	HECT domain E3 ubiquitin protein ligase 2	-3.085	Cytoplasm	enzyme
HECW1	HECT, C2 and WW domain containing E3 ubiquitin protein ligase 1	-1.097	Cytoplasm	enzyme
HESX1	HESX homeobox 1	-1.167	Nucleus	transcription regulator
HIP1	huntingtin interacting protein 1	-1.115	Cytoplasm	other
HIPK2	homeodomain interacting protein kinase 2	-2.912	Nucleus	kinase
HIST1H2AK	histone cluster 1 H2A family member k	-1.493	Nucleus	other
HIST1H2AL	histone cluster 1 H2A family member l	4.673	Nucleus	other
HIST4H4	histone cluster 4 H4	-1.163	Nucleus	other
HK2	hexokinase 2	1.528	Cytoplasm	kinase
HLA-DMA	major histocompatibility complex, class II, DM alpha	-2.129	Plasma Membrane	transmembrane receptor
HLA-DMB	major histocompatibility complex, class II, DM beta	-1.489	Plasma Membrane	transmembrane receptor
HLA-DOA	major histocompatibility complex, class II, DO alpha	-2.555	Plasma Membrane	transmembrane receptor
HLA-DPA1	major histocompatibility complex, class II, DP alpha 1	-1.883	Plasma Membrane	transmembrane receptor
HLA-DPB1	major histocompatibility complex, class II, DP beta 1	-2.163	Plasma Membrane	transmembrane receptor
HLA-DQA1	major histocompatibility complex, class II, DQ alpha 1	-2.089	Plasma Membrane	transmembrane receptor
HLA-DQA2	major histocompatibility complex, class II, DQ alpha 2	-2.762	Plasma Membrane	transmembrane receptor
HLA-DQB1	major histocompatibility complex, class II, DQ beta 1	-1.763	Plasma Membrane	other
HLA-DQB2	major histocompatibility complex, class II, DQ beta 2	-1.565	Plasma Membrane	transmembrane receptor
HLA-DRA	major histocompatibility complex, class II, DR alpha	-1.928	Plasma Membrane	transmembrane receptor
HLA-DRB1	major histocompatibility complex, class II, DR beta 1	-1.824	Plasma Membrane	transmembrane receptor
HLA-DRB3	major histocompatibility complex, class II, DR beta 3	-2.341	Cytoplasm	other
HLA-DRB4	major histocompatibility complex, class II, DR beta 4	-2.054	Plasma Membrane	transmembrane receptor
HLA-DRB5	major histocompatibility complex, class II, DR beta 5	-2.188	Plasma Membrane	transmembrane receptor
HMMR	hyaluronan mediated motility receptor	-1.226	Plasma Membrane	transmembrane receptor
HOGA1	4-hydroxy-2-oxoglutarate aldolase 1	-1.359	Cytoplasm	enzyme
HP	haptoglobin	-1.969	Extracellular Space	peptidase
HPCAL4	hippocalcin like 4	-1.237	Other	transporter
HPR	haptoglobin-related protein	-1.985	Extracellular Space	peptidase
HRH1	histamine receptor H1	-1.115	Plasma Membrane	G-protein coupled receptor
HS3ST5	heparan sulfate-glucosamine 3-sulfotransferase 5	-1.78	Cytoplasm	enzyme
HSD11B1	hydroxysteroid 11-beta dehydrogenase 1	-2.069	Cytoplasm	enzyme
HSPA4L	heat shock protein family A (Hsp70) member 4 like	-1.475	Cytoplasm	other
HSPB1	heat shock protein family B (small) member 1	-1.297	Cytoplasm	other
HTR2B	5-hydroxytryptamine receptor 2B	-1.885	Plasma Membrane	G-protein coupled receptor
ICAM5	intercellular adhesion molecule 5	-1.73	Plasma Membrane	other
IDO2	indoleamine 2,3-dioxygenase 2	-1.464	Cytoplasm	enzyme
IFNB1	interferon beta 1	-1.358	Extracellular Space	cytokine
IFNLR1	interferon lambda receptor 1	-1.929	Plasma Membrane	transmembrane receptor
IFT22	intraflagellar transport 22	-1.578	Extracellular Space	other
IFT74	intraflagellar transport 74	1.686	Cytoplasm	other
IGF1	insulin like growth factor 1	-1.293	Extracellular Space	growth factor
IGFBP4	insulin like growth factor binding protein 4	1.349	Extracellular Space	other
IGSF6	immunoglobulin superfamily member 6	-1.631	Plasma Membrane	transmembrane receptor
IL11RA	interleukin 11 receptor subunit alpha	-1.299	Plasma Membrane	transmembrane receptor
IL12A	interleukin 12A	-2.145	Extracellular Space	cytokine
IL17RD	interleukin 17 receptor D	-1.284	Cytoplasm	other
IL1R2	interleukin 1 receptor type 2	1.512	Plasma Membrane	transmembrane receptor
IL1RN	interleukin 1 receptor antagonist	-1.147	Extracellular Space	cytokine
IL2RA	interleukin 2 receptor subunit alpha	-1.34	Plasma Membrane	transmembrane receptor
IL3RA	interleukin 3 receptor subunit alpha	-1.5	Plasma Membrane	transmembrane receptor
IL4I1	interleukin 4 induced 1	-2.222	Cytoplasm	enzyme
INTU	inturned planar cell polarity protein	-1.438	Cytoplasm	other
IPPK	inositol-pentakisphosphate 2-kinase	-1.084	Cytoplasm	kinase
IRF5	interferon regulatory factor 5	-1.235	Nucleus	transcription regulator
IRS2	insulin receptor substrate 2	1.696	Cytoplasm	enzyme
ITGA9	integrin subunit alpha 9	-1.358	Plasma Membrane	other
ITPR3	inositol 1,4,5-trisphosphate receptor type 3	1.714	Cytoplasm	ion channel
IZUMO4	IZUMO family member 4	1.234	Nucleus	other
JDP2	Jun dimerization protein 2	1.219	Nucleus	transcription regulator
JPH1	junctophilin 1	-1.362	Plasma Membrane	other
JPH3	junctophilin 3	1.519	Plasma Membrane	ion channel
KALRN	kalirin, RhoGEF kinase	-1.695	Cytoplasm	kinase
KCNJ12	potassium voltage-gated channel subfamily J member 12	2.117	Plasma Membrane	ion channel
KCNN3	potassium calcium-activated channel subfamily N member 3	-2.032	Plasma Membrane	ion channel
KCNRG	potassium channel regulator	-1.9	Cytoplasm	ion channel
KCNS2	potassium voltage-gated channel modifier subfamily S member 2	-2.677	Plasma Membrane	ion channel
KIAA0040	KIAA0040	-1.194	Other	other
KIAA1841	KIAA1841	-1.871	Other	other
KIF21B	kinesin family member 21B	3.131	Cytoplasm	other
KITLG	KIT ligand	1.64	Extracellular Space	growth factor
KLF17	Kruppel like factor 17	1.282	Nucleus	transcription regulator
KLHDC9	kelch domain containing 9	-1.099	Other	other
KLHL18	kelch like family member 18	-1.449	Other	other
KLHL6	kelch like family member 6	1.128	Other	other
KLHL7	kelch like family member 7	-2.302	Nucleus	other
KPNA3	karyopherin subunit alpha 3	-1.298	Nucleus	transporter
KREMEN1	kringle containing transmembrane protein 1	-1.577	Plasma Membrane	other
KRT1	keratin 1	-1.665	Cytoplasm	other
KRT7	keratin 7	1.409	Cytoplasm	other
KRTCAP3	keratinocyte associated protein 3	-1.185	Other	other
LAMP1	lysosomal associated membrane protein 1	1.235	Plasma Membrane	other
LAYN	layilin	-1.354	Plasma Membrane	other
LDHB	lactate dehydrogenase B	1.538	Cytoplasm	enzyme
LEF1	lymphoid enhancer binding factor 1	-1.377	Nucleus	transcription regulator
LGR4	leucine rich repeat containing G protein-coupled receptor 4	-1.286	Plasma Membrane	transmembrane receptor
LGR6	leucine rich repeat containing G protein-coupled receptor 6	-1.307	Plasma Membrane	G-protein coupled receptor
LHFPL3	lipoma HMGIC fusion partner-like 3	1.575	Other	other
LIFR	leukemia inhibitory factor receptor alpha	1.242	Plasma Membrane	transmembrane receptor
LINC00260	long intergenic non-protein coding RNA 260	-1.542	Other	other
LINC00597	long intergenic non-protein coding RNA 597	1.323	Other	other
LMBRD2	LMBR1 domain containing 2	-1.178	Other	other
LOC283140	uncharacterized LOC283140	-1.365	Other	other
LRP11	LDL receptor related protein 11	-1.053	Other	other
LRP12	LDL receptor related protein 12	-1.269	Plasma Membrane	transmembrane receptor
LRP8	LDL receptor related protein 8	-2.519	Plasma Membrane	transmembrane receptor
LRRC20	leucine rich repeat containing 20	-1.576	Other	other
LRRK2	leucine rich repeat kinase 2	1.626	Cytoplasm	kinase
LRRTM2	leucine rich repeat transmembrane neuronal 2	-2.862	Plasma Membrane	other
LRTOMT	leucine rich transmembrane and O-methyltransferase domain containing	1.329	Other	enzyme
LSM11	LSM11, U7 small nuclear RNA associated	-1.65	Nucleus	other
LTB	lymphotoxin beta	-1.154	Extracellular Space	cytokine
LTB4R2	leukotriene B4 receptor 2	-1.198	Plasma Membrane	G-protein coupled receptor
LTN1	listerin E3 ubiquitin protein ligase 1	-1.215	Nucleus	enzyme
LVRN	laeverin	-1.732	Other	peptidase
LY6H	lymphocyte antigen 6 family member H	-1.116	Plasma Membrane	other
LYRM4	LYR motif containing 4	-1.168	Cytoplasm	other
MACROD2	MACRO domain containing 2	-1.306	Nucleus	enzyme
MAFG	MAF bZIP transcription factor G	1.348	Nucleus	transcription regulator
MAGOHB	mago homolog B, exon junction complex core component	-1.112	Nucleus	other
MAMLD1	mastermind like domain containing 1	-1.51	Nucleus	other
MAP3K6	mitogen-activated protein kinase kinase kinase 6	1.946	Other	kinase
MAP6D1	MAP6 domain containing 1	-1.657	Cytoplasm	other
MAPK8IP3	mitogen-activated protein kinase 8 interacting protein 3	1.444	Cytoplasm	other
MAPRE3	microtubule associated protein RP/EB family member 3	-1.721	Cytoplasm	enzyme
MARC1	mitochondrial amidoxime reducing component 1	-1.312	Cytoplasm	enzyme
MARK4	microtubule affinity regulating kinase 4	-1.91	Cytoplasm	kinase
MAST4	microtubule associated serine/threonine kinase family member 4	-1.787	Other	kinase
MCF2	MCF.2 cell line derived transforming sequence	-2.078	Cytoplasm	other
MECOM	MDS1 and EVI1 complex locus	-1.355	Nucleus	transcription regulator
MED14	mediator complex subunit 14	-1.209	Nucleus	transcription regulator
MEG3	maternally expressed 3 (non-protein coding)	-1.404	Other	other
MEIOB	meiosis specific with OB domains	-1.548	Cytoplasm	enzyme
MEP1B	meprin A subunit beta	1.387	Plasma Membrane	peptidase
MERTK	MER proto-oncogene, tyrosine kinase	1.872	Plasma Membrane	kinase
METAP1	methionyl aminopeptidase 1	-2.544	Cytoplasm	peptidase
METTL25	methyltransferase like 25	-1.552	Extracellular Space	other
METTL7A	methyltransferase like 7A	1.334	Cytoplasm	other
MFGE8	milk fat globule-EGF factor 8 protein	1.196	Extracellular Space	other
MFSD13A	major facilitator superfamily domain containing 13A	1.357	Other	other
MGEA5	meningioma expressed antigen 5 (hyaluronidase)	1.149	Cytoplasm	enzyme
MIER3	MIER family member 3	-1.635	Nucleus	other
MIR155HG	MIR155 host gene	-1.753	Other	other
MMP9	matrix metallopeptidase 9	-2.201	Extracellular Space	peptidase
MNS1	meiosis specific nuclear structural 1	1.946	Cytoplasm	other
MOB3B	MOB kinase activator 3B	-1.651	Other	other
MPP6	membrane palmitoylated protein 6	1.356	Plasma Membrane	kinase
MPP7	membrane palmitoylated protein 7	-1.667	Plasma Membrane	other
MPPED1	metallophosphoesterase domain containing 1	-1.33	Other	other
MPZL1	myelin protein zero like 1	-1.561	Plasma Membrane	other
MPZL3	myelin protein zero like 3	-1.125	Other	other
MS4A4A	membrane spanning 4-domains A4A	1.791	Cytoplasm	other
MS4A6A	membrane spanning 4-domains A6A	1.617	Other	other
MTMR14	myotubularin related protein 14	-1.21	Cytoplasm	phosphatase
MTSS1	MTSS1, I-BAR domain containing	1.307	Cytoplasm	other
MTTP	microsomal triglyceride transfer protein	-1.748	Cytoplasm	transporter
MUM1	melanoma associated antigen (mutated) 1	-1.856	Nucleus	other
MYBL1	MYB proto-oncogene like 1	-1.667	Nucleus	transcription regulator
MYH15	myosin heavy chain 15	1.679	Extracellular Space	other
NANP	N-acetylneuraminic acid phosphatase	-1.339	Cytoplasm	enzyme
NBEAL2	neurobeachin like 2	-2.425	Cytoplasm	other
NCAM2	neural cell adhesion molecule 2	-1.338	Plasma Membrane	other
NDRG2	NDRG family member 2	-1.408	Cytoplasm	other
NEAT1	nuclear paraspeckle assembly transcript 1 (non-protein coding)	1.164	Other	other
NELFB	negative elongation factor complex member B	-3.872	Nucleus	other
NEURL3	neuralized E3 ubiquitin protein ligase 3	-1.288	Other	enzyme
NFIB	nuclear factor I B	1.203	Nucleus	transcription regulator
NFYC	nuclear transcription factor Y subunit gamma	-1.076	Nucleus	transcription regulator
NIPAL3	NIPA like domain containing 3	-1.455	Other	other
NLGN1	neuroligin 1	1.174	Plasma Membrane	enzyme
NLRC3	NLR family CARD domain containing 3	-1.78	Cytoplasm	other
NME9	NME/NM23 family member 9	1.846	Cytoplasm	enzyme
NOX1	NADPH oxidase 1	-1.319	Cytoplasm	ion channel
NPAS2	neuronal PAS domain protein 2	-1.098	Nucleus	transcription regulator
NR2F2	nuclear receptor subfamily 2 group F member 2	-1.23	Nucleus	ligand-dependent nuclear receptor
NR4A3	nuclear receptor subfamily 4 group A member 3	-1.124	Nucleus	ligand-dependent nuclear receptor
NRG1	neuregulin 1	-1.323	Plasma Membrane	growth factor
NRP1	neuropilin 1	-1.83	Plasma Membrane	transmembrane receptor
NRP2	neuropilin 2	-1.192	Plasma Membrane	kinase
NTN1	netrin 1	1.437	Extracellular Space	other
NTRK3	neurotrophic receptor tyrosine kinase 3	-1.142	Plasma Membrane	kinase
NUDT13	nudix hydrolase 13	-1.105	Cytoplasm	enzyme
NUP160	nucleoporin 160	-1.163	Nucleus	transporter
OBSCN	obscurin, cytoskeletal calmodulin and titin-interacting RhoGEF	1.186	Cytoplasm	kinase
OCRL	OCRL, inositol polyphosphate-5-phosphatase	-1.177	Cytoplasm	phosphatase
ODF1	outer dense fiber of sperm tails 1	-1.141	Cytoplasm	other
OLIG1	oligodendrocyte transcription factor 1	-1.331	Nucleus	transcription regulator
OPALIN	oligodendrocytic myelin paranodal and inner loop protein	-1.327	Cytoplasm	other
OPCML	opioid binding protein/cell adhesion molecule like	1.675	Plasma Membrane	other
OPRD1	opioid receptor delta 1	-2.382	Plasma Membrane	G-protein coupled receptor
OVOL1	ovo like transcriptional repressor 1	-1.206	Nucleus	transcription regulator
P2RY8	purinergic receptor P2Y8	1.463	Plasma Membrane	G-protein coupled receptor
PACS1	phosphofurin acidic cluster sorting protein 1	-1.304	Cytoplasm	other
PAPOLB	poly(A) polymerase beta	1.464	Nucleus	enzyme
PARD3B	par-3 family cell polarity regulator beta	-1.972	Plasma Membrane	other
PARP15	poly(ADP-ribose) polymerase family member 15	-1.519	Other	other
PARVA	parvin alpha	-1.593	Cytoplasm	other
PAWR	pro-apoptotic WT1 regulator	-2.04	Nucleus	transcription regulator
PAX4	paired box 4	1.349	Nucleus	transcription regulator
PCDHB8	protocadherin beta 8	-1.213	Plasma Membrane	other
PCNX2	pecanex homolog 2 (Drosophila)	-1.96	Other	other
PDE4DIP	phosphodiesterase 4D interacting protein	-1.459	Cytoplasm	enzyme
PDE6G	phosphodiesterase 6G	-1.831	Cytoplasm	enzyme
PDGFC	platelet derived growth factor C	-1.644	Extracellular Space	growth factor
PDIA6	protein disulfide isomerase family A member 6	-1.07	Cytoplasm	enzyme
PDK4	pyruvate dehydrogenase kinase 4	1.287	Cytoplasm	kinase
PDP2	pyruvate dehyrogenase phosphatase catalytic subunit 2	-1.412	Cytoplasm	phosphatase
PDS5A	PDS5 cohesin associated factor A	-1.962	Nucleus	other
PDSS1	decaprenyl diphosphate synthase subunit 1	-1.394	Cytoplasm	enzyme
PDZRN3	PDZ domain containing ring finger 3	1.772	Extracellular Space	enzyme
PEA15	phosphoprotein enriched in astrocytes 15	-1.457	Cytoplasm	transporter
PER1	period circadian clock 1	1.677	Nucleus	other
PEX10	peroxisomal biogenesis factor 10	-1.899	Cytoplasm	other
PHKA1	phosphorylase kinase regulatory subunit alpha 1	-2.933	Cytoplasm	kinase
PIDD1	p53-induced death domain protein 1	2.239	Cytoplasm	other
PIF1	PIF1 5'-to-3' DNA helicase	-2.032	Nucleus	enzyme
PIGZ	phosphatidylinositol glycan anchor biosynthesis class Z	-1.263	Cytoplasm	enzyme
PILRB	paired immunoglobin-like type 2 receptor beta	1.512	Plasma Membrane	other
PITPNC1	phosphatidylinositol transfer protein, cytoplasmic 1	-1.13	Cytoplasm	transporter
PKD2L1	polycystin 2 like 1, transient receptor potential cation channel	1.099	Plasma Membrane	ion channel
PKIB	cAMP-dependent protein kinase inhibitor beta	1.421	Other	other
PLA2G7	phospholipase A2 group VII	-1.291	Extracellular Space	enzyme
PLAC1	placenta specific 1	-1.124	Plasma Membrane	other
PLD1	phospholipase D1	-1.378	Cytoplasm	enzyme
PLEKHA7	pleckstrin homology domain containing A7	-1.531	Cytoplasm	other
PLOD2	procollagen-lysine,2-oxoglutarate 5-dioxygenase 2	-1.354	Cytoplasm	enzyme
PLP2	proteolipid protein 2	1.189	Cytoplasm	transporter
PLPP5	phospholipid phosphatase 5	-1.248	Other	phosphatase
PMS2	PMS1 homolog 2, mismatch repair system component	1.188	Nucleus	enzyme
PNMA1	paraneoplastic Ma antigen 1	-1.744	Nucleus	other
POC1B	POC1 centriolar protein B	-1.643	Cytoplasm	other
POLK	DNA polymerase kappa	-1.691	Nucleus	enzyme
POLR2A	RNA polymerase II subunit A	-1.144	Nucleus	enzyme
PON1	paraoxonase 1	-1.238	Extracellular Space	phosphatase
PPARD	peroxisome proliferator activated receptor delta	-1.1	Nucleus	ligand-dependent nuclear receptor
PPIC	peptidylprolyl isomerase C	-1.881	Cytoplasm	enzyme
PPIP5K1	diphosphoinositol pentakisphosphate kinase 1	-1.351	Nucleus	phosphatase
PPM1E	protein phosphatase, Mg2+/Mn2+ dependent 1E	-1.204	Nucleus	phosphatase
PPM1K	protein phosphatase, Mg2+/Mn2+ dependent 1K	1.662	Cytoplasm	phosphatase
PPP1R11	protein phosphatase 1 regulatory inhibitor subunit 11	1.256	Cytoplasm	other
PPP1R1C	protein phosphatase 1 regulatory inhibitor subunit 1C	1.67	Cytoplasm	phosphatase
PRAG1	PEAK1 related kinase activating pseudokinase 1	-1.248	Nucleus	kinase
PRND	prion protein 2 (dublet)	1.28	Plasma Membrane	other
PRR14L	proline rich 14 like	-1.113	Other	enzyme
PRR15L	proline rich 15 like	-2.339	Other	other
PRSS22	protease, serine 22	1.484	Extracellular Space	peptidase
PTGIR	prostaglandin I2 (prostacyclin) receptor (IP)	-1.558	Plasma Membrane	G-protein coupled receptor
PTPN3	protein tyrosine phosphatase, non-receptor type 3	-1.532	Cytoplasm	phosphatase
PTPN4	protein tyrosine phosphatase, non-receptor type 4	-1.837	Cytoplasm	phosphatase
PXN	paxillin	-1.245	Cytoplasm	other
QKI	QKI, KH domain containing RNA binding	-1.937	Nucleus	other
RAB39B	RAB39B, member RAS oncogene family	-1.544	Plasma Membrane	enzyme
RAB6B	RAB6B, member RAS oncogene family	-1.175	Cytoplasm	enzyme
RAB7B	RAB7B, member RAS oncogene family	-1.645	Cytoplasm	peptidase
RABL3	RAB, member of RAS oncogene family like 3	-2.76	Other	enzyme
RADIL	Rap associating with DIL domain	-1.75	Cytoplasm	other
RAMP2	receptor activity modifying protein 2	-1.377	Plasma Membrane	transporter
RBBP4	RB binding protein 4, chromatin remodeling factor	-1.964	Nucleus	enzyme
RBBP9	RB binding protein 9, serine hydrolase	1.227	Nucleus	other
RBM19	RNA binding motif protein 19	1.094	Nucleus	other
RBM41	RNA binding motif protein 41	-1.273	Other	other
RBMXL2	RNA binding motif protein, X-linked like 2	-1.132	Nucleus	other
RBP7	retinol binding protein 7	1.867	Cytoplasm	other
RDH13	retinol dehydrogenase 13	-2.415	Cytoplasm	enzyme
RECQL4	RecQ like helicase 4	-1.402	Nucleus	enzyme
RFTN1	raftlin, lipid raft linker 1	-1.211	Plasma Membrane	other
RGS1	regulator of G-protein signaling 1	1.488	Plasma Membrane	other
RGS13	regulator of G-protein signaling 13	-1.679	Nucleus	other
RGS4	regulator of G-protein signaling 4	-1.832	Cytoplasm	other
RHBDF2	rhomboid 5 homolog 2	1.784	Cytoplasm	other
RHOF	ras homolog family member F, filopodia associated	-1.295	Cytoplasm	enzyme
RIMKLA	ribosomal modification protein rimK like family member A	-1.327	Cytoplasm	enzyme
RNASE1	ribonuclease A family member 1, pancreatic	1.671	Extracellular Space	enzyme
RNASE2	ribonuclease A family member 2	1.399	Cytoplasm	enzyme
RNASE3	ribonuclease A family member 3	1.203	Extracellular Space	enzyme
RNASE4	ribonuclease A family member 4	1.14	Extracellular Space	enzyme
RNF220	ring finger protein 220	-1.46	Cytoplasm	enzyme
RNF32	ring finger protein 32	-1.775	Cytoplasm	other
RPAIN	RPA interacting protein	1.143	Nucleus	other
RSRC1	arginine and serine rich coiled-coil 1	-1.246	Nucleus	other
RUBCN	RUN and cysteine rich domain containing beclin 1 interacting protein	-1.245	Cytoplasm	other
RUFY2	RUN and FYVE domain containing 2	-1.134	Nucleus	other
RUFY3	RUN and FYVE domain containing 3	-2.183	Plasma Membrane	other
RUNX1	runt related transcription factor 1	-1.11	Nucleus	transcription regulator
RUVBL1	RuvB like AAA ATPase 1	-2.4	Nucleus	transcription regulator
RYR1	ryanodine receptor 1	-1.13	Cytoplasm	ion channel
S100B	S100 calcium binding protein B	-2.31	Cytoplasm	other
S1PR2	sphingosine-1-phosphate receptor 2	-1.596	Plasma Membrane	G-protein coupled receptor
SALL2	spalt like transcription factor 2	-1.461	Nucleus	transcription regulator
SAP30	Sin3A associated protein 30	1.588	Nucleus	transcription regulator
SATB2	SATB homeobox 2	-1.79	Nucleus	transcription regulator
SCD5	stearoyl-CoA desaturase 5	2.222	Cytoplasm	enzyme
SCN2B	sodium voltage-gated channel beta subunit 2	-1.676	Plasma Membrane	ion channel
SCN4B	sodium voltage-gated channel beta subunit 4	-1.197	Plasma Membrane	ion channel
SEMA5A	semaphorin 5A	1.492	Plasma Membrane	transmembrane receptor
SENP6	SUMO1/sentrin specific peptidase 6	-1.661	Cytoplasm	peptidase
SEPT8	septin 8	1.965	Extracellular Space	other
SERPINE1	serpin family E member 1	1.076	Extracellular Space	other
SERPINE2	serpin family E member 2	-1.416	Extracellular Space	other
SESN1	sestrin 1	1.797	Nucleus	other
SETBP1	SET binding protein 1	-1.564	Nucleus	other
SETMAR	SET domain and mariner transposase fusion gene	1.112	Nucleus	enzyme
SGIP1	SH3 domain GRB2 like endophilin interacting protein 1	-1.538	Cytoplasm	other
SH3D19	SH3 domain containing 19	1.514	Plasma Membrane	other
SH3GL1	SH3 domain containing GRB2 like 1, endophilin A2	-3.586	Cytoplasm	other
SHQ1	SHQ1, H/ACA ribonucleoprotein assembly factor	-1.108	Nucleus	other
SIAE	sialic acid acetylesterase	-1.139	Cytoplasm	enzyme
SIGLEC10	sialic acid binding Ig like lectin 10	2.439	Plasma Membrane	other
SLAMF7	SLAM family member 7	-1.578	Plasma Membrane	other
SLC10A7	solute carrier family 10 member 7	1.281	Other	transporter
SLC11A1	solute carrier family 11 member 1	1.094	Plasma Membrane	transporter
SLC12A2	solute carrier family 12 member 2	-1.402	Plasma Membrane	transporter
SLC13A5	solute carrier family 13 member 5	-1.289	Plasma Membrane	transporter
SLC1A3	solute carrier family 1 member 3	1.814	Plasma Membrane	transporter
SLC24A3	solute carrier family 24 member 3	-1.206	Plasma Membrane	transporter
SLC25A37	solute carrier family 25 member 37	1.36	Cytoplasm	transporter
SLC2A6	solute carrier family 2 member 6	-1.062	Plasma Membrane	transporter
SLC30A5	solute carrier family 30 member 5	-1.162	Plasma Membrane	transporter
SLC35F4	solute carrier family 35 member F4	-1.603	Other	other
SLC39A14	solute carrier family 39 member 14	-1.167	Plasma Membrane	transporter
SLC6A14	solute carrier family 6 member 14	-1.911	Plasma Membrane	transporter
SLC7A11	solute carrier family 7 member 11	-1.63	Plasma Membrane	transporter
SLC9A6	solute carrier family 9 member A6	-1.633	Plasma Membrane	transporter
SLC9A9	solute carrier family 9 member A9	-1.387	Cytoplasm	transporter
SLITRK4	SLIT and NTRK like family member 4	-1.604	Extracellular Space	other
SMAD9	SMAD family member 9	-1.092	Nucleus	transcription regulator
SNED1	sushi, nidogen and EGF like domains 1	-1.754	Plasma Membrane	other
SNHG7	small nucleolar RNA host gene 7	1.124	Other	other
SNX25	sorting nexin 25	-1.405	Cytoplasm	other
SOCS3	suppressor of cytokine signaling 3	-3.601	Cytoplasm	phosphatase
SOD2	superoxide dismutase 2	-1.402	Cytoplasm	enzyme
SOX11	SRY-box 11	-1.621	Nucleus	transcription regulator
SPAG6	sperm associated antigen 6	-1.145	Cytoplasm	other
SPARCL1	SPARC like 1	-1.775	Extracellular Space	other
SPATA18	spermatogenesis associated 18	-1.31	Cytoplasm	other
SPATA5	spermatogenesis associated 5	-1.985	Cytoplasm	other
SPATA8	spermatogenesis associated 8	-1.304	Other	other
SPC24	SPC24, NDC80 kinetochore complex component	1.401	Cytoplasm	other
SPIB	Spi-B transcription factor	-1.934	Nucleus	transcription regulator
SPICE1	spindle and centriole associated protein 1	-1.347	Cytoplasm	other
SPIRE1	spire type actin nucleation factor 1	-1.154	Cytoplasm	other
SPN	sialophorin	-1.44	Plasma Membrane	transmembrane receptor
SPNS1	sphingolipid transporter 1 (putative)	-1.423	Cytoplasm	transporter
SPOCD1	SPOC domain containing 1	-1.338	Other	other
SPOCK1	SPARC/osteonectin, cwcv and kazal like domains proteoglycan 1	1.992	Extracellular Space	other
SPOCK3	SPARC/osteonectin, cwcv and kazal like domains proteoglycan 3	-1.85	Extracellular Space	other
SREBF1	sterol regulatory element binding transcription factor 1	-1.863	Nucleus	transcription regulator
ST8SIA4	ST8 alpha-N-acetyl-neuraminide alpha-2,8-sialyltransferase 4	3.769	Cytoplasm	enzyme
STAC	SH3 and cysteine rich domain	-4.238	Cytoplasm	other
STAG1	stromal antigen 1	-1.208	Nucleus	transcription regulator
STEAP4	STEAP4 metalloreductase	-1.835	Plasma Membrane	enzyme
STK11IP	serine/threonine kinase 11 interacting protein	-1.717	Cytoplasm	other
STK38L	serine/threonine kinase 38 like	-1.138	Cytoplasm	kinase
STXBP4	syntaxin binding protein 4	-1.114	Cytoplasm	other
STYK1	serine/threonine/tyrosine kinase 1	-1.519	Cytoplasm	kinase
SUN1	Sad1 and UNC84 domain containing 1	-1.686	Nucleus	other
SUPT6H	SPT6 homolog, histone chaperone	1.234	Nucleus	transcription regulator
SYNM	synemin	-1.441	Cytoplasm	other
SYP	synaptophysin	-1.564	Cytoplasm	transporter
SYT11	synaptotagmin 11	1.144	Cytoplasm	transporter
SYTL3	synaptotagmin like 3	1.212	Cytoplasm	other
TACSTD2	tumor-associated calcium signal transducer 2	-1.632	Plasma Membrane	other
TAPBP	TAP binding protein	-1.293	Cytoplasm	transporter
TBC1D16	TBC1 domain family member 16	2.844	Extracellular Space	other
TCF4	transcription factor 4	-1.448	Nucleus	transcription regulator
TCF7L2	transcription factor 7 like 2	-1.843	Nucleus	transcription regulator
TCN2	transcobalamin 2	1.43	Extracellular Space	transporter
TET1	tet methylcytosine dioxygenase 1	-1.916	Nucleus	enzyme
TEX41	testis expressed 41 (non-protein coding)	-1.15	Other	other
TFPI	tissue factor pathway inhibitor	1.465	Extracellular Space	other
TGFBR3	transforming growth factor beta receptor 3	-1.506	Plasma Membrane	kinase
TICRR	TOPBP1 interacting checkpoint and replication regulator	-2.093	Nucleus	other
TLN2	talin 2	-1.476	Nucleus	other
TLR10	toll like receptor 10	1.252	Plasma Membrane	transmembrane receptor
TLR2	toll like receptor 2	1.835	Plasma Membrane	transmembrane receptor
TLX3	T-cell leukemia homeobox 3	-1.384	Nucleus	transcription regulator
TMEM169	transmembrane protein 169	1.297	Other	other
TMEM17	transmembrane protein 17	1.179	Extracellular Space	other
TMEM184A	transmembrane protein 184A	-1.796	Cytoplasm	other
TMEM232	transmembrane protein 232	-1.651	Other	other
TMEM45B	transmembrane protein 45B	-1.409	Extracellular Space	other
TNFAIP3	TNF alpha induced protein 3	-1.512	Nucleus	enzyme
TNFAIP8L1	TNF alpha induced protein 8 like 1	-1.194	Cytoplasm	other
TNFRSF21	TNF receptor superfamily member 21	1.158	Plasma Membrane	transmembrane receptor
TNFSF15	tumor necrosis factor superfamily member 15	-1.463	Extracellular Space	cytokine
TNRC6A	trinucleotide repeat containing 6A	-2.572	Nucleus	other
TOLLIP	toll interacting protein	-2.088	Cytoplasm	other
TOMM34	translocase of outer mitochondrial membrane 34	-1.569	Cytoplasm	other
TOP2A	topoisomerase (DNA) II alpha	-1.968	Nucleus	enzyme
TPBG	trophoblast glycoprotein	-1.155	Plasma Membrane	other
TPM1	tropomyosin 1 (alpha)	-1.613	Cytoplasm	other
TPST1	tyrosylprotein sulfotransferase 1	2.343	Cytoplasm	enzyme
TRAF3IP2	TRAF3 interacting protein 2	-1.721	Cytoplasm	other
TRAM2	translocation associated membrane protein 2	-1.502	Other	other
TRAPPC3L	trafficking protein particle complex 3 like	-1.197	Other	other
TRIM47	tripartite motif containing 47	1.616	Cytoplasm	other
TRIM58	tripartite motif containing 58	1.379	Other	other
TRIM7	tripartite motif containing 7	-2.399	Cytoplasm	other
TRMT2A	tRNA methyltransferase 2 homolog A	-1.3	Other	kinase
TRPV3	transient receptor potential cation channel subfamily V member 3	-1.233	Plasma Membrane	ion channel
TSKU	tsukushi, small leucine rich proteoglycan	-1.223	Extracellular Space	other
TSPAN6	tetraspanin 6	-5.495	Plasma Membrane	other
TTC23	tetratricopeptide repeat domain 23	-1.311	Other	other
TTC26	tetratricopeptide repeat domain 26	-1.562	Extracellular Space	other
TUBB2B	tubulin beta 2B class IIb	-1.374	Cytoplasm	other
TWISTNB	TWIST neighbor	-1.469	Nucleus	other
TXNDC16	thioredoxin domain containing 16	-1.262	Extracellular Space	enzyme
TYRO3	TYRO3 protein tyrosine kinase	1.036	Plasma Membrane	kinase
UBALD2	UBA like domain containing 2	1.204	Other	other
UBE2D3	ubiquitin conjugating enzyme E2 D3	-1.128	Cytoplasm	enzyme
UBXN10	UBX domain protein 10	-1.44	Other	other
UGT2A1	UDP glucuronosyltransferase family 2 member A1 complex locus	-1.071	Cytoplasm	enzyme
ULK4	unc-51 like kinase 4	-1.085	Other	kinase
USP18	ubiquitin specific peptidase 18	-1.625	Cytoplasm	peptidase
VAMP1	vesicle associated membrane protein 1	-1.388	Cytoplasm	transporter
VAT1	vesicle amine transport 1	3.259	Plasma Membrane	transporter
VGLL2	vestigial like family member 2	-1.77	Nucleus	transcription regulator
VMO1	vitelline membrane outer layer 1 homolog	-1.796	Extracellular Space	other
VPS26B	VPS26, retromer complex component B	-1.311	Cytoplasm	transporter
VRK2	vaccinia related kinase 2	-1.574	Nucleus	kinase
VSIG4	V-set and immunoglobulin domain containing 4	3.63	Plasma Membrane	other
WIPI1	WD repeat domain, phosphoinositide interacting 1	1.431	Cytoplasm	other
WNK3	WNK lysine deficient protein kinase 3	-1.121	Plasma Membrane	kinase
WWOX	WW domain containing oxidoreductase	-1.314	Cytoplasm	enzyme
WWTR1	WW domain containing transcription regulator 1	-1.292	Nucleus	transcription regulator
XPNPEP2	X-prolyl aminopeptidase 2	-1.845	Plasma Membrane	peptidase
XPO6	exportin 6	-1.225	Cytoplasm	transporter
YAE1D1	Yae1 domain containing 1	-1.07	Other	other
YPEL2	yippee like 2	1.446	Nucleus	other
ZBTB16	zinc finger and BTB domain containing 16	1.872	Nucleus	transcription regulator
ZBTB33	zinc finger and BTB domain containing 33	-1.348	Nucleus	other
ZBTB44	zinc finger and BTB domain containing 44	-1.866	Other	other
ZBTB46	zinc finger and BTB domain containing 46	-1.167	Nucleus	other
ZC3H13	zinc finger CCCH-type containing 13	-2.472	Extracellular Space	other
ZFPM2	zinc finger protein, FOG family member 2	-1.113	Nucleus	transcription regulator
ZNF12	zinc finger protein 12	-3.274	Nucleus	transcription regulator
ZNF14	zinc finger protein 14	1.398	Nucleus	transcription regulator
ZNF174	zinc finger protein 174	1.128	Nucleus	transcription regulator
ZNF26	zinc finger protein 26	-1.093	Nucleus	other
ZNF354C	zinc finger protein 354C	1.411	Nucleus	other
ZNF493	zinc finger protein 493	1.16	Nucleus	other
ZNF597	zinc finger protein 597	-1.73	Nucleus	other
ZNF599	zinc finger protein 599	1.406	Other	other
ZNF667	zinc finger protein 667	1.909	Nucleus	other
ZNF75D	zinc finger protein 75D	-1.253	Other	other
ZNF765	zinc finger protein 765	-1.715	Other	other
ZPBP2	zona pellucida binding protein 2	-1.272	Extracellular Space	other

## Sheet: NETWORKS
ID	Molecules in Network	Score	Focus Molecules	Top Diseases and Functions
1	ARHGEF1,ATXN7,BLM,CDC14B,CDC5L,CHEK1,CIITA,CITED4,DBF4,EPHA3,FERMT1,HLA-DMA,HLA-DMB,HLA-DOA,HLA-DPA1,HLA-DPB1,HLA-DQA1,HLA-DQA2,HLA-DQB1,HLA-DRA,HLA-DRB1,HLA-DRB3,HLA-DRB4,HLA-DRB5,HOGA1,KALRN,LYRM4,NFYC,NRG1,PARVA,PDE4DIP,SETMAR,SPATA5,TLN2,TOP2A	47	35	Endocrine System Disorders, Gastrointestinal Disease, Immunological Disease
2	ABCD2,ADORA2A,AQP3,CCL17,CCR4,CD36,CLEC7A,CNR1,ELOVL7,EPHX1,FABP4,GLI2,GRM5,HSD11B1,IL12A,IL1R2,MAPK8IP3,MED14,MERTK,MFGE8,MTTP,NELFB,NOX1,NTN1,NTRK3,PDK4,POLR2A,PPARD,PTGIR,QKI,RNASE2,SREBF1,TLR2,TLR10,ZC3H13	47	35	Lipid Metabolism, Molecular Transport, Small Molecule Biochemistry
3	ADAM28,ALCAM,AMPH,BACH1,BCL11A,CBFA2T3,FOSL1,GCLC,GLRA1,HESX1,HMMR,ITGA9,MAFG,MAP3K6,MECOM,MPP7,MPPED1,NPAS2,NR2F2,PHKA1,PIDD1,RUNX1,S100B,SERPINE1,SERPINE2,SGIP1,SH3D19,SH3GL1,SLC24A3,STK38L,SYNM,TTC23,WWTR1,ZBTB33,ZFPM2	47	35	Gene Expression, Cancer, Organismal Injury and Abnormalities
4	ANGEL1,ARHGAP25,BCAT1,BCL9,BMP2,BRIP1,CARS,CLEC10A,COL5A1,CRABP1,EBF1,EBF3,EFHC1,ENAM,ERGIC1,FAH,HAT1,HK2,IFNB1,IGFBP4,IL2RA,LEF1,MAGOHB,PEA15,PER1,PLD1,PMS2,PRR14L,RECQL4,RUVBL1,SOX11,SPIB,SUPT6H,TCF4,TLX3	47	35	Cellular Development, Embryonic Development, Nervous System Development and Function
5	ALOX5AP,ASB9,ASB17,ASS1,CD28,CD81,CEP76,CISH,DHCR7,DZIP3,EGR2,HIPK2,HIST4H4,IL3RA,KITLG,KLHL6,KPNA3,MYBL1,PDIA6,RADIL,RBBP4,SALL2,SAP30,SLC1A3,SLC25A37,SOCS3,STK11IP,TET1,TGFBR3,TMEM45B,TOLLIP,TUBB2B,WIPI1,ZBTB16,ZNF765	47	35	Cell Cycle, Cell Death and Survival, Cell-mediated Immune Response
6	AATK,AKR1C1/AKR1C2,AKR1D1,ASPA,ATP5F1,BIN1,BMPR1A,C15orf48,COQ8B,CPM,EIF3M,ENPP2,FGF4,FHL2,FKBP1A,FLT1,FRMD4A,GUCA1A,HSPB1,IRS2,LAMP1,LIFR,NRP1,NRP2,OPALIN,PDE6G,PTPN3,RABL3,RNASE4,RYR1,SIAE,SLC12A2,TCF7L2,TXNDC16,YPEL2	47	35	Developmental Disorder, Organismal Injury and Abnormalities, Organ Morphology
7	ARHGAP44,CALM1 (includes others),CAMK2A,DSC2,EXOC6B,GRIN2A,GRK5,HIP1,JPH1,KCNN3,KIF21B,LRP8,MAP6D1,MPZL1,NUP160,OCRL,OPRD1,PACS1,PCDHB8,PDS5A,PTPN4,RAB6B,SCN2B,SEPT8,SLC30A5,SLC39A14,SLC7A11,STAG1,TMEM17,TNFAIP8L1,TOMM34,VAT1,VRK2,VSIG4,XPO6	47	35	Cell-To-Cell Signaling and Interaction, Nervous System Development and Function, Cardiac Arrythmia
8	ATE1,CASP8,CCL13,CD163,CELA2A,COL14A1,COL17A1,COLEC12,DAPP1,DPYSL3,ERRFI1,HECW1,HLA-DQB2,HP,HPR,LRRK2,MEP1B,MMP9,MMP26,NEU1,POC1B,RBP7,RGS1,RNF220,RUFY2,STAC,TEX33,TFPI,TNFAIP3,TPM1,TRIM7,TRIM58,UBE2D3,VPS26B,ZFAND5	35	30	Organismal Injury and Abnormalities, Cellular Movement, Hematological System Development and Function
9	ACKR3,ADGRA2,ADRB1,ANKS1B,ATG14,CAMK2A,CDK5,DLG1,EGFR,FCGR1A,GCLM,GJB1,GRIN2A,HECTD2,IL4I1,IQSEC1,IRF7,KIF13B,KIF26B,LAPTM4B,LTN1,MAST1,NBEAL2,ODF1,OPRD1,REPS2,RGS4,RUBCN,SPARCL1,TNFRSF21,TNFSF15,TPST1,TRMT2A,TRPV1,TRPV3	16	19	Nervous System Development and Function, Respiratory Disease, Behavior
10	ABCB6,ADAMTS2,AFAP1L1,AHR,ALOX15B,CAMP,CCL22,CD28,CHI3L1,CIRBP,COLQ,CXCL5,GNAI2,GSTA1,IL15,IL12A,IL17RD,LMBRD2,LTB4R,MTMR14,OPRD1,PDGFB,PDGFC,PLAC1,RECQL4,RELA,RGS13,RNASE1,RSF1,SENP6,SERPINE2,SP1,TFPI2,TP53BP2,ZNF26	16	19	Connective Tissue Disorders, Inflammatory Disease, Organismal Injury and Abnormalities
11	ADD2,AMIGO1,ANKRD17,ANKRD26,BARX2,BRCA1,CD28,CGA,CREB1,DGKA,DUSP5,ELK4,FLRT2,FOS,GNAL,GPR19,HMMR,HPGD,HRH1,IL6,IL1RN,LAMA3,MAPK1,MNS1,MTSS1,NELFB,NPC2,NPTX2,PCDH11X,PILRB,PTPRD,RHBDF2,SERPINE2,SPOCK3,TSKU	16	19	Lipid Metabolism, Small Molecule Biochemistry, Cellular Development
12	ADORA3,AVIL,CRTC3,DENND4A,DHRS2,DPPA4,GSC2,HECW2,HIST1H2AK,HIST1H3D,ITPR3,KCNJ12,MAGOHB,MCM2,MEIOB,METAP1,MPP6,NR4A3,OPRK1,PARD3B,PITPNC1,PLEKHA7,PTPN3,RNF4,S100A14,SAMSN1,SMAD9,SPIRE1,TESPA1,TRIM28,YWHAG,YWHAQ,ZHX2,ZNF384,ZNF354C	16	19	Cell Death and Survival, Embryonic Development, Cardiovascular Disease
13	ACSS3,AQP9,ARL13B,B3GALT5,C8G,CCDC66,CCDC28B,CD302,CEP162,CKB,COL27A1,FAM210A,FATE1,FUT9,HAUS6,HNF1A,HSPB11,HTR2B,IFT22,IFT27,IFT46,IFT52,IFT74,KCNS2,ONECUT1,PON1,RHBDD2,RPAIN,SPC24,SPICE1,SPNS1,TTC26,TTC30A,TTC30B,UBXN10	16	19	Cell Morphology, Cellular Assembly and Organization, Cellular Function and Maintenance
14	ARHGAP20,CHD7,CLIC2,CMA1,CPM,DCT,DLX2,EGR4,FCN1,GJB5,GLI2,GPM6A,GPR6,GPR68,HPGD,IGF1,IGFBP4,IGFBP7,LAMA3,MITF,OLIG1,OLIG2,PIF1,POLE4,PTX3,RAMP1,SERPINB2,SLC11A1,SMARCA4,SNED1,SPOCD1,SRF,TACSTD2,TBC1D16,TYRP1	15	18	Cellular Development, Cellular Growth and Proliferation, Nervous System Development and Function
15	ABL1,AGPAT4,AMH,AQP8,AR,BTK,C6,CAST,CRK,DLX4,DUSP15,EPHA3,FCRL2,FCRL4,FPR2,GCOM1,HSH2D,LAYN,MAK,MYH15,NCK2,NCKIPSD,NLRC3,PPIP5K1,PRAG1,PSMC2,PTPN4,PTPN11,RFTN1,RHOU,SLAMF7,SOCS3,STAP1,TMEM169,TRAF6	15	18	Cellular Movement, Hematological System Development and Function, Immune Cell Trafficking
16	CAMK4,CPT2,CRISPLD2,CST1,CXCL3,EP300,FAM124A,GGT5,GPCPD1,HBP1,HIPK2,HVCN1,ING2,IQSEC1,KDM6B,KIR2DS4 (includes others),KLF11,LTN1,MAST4,NTRK3,PDGFA,PDK4,PLA2G7,PLD3,PPM1E,PRDM2,PRKG1,SCN4B,SMAD1,SOD2,SS18L1,TK1,TLR2,TRMT2A,ZBTB44	14	17	Hematological Disease, Respiratory Disease, Cell Death and Survival
17	ADGRE5,AMY1C (includes others),CCDC71L,CDK2AP1,CHST14,CUL4A,EPG5,FRAT1,GPLD1,HIST1H2AK,HIST1H2AL,HLA-DQB1,Igh,IPPK,JADE1,KREMEN1,MBD3,MLST8,MS4A6A,PAPOLB,PKD1,PKD2L1,POU2AF1,PRICKLE1,RAD21,RAG2,RNASE3,RPL36A,SLC2A6,SOX4,SRP72,STAG3,TCF3,TFG,ZBTB46	14	17	Cell-mediated Immune Response, Cellular Development, Cellular Function and Maintenance
18	APP,BHMT2,C1orf115,COL25A1,heparin,HTT,IGSF6,KATNA1,KIAA1841,MCM5,METTL25,MFSD13A,NEK4,PARP15,PAX3,PAXIP1,PLEKHF2,PPP2CA,RAB7B,RAP1B,RGS14,RNF115,RUFY3,SET,SETBP1,SOX5,SPAG6,SRPK1,TAL1,TCN2,TICRR,TOB1,TRIM47,UBE2I,ULK4	12	16	Cell Morphology, Hematological System Development and Function, Inflammatory Response
19	ABCB4,ALDH1A2,ALOX15,CDKN3,CSDC2,DDIAS,ECD,FOXC1,FOXN1,H19,JDP2,LPP,LTB,MRPL41,MRPL46,NAB1,NABP1,NR6A1,PACSIN1,PCNX2,PDS5A,PECAM1,POLDIP2,POLK,PPFIBP1,PPP2R1A,RDH13,REV1,SATB2,SESN1,SPN,TBX3,TP53,TSPAN6,UNC5B	12	16	Cellular Compromise, Connective Tissue Development and Function, Connective Tissue Disorders
20	C1QBP,C21orf33/LOC102724023,CC2D1B,CISH,CSF2RB,DEFA1 (includes others),FBXL16,GABRB1,GABRB3,GIPC1,HABP4,HPCAL4,IFNAR1,IFNAR2,IFNLR1,IL10RB,IL11RA,IL2RB,IL4R,IL6ST,IRS2,JAK1,LIMD1,LRP12,MPZ,PPM1K,PRKCA,RACK1,SEMA5A,SLC9A6,SLC9A9,STXBP4,TBXA2R,TPBG,TYK2	12	16	Gastrointestinal Disease, Hepatic System Disease, Liver Damage
21	ALDOC,BAG3,BMI1,C5orf42,CHD4,CSRP1,DPEP2,DPP6,DYRK3,FUZ,FXR2,HOXA2,INTU,KCNRG,KMT2A,MEG3,MUM1,NCAM2,NDEL1,NHP2,NTM,OPCML,PAXBP1,PIGZ,PPIE,PRND,PRNP,PSMA3,RSG1,RSRC1,SIGLEC10,SPATA8,TET1,VEZF1,ZNF599	12	16	Neurological Disease, Cell Death and Survival, Nervous System Development and Function
22	ASPHD2,ATP2A2,C9orf72,CELF1,CNEP1R1,COL1A1,DNAJB11,DUSP19,ELAVL1,FAM104B,GAR1,GMCL1,LATS2,LRTOMT,MAP2K7,METTL7A,MOB3B,MTA2,MTA3,NEUROG1,NIPAL3,PPIC,RAB1A,RALA,RHOF,RRN3,SHQ1,SOX4,SPOCK1,STK4,TOR1A,TOR1AIP1,TRAM2,TWISTNB,UBE2N	11	15	Cell Morphology, Cellular Assembly and Organization, DNA Replication, Recombination, and Repair
23	ADAD1,AGO3,ARC,ARHGEF15,ATP6V1B2,CDH22,DBI,FCGR2B,FGR,FLOT2,GARNL3,GNG3,GNG7,KLHL7,MARC1,MPZL3,MRPL28,NCSTN,NEURL3,PTRF,SELPLG,SETX,SH3GL1,SHCBP1,SIPA1L1,SPATA18,SUB1,SYT11,TMEM30A,TNRC6A,TRAF3IP2,UBC,UBE2C,YBX2,ZC3H12A	11	15	Cell Morphology, Hematological System Development and Function, Immunological Disease
24	ADCYAP1,AXL,BMP8A,CAPN13,CDH4,CTAGE1,DENND2A,DENND2C,DLG4,EMP2,ENPP2,HCLS1,HTR2A,KLRG1,LRP2,LRRTM2,LSP1,LYN,NKX2-1,NLGN1,NRXN1,PCDH10,PDE4A,PDZRN3,PLP1,PMPCA,POLG,SHARPIN,SLC6A14,SLITRK4,SYTL3,THY1,TOMM40,TYRO3,TYW1	11	15	Cell-To-Cell Signaling and Interaction, Cellular Assembly and Organization, Cellular Development
25	ABCC1,ADIPOR1,AFP,AKT1,ANGPT2,CARD11,CAV1,CD48,CDCA7L,CEACAM6,COX6A1,CPT2,FAM129A,HTATIP2,ITGA1,ITPR3,KRT7,LTB4R2,MAMLD1,MAZ,MS4A4A,MYC,NDRG2,NDUFAF3,NDUFS3,NR5A1,OVOL1,PAX4,PDSS1,PRKCDBP,S1PR1,STYK1,TES,TMEM126B,USP18	11	15	Cancer, Organismal Injury and Abnormalities, Cell Death and Survival

## Sheet: CANONICAL PATHWAYS
Ingenuity Canonical Pathways	-log(p-value)	Ratio	Molecules
Antigen Presentation Pathway	11.4	0.432	HLA-DOA,CIITA,HLA-DQA1,HLA-DQB1,HLA-DRB4,HLA-DQB2,HLA-DRB1,HLA-DMA,HLA-DRB3,HLA-DMB,HLA-DRA,HLA-DQA2,HLA-DPB1,TAPBP,HLA-DPA1,HLA-DRB5
Allograft Rejection Signaling	9.68	0.375	HLA-DOA,HLA-DQA1,HLA-DQB1,CD28,HLA-DRB4,HLA-DQB2,HLA-DRB1,HLA-DMA,HLA-DRB3,HLA-DMB,HLA-DRA,HLA-DQA2,HLA-DPB1,HLA-DPA1,HLA-DRB5
OX40 Signaling Pathway	7.45	0.292	HLA-DOA,HLA-DQA1,HLA-DQB1,HLA-DRB4,HLA-DQB2,HLA-DRB1,HLA-DMA,HLA-DRB3,HLA-DMB,HLA-DRA,HLA-DQA2,HLA-DPB1,HLA-DPA1,HLA-DRB5
Th2 Pathway	5.59	0.153	SOCS3,HLA-DOA,IL12A,TGFBR3,HLA-DQA1,HLA-DQB1,CD28,HLA-DRB1,HLA-DQB2,HLA-DRB4,CCR4,HLA-DMA,HLA-DRB3,HLA-DMB,HLA-DRA,IRS2,IL2RA,HLA-DQA2,HLA-DPB1,HLA-DPA1,HLA-DRB5
B Cell Development	5.53	0.333	HLA-DOA,HLA-DRB1,SPN,HLA-DMA,HLA-DRA,HLA-DMB,HLA-DQA1,HLA-DQB1,HLA-DRB5
Graft-versus-Host Disease Signaling	5.27	0.278	CD28,HLA-DOA,HLA-DRB1,HLA-DMA,IL1RN,HLA-DRA,HLA-DMB,HLA-DQA1,HLA-DQB1,HLA-DRB5
Altered T Cell and B Cell Signaling in Rheumatoid Arthritis	4.84	0.184	TLR2,CD28,TLR10,HLA-DOA,HLA-DRB1,IL12A,HLA-DMA,IL1RN,HLA-DMB,HLA-DRA,HLA-DQA1,LTB,HLA-DQB1,HLA-DRB5
Th1 Pathway	4.8	0.151	SOCS3,HLA-DOA,IL12A,HLA-DQA1,HLA-DQB1,CD28,HLA-DRB1,HLA-DRB4,HLA-DQB2,HLA-DMA,HLA-DRB3,HLA-DMB,HLA-DRA,IRS2,HLA-DQA2,HLA-DPB1,HLA-DPA1,HLA-DRB5
Autoimmune Thyroid Disease Signaling	4.73	0.273	CD28,HLA-DOA,HLA-DRB1,HLA-DMA,HLA-DRA,HLA-DMB,HLA-DQA1,HLA-DQB1,HLA-DRB5
Th1 and Th2 Activation Pathway	4.21	0.125	SOCS3,HLA-DOA,IL12A,TGFBR3,HLA-DQA1,HLA-DQB1,CD28,HLA-DRB1,HLA-DQB2,HLA-DRB4,CCR4,HLA-DMA,HLA-DRB3,HLA-DMB,HLA-DRA,IRS2,IL2RA,HLA-DQA2,HLA-DPB1,HLA-DPA1,HLA-DRB5
Nur77 Signaling in T Lymphocytes	4.09	0.208	CALM1 (includes others),CD28,HLA-DOA,HLA-DRB1,HLA-DMA,HLA-DRA,HLA-DMB,HLA-DQA1,HLA-DQB1,HLA-DRB5
Cdc42 Signaling	4.07	0.144	HLA-DOA,HLA-DQA1,HLA-DQB1,APC,CDC42BPA,HLA-DRB4,HLA-DQB2,HLA-DRB1,HLA-DMA,HLA-DRB3,HLA-DMB,HLA-DRA,HLA-DQA2,HLA-DPB1,HLA-DPA1,HLA-DRB5
T Helper Cell Differentiation	3.65	0.172	CD28,HLA-DOA,HLA-DRB1,IL12A,HLA-DMA,HLA-DRA,HLA-DMB,HLA-DQA1,IL2RA,HLA-DQB1,HLA-DRB5
Calcium-induced T Lymphocyte Apoptosis	3.64	0.185	CALM1 (includes others),HLA-DOA,HLA-DRB1,HLA-DMA,HLA-DRA,HLA-DMB,ITPR3,HLA-DQA1,HLA-DQB1,HLA-DRB5
Communication between Innate and Adaptive Immune Cells	3.36	0.159	TLR2,CD28,TLR10,HLA-DRB4,HLA-DRB1,IL12A,IL1RN,HLA-DRB3,HLA-DRA,IFNB1,HLA-DRB5
Crosstalk between Dendritic Cells and Natural Killer Cells	3.31	0.148	CD28,CAMK2A,TLN2,HLA-DRB4,HLA-DRB1,IL12A,IL3RA,HLA-DRB3,HLA-DRA,IFNB1,LTB,HLA-DRB5
iCOS-iCOSL Signaling in T Helper Cells	3.16	0.13	HLA-DOA,HLA-DQA1,HLA-DQB1,CALM1 (includes others),CD28,CAMK2A,HLA-DRB1,HLA-DMA,HLA-DMB,HLA-DRA,ITPR3,IRS2,IL2RA,HLA-DRB5
Dendritic Cell Maturation	2.77	0.108	HLA-DOA,IL12A,IFNB1,HLA-DQA1,LTB,HLA-DQB1,FCGR2B,TLR2,HLA-DRB4,HLA-DRB1,IL1RN,HLA-DMA,HLA-DRB3,HLA-DMB,HLA-DRA,IRS2,HLA-DRB5
Ethanol Degradation IV	2.76	0.263	ACSS3,ALDH1L2,ALDH1A2,CYGB,GPX7
Type I Diabetes Mellitus Signaling	2.57	0.122	SOCS3,CD28,HLA-DOA,HLA-DRB1,IL12A,HLA-DMA,HLA-DRA,HLA-DMB,HLA-DQA1,HLA-DQB1,CASP8,HLA-DRB5
Superoxide Radicals Degradation	2.28	0.375	SOD2,CYGB,GPX7
Eicosanoid Signaling	2.28	0.143	ALOX15,PTGIR,ALOX15B,LTB4R2,FPR2,ALOX5AP,PLA2G7,DPEP2
IL-4 Signaling	2.25	0.123	HLA-DOA,HLA-DRB1,HLA-DMA,HLA-DRA,HLA-DMB,HLA-DQA1,IRS2,HLA-DQB1,OCRL,HLA-DRB5
Role of NFAT in Regulation of the Immune Response	1.99	0.0943	HLA-DOA,HLA-DQA1,HLA-DQB1,GNG3,FCGR2B,CALM1 (includes others),CD28,HLA-DRB1,HLA-DMA,HLA-DMB,HLA-DRA,ITPR3,IRS2,HLA-DRB5,GNAL
Factors Promoting Cardiogenesis in Vertebrates	1.96	0.118	TCF4,SMAD9,BMPR1A,BMP2,TGFBR3,BMP8A,LEF1,APC,TCF7L2
CD28 Signaling in T Helper Cells	1.93	0.102	CALM1 (includes others),CD28,HLA-DOA,HLA-DRB1,HLA-DMA,HLA-DRA,HLA-DMB,ITPR3,HLA-DQA1,IRS2,HLA-DQB1,HLA-DRB5
Human Embryonic Stem Cell Pluripotency	1.93	0.102	FGF4,TCF4,S1PR2,NTRK3,BMPR1A,BMP2,BMP8A,LEF1,IRS2,PDGFC,APC,TCF7L2
PKCθ Signaling in T Lymphocytes	1.9	0.101	CD28,HLA-DOA,CAMK2A,HLA-DRB1,MAP3K6,HLA-DMA,HLA-DRA,HLA-DMB,HLA-DQA1,IRS2,HLA-DQB1,HLA-DRB5
Noradrenaline and Adrenaline Degradation	1.87	0.167	ALDH1L2,DHRS2,ALDH1A2,LRTOMT,IL4I1
Adipogenesis pathway	1.87	0.1	EBF1,EGR2,SMAD9,HAT1,SREBF1,BMPR1A,BMP2,NR2F2,PPIP5K1,FABP4,SAP30,RBBP4
Retinoate Biosynthesis I	1.7	0.182	RBP7,BMP2,ALDH1A2,RDH13
Choline Biosynthesis III	1.65	0.231	GPLD1,PHKA1,PLD1
Basal Cell Carcinoma Signaling	1.64	0.119	TCF4,GLI2,BMP2,BMP8A,LEF1,APC,TCF7L2
Inositol Pyrophosphates Biosynthesis	1.51	0.333	IPPK,PPIP5K1
Dopamine Degradation	1.51	0.16	ALDH1L2,ALDH1A2,LRTOMT,IL4I1
Oxidative Ethanol Degradation III	1.48	0.2	ACSS3,ALDH1L2,ALDH1A2
Ethanol Degradation II	1.46	0.154	ACSS3,ALDH1L2,DHRS2,ALDH1A2
Retinoate Biosynthesis II	1.32	1	RBP7
Threonine Degradation II	1.32	1	GCAT
Putrescine Degradation III	1.27	0.167	ALDH1L2,ALDH1A2,IL4I1
Tryptophan Degradation X (Mammalian, via Tryptamine)	1.21	0.158	ALDH1L2,ALDH1A2,IL4I1
Serotonin Degradation	1.19	0.111	UGT2A1,ALDH1L2,DHRS2,ALDH1A2,IL4I1
Leukotriene Biosynthesis	1.17	0.222	GGT5,DPEP2
Phagosome Maturation	1.13	0.0813	ATP6V0A4,HLA-DRB4,HLA-DRB1,HLA-DRB3,HLA-DRA,RAB7B,LAMP1,HLA-DRB5,NOX1,TUBB2B
Gαq Signaling	1.1	0.078	GRM5,HRH1,CALM1 (includes others),HTR2B,ITPR3,GPLD1,RGS4,IRS2,GNG3,RHOF,PLD1
Mouse Embryonic Stem Cell Pluripotency	1.03	0.0833	LIFR,TCF4,SMAD9,BMPR1A,LEF1,IRS2,APC,TCF7L2
All-trans-decaprenyl Diphosphate Biosynthesis	1.02	0.5	PDSS1
L-DOPA Degradation	1.02	0.5	LRTOMT
Methionine Salvage II (Mammalian)	1.02	0.5	BHMT2
4-hydroxyproline Degradation I	1.02	0.5	HOGA1
Bile Acid Biosynthesis, Neutral Pathway	1.02	0.182	AKR1C1/AKR1C2,AKR1D1
Thyroid Cancer Signaling	0.991	0.108	TCF4,NTRK3,LEF1,TCF7L2
NF-κB Signaling	0.982	0.0727	TLR2,IL1R2,TLR10,FLT1,NTRK3,IL1RN,BMPR1A,BMP2,TGFBR3,TNFAIP3,IRS2,CASP8
Cardiomyocyte Differentiation via BMP Receptors	0.951	0.167	BMPR1A,BMP2
The Visual Cycle	0.951	0.167	RBP7,RDH13
γ-glutamyl Cycle	0.951	0.167	GGT5,GCLC
Atherosclerosis Signaling	0.918	0.0784	ALOX15,PON1,ALOX15B,IL1RN,CD36,PDGFC,PLA2G7,MMP9
Toll-like Receptor Signaling	0.912	0.0857	TLR2,TLR10,TOLLIP,IL12A,IL1RN,TNFAIP3
Chondroitin Sulfate Degradation (Metazoa)	0.892	0.154	MGEA5,CEMIP
Dermatan Sulfate Degradation (Metazoa)	0.892	0.154	MGEA5,CEMIP
STAT3 Pathway	0.891	0.0845	SOCS3,FLT1,NTRK3,BMPR1A,TGFBR3,CISH
cAMP-mediated signaling	0.879	0.0684	PDE6G,PTGIR,CNR1,FPR2,ADORA3,RGS4,CALM1 (includes others),OPRD1,CAMK2A,CCR4,PKIB,ADORA2A,GNAL
Creatine-phosphate Biosynthesis	0.859	0.333	CKB
Glutathione Biosynthesis	0.859	0.333	GCLC
1D-myo-inositol Hexakisphosphate Biosynthesis V (from Ins(1,3,4)P3)	0.859	0.333	IPPK
Tyrosine Degradation I	0.859	0.333	FAH
Acetate Conversion to Acetyl-CoA	0.859	0.333	ACSS3
Hepatic Fibrosis / Hepatic Stellate Cell Activation	0.854	0.0701	COL5A1,IL1R2,IGFBP4,IGF1,FLT1,SERPINE1,PDGFC,COL25A1,COL27A1,COL17A1,MMP9
Role of Wnt/GSK-3β Signaling in the Pathogenesis of Influenza	0.851	0.0877	TCF4,IFNB1,LEF1,APC,TCF7L2
nNOS Signaling in Skeletal Muscle Cells	0.838	0.143	CALM1 (includes others),RYR1
Histamine Degradation	0.838	0.143	ALDH1L2,ALDH1A2
Fatty Acid α-oxidation	0.79	0.133	ALDH1L2,ALDH1A2
Glutamate Receptor Signaling	0.789	0.0909	GRM5,CALM1 (includes others),GRIN2A,SLC1A3
G-Protein Coupled Receptor Signaling	0.766	0.0636	PDE6G,PTGIR,HTR2B,CNR1,FPR2,RGS4,ADORA3,GRM5,OPRD1,HRH1,CAMK2A,CCR4,IRS2,ADORA2A,GNAL
Role of Hypercytokinemia/hyperchemokinemia in the Pathogenesis of Influenza	0.756	0.1	IL12A,IL1RN,IFNB1
Trehalose Degradation II (Trehalase)	0.745	0.25	HK2
Pyruvate Fermentation to Lactate	0.745	0.25	LDHB
Melatonin Degradation II	0.745	0.25	IL4I1
LXR/RXR Activation	0.722	0.0722	IL1R2,PON1,HPR,SREBF1,IL1RN,CD36,MMP9
Role of Osteoblasts, Osteoclasts and Chondrocytes in Rheumatoid Arthritis	0.711	0.0634	TCF4,SMAD9,BMP2,BMP8A,APC,IL1R2,CALM1 (includes others),IGF1,BMPR1A,IL1RN,IRS2,LEF1,TCF7L2
1D-myo-inositol Hexakisphosphate Biosynthesis II (Mammalian)	0.704	0.118	IPPK,OCRL
TREM1 Signaling	0.687	0.0769	TLR2,TLR10,NLRC3,CIITA,FCGR2B
Retinoic acid Mediated Apoptosis Signaling	0.674	0.0816	PARP15,IFNB1,CASP8,CRABP1
Glutathione Redox Reactions I	0.666	0.111	CLIC2,GPX7
Arginine Biosynthesis IV	0.658	0.2	ASS1
Urea Cycle	0.658	0.2	ASS1
CMP-N-acetylneuraminate Biosynthesis I (Eukaryotes)	0.658	0.2	NANP
Citrulline-Nitric Oxide Cycle	0.658	0.2	ASS1
Acute Myeloid Leukemia Signaling	0.656	0.0714	KITLG,RUNX1,TCF4,LEF1,IRS2,TCF7L2
Reelin Signaling in Neurons	0.64	0.0706	CNR1,ARHGEF15,LRP8,ARHGEF1,IRS2,MAPK8IP3
Role of NANOG in Mammalian Embryonic Stem Cell Pluripotency	0.636	0.068	LIFR,SMAD9,BMPR1A,BMP2,BMP8A,IRS2,APC
Gαi Signaling	0.636	0.068	OPRD1,CCR4,CNR1,FPR2,RGS4,ADORA3,GNG3
DNA Methylation and Transcriptional Repression Signaling	0.631	0.105	SAP30,RBBP4
Polyamine Regulation in Colon Cancer	0.598	0.1	TCF4,APC
Pyrimidine Ribonucleotides Interconversion	0.598	0.0833	RECQL4,BLM,ENTPD7
Wnt/β-catenin Signaling	0.591	0.0629	TCF4,PPARD,TGFBR3,LEF1,BCL9,KREMEN1,SOX11,APC,TCF7L2
IL-8 Signaling	0.583	0.0608	ANGPT2,FLT1,GPLD1,DEFA1 (includes others),IRS2,GNG3,RHOF,PDGFC,PLD1,MMP9,NOX1
Pyrimidine Ribonucleotides De Novo Biosynthesis	0.555	0.0789	RECQL4,BLM,ENTPD7
Axonal Guidance Signaling	0.554	0.0559	PXN,GLI2,KALRN,NRP2,SEMA5A,BMP8A,ARHGEF15,BMP2,GNG3,EPHA3,PDGFC,NTN1,ADAMTS2,TUBB2B,IGF1,ADAM28,NTRK3,IRS2,MMP9,GNAL,NRP1
Ovarian Cancer Signaling	0.553	0.0625	TCF4,PMS2,LEF1,IRS2,PDGFC,APC,TCF7L2,MMP9
MSP-RON Signaling Pathway	0.543	0.0714	TLR2,IL12A,IL3RA,IRS2
Oleate Biosynthesis II (Animals)	0.532	0.143	SCD5
Phosphatidylcholine Biosynthesis I	0.532	0.143	PHKA1
Tryptophan Degradation to 2-amino-3-carboxymuconate Semialdehyde	0.532	0.143	IDO2
FXR/RXR Activation	0.531	0.0645	PON1,HPR,ABCB4,SREBF1,IL1RN,MTTP
Retinol Biosynthesis	0.513	0.087	RBP7,RDH13
eNOS Signaling	0.511	0.0606	AQP3,CALM1 (includes others),FLT1,ITPR3,IRS2,AQP8,CASP8,PDGFC
Airway Pathology in Chronic Obstructive Pulmonary Disease	0.485	0.125	MMP9
Glucose and Glucose-1-phosphate Degradation	0.485	0.125	HK2
GDP-glucose Biosynthesis	0.485	0.125	HK2
3-phosphoinositide Degradation	0.481	0.0593	SOCS3,DUSP5,MTMR14,PPIP5K1,PAWR,PPP1R1C,PPM1K,OCRL
IL-9 Signaling	0.478	0.0714	SOCS3,CISH,IRS2
Role of Cytokines in Mediating Communication between Immune Cells	0.478	0.0714	IL12A,IL1RN,IFNB1
nNOS Signaling in Neurons	0.478	0.0714	CALM1 (includes others),GRIN2A,CAMK2A
Role of Macrophages, Fibroblasts and Endothelial Cells in Rheumatoid Arthritis	0.477	0.0554	SOCS3,TCF4,LTB,PDGFC,APC,TLR2,IL1R2,CALM1 (includes others),TLR10,TRAF3IP2,CAMK2A,IL1RN,IRS2,LEF1,TCF7L2
Neuropathic Pain Signaling In Dorsal Horn Neurons	0.471	0.0612	GRM5,KCNN3,GRIN2A,CAMK2A,ITPR3,IRS2
RhoA Signaling	0.471	0.0612	SEPT8,IGF1,NRP2,ARHGEF1,CDC42EP1,PLD1
Phagosome Formation	0.471	0.0612	TLR2,CLEC7A,TLR10,IRS2,RHOF,FCGR2B
Semaphorin Signaling in Neurons	0.461	0.0698	DPYSL3,RHOF,NRP1
PI3K Signaling in B Lymphocytes	0.461	0.0593	CD81,CALM1 (includes others),CAMK2A,DAPP1,ITPR3,IRS2,FCGR2B
Leucine Degradation I	0.443	0.111	BCAT1
Methylglyoxal Degradation III	0.443	0.111	AKR1C1/AKR1C2
Glycine Betaine Degradation	0.443	0.111	BHMT2
Glioma Invasiveness Signaling	0.439	0.0635	HMMR,IRS2,RHOF,MMP9
Chemokine Signaling	0.439	0.0635	CALM1 (includes others),CAMK2A,CCL13,NOX1
p53 Signaling	0.439	0.0594	STAG1,IRS2,HIPK2,PIDD1,CHEK1,SERPINE2
CREB Signaling in Neurons	0.439	0.0566	GRM5,CALM1 (includes others),GRIN2A,CAMK2A,POLR2A,ITPR3,IRS2,GNG3,GNAL
Acute Phase Response Signaling	0.427	0.0567	SOCS3,TCF4,HP,RBP7,SOD2,IL1RN,SERPINE1,CRABP1
D-myo-inositol (1,4,5,6)-Tetrakisphosphate Biosynthesis	0.423	0.0574	SOCS3,DUSP5,PPIP5K1,PAWR,PPP1R1C,PPM1K,OCRL
D-myo-inositol (3,4,5,6)-tetrakisphosphate Biosynthesis	0.423	0.0574	SOCS3,DUSP5,PPIP5K1,PAWR,PPP1R1C,PPM1K,OCRL
Coagulation System	0.422	0.0741	SERPINE1,TFPI
Synaptic Long Term Potentiation	0.419	0.0583	GRM5,CALM1 (includes others),GRIN2A,CAMK2A,ITPR3,PPP1R11
Granulocyte Adhesion and Diapedesis	0.418	0.0563	IL1R2,HRH1,CCL13,IL1RN,FPR2,CCL17,MMP9,HSPB1
IL-10 Signaling	0.413	0.0615	IL1R2,SOCS3,IL1RN,FCGR2B
Phenylalanine Degradation IV (Mammalian, via Side Chain)	0.408	0.1	IL4I1
RAR Activation	0.4	0.0549	RBP7,SMAD9,IL3RA,BMP2,NR2F2,ALDH1A2,RDH13,ZBTB16,CRABP1
Cell Cycle: G2/M DNA Damage Checkpoint Regulation	0.399	0.0638	TOP2A,HIPK2,CHEK1
Signaling by Rho Family GTPases	0.397	0.0539	SEPT8,CDH4,ARHGEF15,ARHGEF1,IRS2,CDC42EP1,GNG3,RHOF,GNAL,PLD1,NOX1
Death Receptor Signaling	0.394	0.0581	TNFRSF21,PARP15,TNFSF15,CASP8,HSPB1
Ephrin B Signaling	0.389	0.0597	PXN,KALRN,GNG3,GNAL
Phospholipases	0.385	0.0625	GPLD1,PLA2G7,PLD1
Circadian Rhythm Signaling	0.384	0.069	PER1,GRIN2A
BMP signaling pathway	0.377	0.0588	SMAD9,BMPR1A,BMP2,BMP8A
Role of Lipids/Lipid Rafts in the Pathogenesis of Influenza	0.376	0.0909	IFNB1
Superpathway of Citrulline Metabolism	0.376	0.0909	ASS1
UDP-N-acetyl-D-galactosamine Biosynthesis II	0.376	0.0909	HK2
GM-CSF Signaling	0.355	0.0571	RUNX1,CAMK2A,CISH,IRS2
Inhibition of Angiogenesis by TSP1	0.35	0.0645	CD36,MMP9
Extrinsic Prothrombin Activation Pathway	0.348	0.0833	TFPI
Hematopoiesis from Multipotent Stem Cells	0.348	0.0833	KITLG
Cholesterol Biosynthesis I	0.348	0.0833	DHCR7
Cholesterol Biosynthesis II (via 24,25-dihydrolanosterol)	0.348	0.0833	DHCR7
Cholesterol Biosynthesis III (via Desmosterol)	0.348	0.0833	DHCR7
Role of JAK2 in Hormone-like Cytokine Signaling	0.334	0.0625	SOCS3,IRS2
Serotonin Receptor Signaling	0.334	0.0625	HTR2B,IL4I1
Molecular Mechanisms of Cancer	0.332	0.0504	TCF4,SMAD9,HAT1,ARHGEF15,BMP2,BMP8A,ARHGEF1,APC,CHEK1,CAMK2A,BMPR1A,IRS2,LEF1,CASP8,RHOF,HIPK2,GNAL
fMLP Signaling in Neutrophils	0.33	0.0531	CALM1 (includes others),ITPR3,FPR2,IRS2,GNG3,NOX1
3-phosphoinositide Biosynthesis	0.33	0.0517	SOCS3,CD28,DUSP5,PPIP5K1,PAWR,PPP1R1C,IRS2,PPM1K,OCRL
NAD biosynthesis II (from tryptophan)	0.323	0.0769	IDO2
Role of RIG1-like Receptors in Antiviral Innate Immunity	0.32	0.0606	IFNB1,CASP8
Hematopoiesis from Pluripotent Stem Cells	0.32	0.0606	KITLG,IL12A
Dermatan Sulfate Biosynthesis (Late Stages)	0.32	0.0606	CHST14,HS3ST5
Interferon Signaling	0.32	0.0606	IFNB1,MED14
Regulation of the Epithelial-Mesenchymal Transition Pathway	0.314	0.0513	FGF4,TCF4,LEF1,IRS2,BCL9,APC,TCF7L2,MMP9
D-myo-inositol-5-phosphate Metabolism	0.311	0.0515	SOCS3,DUSP5,PPIP5K1,PAWR,PPP1R1C,PPM1K,OCRL
Breast Cancer Regulation by Stathmin1	0.311	0.0508	CALM1 (includes others),CAMK2A,ARHGEF15,ITPR3,PPP1R11,ARHGEF1,IRS2,GNG3,TUBB2B
Protein Kinase A Signaling	0.311	0.0498	TCF4,PDE6G,PXN,PPP1R11,GNG3,PTPN3,NTN1,CALM1 (includes others),PTPN4,DUSP5,CAMK2A,CDC14B,ITPR3,RYR1,LEF1,TCF7L2
Gαs Signaling	0.31	0.0526	PTGIR,CNR1,RYR1,GNG3,ADORA2A
Synaptic Long Term Depression	0.307	0.0517	GRM5,IGF1,ITPR3,RYR1,PLA2G7,GNAL
Triacylglycerol Biosynthesis	0.305	0.0588	AGPAT4,PLPP5
Phototransduction Pathway	0.305	0.0588	PDE6G,GUCA1A
Amyotrophic Lateral Sclerosis Signaling	0.302	0.0521	GRIN2A,HECW1,IGF1,IRS2,PDGFC
Nitric Oxide Signaling in the Cardiovascular System	0.302	0.0521	CALM1 (includes others),FLT1,ITPR3,IRS2,PDGFC
Ephrin Receptor Signaling	0.301	0.0506	PXN,GRIN2A,KALRN,ARHGEF15,EPHA3,GNG3,PDGFC,GNAL
Colorectal Cancer Metastasis Signaling	0.301	0.05	TLR2,TLR10,TCF4,LEF1,IRS2,GNG3,RHOF,PDGFC,APC,TCF7L2,MMP9
Isoleucine Degradation I	0.3	0.0714	BCAT1
Clathrin-mediated Endocytosis Signaling	0.295	0.0503	SH3GL1,FGF4,PON1,IGF1,AMPH,IRS2,HIP1,PDGFC
Epithelial Adherens Junction Signaling	0.292	0.0508	TCF4,TGFBR3,LEF1,APC,TCF7L2,TUBB2B
Superpathway of Inositol Phosphate Compounds	0.292	0.0498	SOCS3,CD28,DUSP5,IPPK,PPIP5K1,PAWR,PPP1R1C,IRS2,PPM1K,OCRL
Corticotropin Releasing Hormone Signaling	0.286	0.051	CALM1 (includes others),GLI2,CNR1,ITPR3,KRT1
Mismatch Repair in Eukaryotes	0.28	0.0667	PMS2
Role of Oct4 in Mammalian Embryonic Stem Cell Pluripotency	0.279	0.0556	FGF4,NR2F2
IGF-1 Signaling	0.279	0.0505	SOCS3,IGFBP4,PXN,IGF1,IRS2
Glioblastoma Multiforme Signaling	0.278	0.0496	IGF1,ITPR3,LEF1,IRS2,RHOF,PDGFC,APC
ILK Signaling	0.277	0.0494	PARVA,PXN,BMP2,LEF1,IRS2,RHOF,PDGFC,MMP9
VEGF Family Ligand-Receptor Interactions	0.271	0.0506	FLT1,NRP2,IRS2,NRP1
TGF-β Signaling	0.271	0.0506	SMAD9,BMPR1A,BMP2,SERPINE1
Netrin Signaling	0.267	0.0541	RYR1,NTN1
Paxillin Signaling	0.264	0.0495	PARVA,PXN,TLN2,ITGA9,IRS2
RAN Signaling	0.261	0.0625	KPNA3
Granzyme B Signaling	0.261	0.0625	CASP8
Cell Cycle Control of Chromosomal Replication	0.256	0.0526	TOP2A,DBF4
PEDF Signaling	0.255	0.0494	TCF4,SOD2,IRS2,CASP8
Remodeling of Epithelial Adherens Junctions	0.251	0.05	APC,MAPRE3,TUBB2B
Glioma Signaling	0.25	0.0485	CALM1 (includes others),CAMK2A,IGF1,IRS2,PDGFC
Role of PKR in Interferon Induction and Antiviral Response	0.245	0.0513	IFNB1,CASP8
Differential Regulation of Cytokine Production in Macrophages and T Helper Cells by IL-17A and IL-17F	0.244	0.0588	IL12A
D-myo-inositol (1,3,4)-trisphosphate Biosynthesis	0.244	0.0588	OCRL
D-myo-inositol (1,4,5)-trisphosphate Degradation	0.244	0.0588	OCRL
Role of IL-17F in Allergic Inflammatory Airway Diseases	0.234	0.05	TRAF3IP2,IGF1
Valine Degradation I	0.229	0.0556	BCAT1
Superpathway of Melatonin Degradation	0.224	0.0488	UGT2A1,IL4I1
Thyroid Hormone Metabolism II (via Conjugation and/or Degradation)	0.201	0.05	UGT2A1

## Sheet: UPSTREAM REGULATORS
Upstream Regulator	Expr Fold Change	Molecule Type	Predicted Activation State	Activation z-score	p-value of overlap	Target molecules in dataset	Mechanistic Network
CIITA	-1.983	transcription regulator		-1.928	1.38e-05	HLA-DMB,HLA-DOA,HLA-DPA1,HLA-DQA1,HLA-DQB1,HLA-DRA,HLA-DRB1,MMP9
RAD21		transcription regulator	Inhibited	-2	0.000497	HLA-DQA1,HLA-DQB1,HLA-DRA,HLA-DRB1,IRS2	13 (3)
CTCF		transcription regulator		-1.387	0.000799	ATXN7,H19,HLA-DQA1,HLA-DQB1,HLA-DRB1,HLA-DRB5,ZBTB16	12 (2)
STAT6		transcription regulator		-1.884	0.00111	ALOX15,CCL17,CISH,EGR2,EPHX1,FABP4,FLRT2,HIPK2,HRH1,IGF1,IL1RN,IL2RA,IRS2,LIFR,LTB,MIR155HG,MMP9,PDGFC,PDK4,PKIB,PLD1,SERPINE1	58 (3)
CREBBP		transcription regulator		-1.664	0.0015	ADORA2A,CKB,CRISPLD2,EGR2,FABP4,FRMD4A,GRIN2A,HLA-DRA,HSD11B1,IFNB1,IL2RA,ITGA9,MAFG,MMP9,NPAS2,NR4A3,NTN1,NTRK3,PPM1E,SCN4B,SERPINE2,SLC7A11,SOCS3,SREBF1,TAPBP,TLR2,TNFAIP3,USP18,YPEL2
NFKBIA		transcription regulator		-1.301	0.00156	ACKR3,ADGRE5,ALOX15B,BCL11A,BMP2,CASP8,CITED4,ENPP2,FHL2,GRK5,HK2,IFNB1,IL12A,IL1RN,IL2RA,JDP2,LIFR,MFGE8,MMP9,NDRG2,OPRD1,PEA15,RGS4,SERPINE2,SLC12A2,SOCS3,SOD2,SPOCK1,TLR2,TNFAIP3,TOLLIP
IRF6		transcription regulator		-1.091	0.00164	ALOX15B,FPR2,IFNB1,OVOL1,SOD2
TP53		transcription regulator		-0.251	0.0018	ABCB4,ADGRE5,ALDH1A2,ALOX15,ANXA3,APC,AQP3,ASS1,CARS,CASP8,CD81,CDC42BPA,CHEK1,CKB,COL14A1,DBF4,DDIAS,DHCR7,DUSP5,EGR2,ENPP2,EPHX1,FABP4,FHL2,FKBP1A,FLRT2,FOSL1,FRMD4A,H19,HK2,HLA-DQA1,HMMR,HSPA4L,HSPB1,IGF1,IGFBP4,IL2RA,IRF5,KITLG,MAPRE3,MIR155HG,MMP9,MYBL1,NDRG2,NRP1,PARVA,PAWR,PCNX2,PDIA6,PDS5A,PEA15,PIDD1,PLOD2,PMS2,POLK,PPARD,PPIC,PRAG1,RBBP4,RECQL4,RGS13,RNASE4,RUNX1,S100B,SALL2,SERPINE1,SE…
CEBPA		transcription regulator		-1.755	0.00202	AKR1C1/AKR1C2,ALOX5AP,ASS1,BIN1,DHCR7,EGR2,EPHX1,FABP4,FLT1,HP,HPR,HSD11B1,IGF1,IGFBP4,IL1RN,IRS2,KRT7,NRP1,OVOL1,PLOD2,PPARD,PTPN3,QKI,SERPINE1,SOCS3,SOD2,SREBF1,STEAP4	47 (2)
PPARG		ligand-dependent nuclear receptor		-0.297	0.00244	ALDH1A2,ALOX15B,AQP3,BIN1,CCL17,CD36,EPHX1,FABP4,FOSL1,HK2,HP,IFNB1,IGF1,IL12A,IL2RA,IRS2,MMP9,MTTP,NR2F2,PACS1,PDK4,PEA15,PLAC1,PPARD,PPIC,SERPINE1,SOCS3,SREBF1,TCF4	47 (2)
BCL6		transcription regulator		-1.432	0.00265	ALCAM,CHEK1,CIITA,CLEC10A,GLI2,IL12A,IL2RA,LDHB,MIR155HG,PDP2,RGS4,RHOF,SEPT8,SERPINE1,SH3D19,SOCS3,STXBP4,TACSTD2	20 (2)
KMT2A		transcription regulator		-1.342	0.00347	ABCD2,IGFBP4,MECOM,PIGZ,RGS4,SATB2,SIGLEC10,TET1
NFKB2		transcription regulator		-1.195	0.00438	BMP2,HLA-DMB,HLA-DOA,HLA-DQA1,IFNB1,MMP9,PXN,SOD2
EGR2	-1.733	transcription regulator		-1.508	0.0052	ASS1,CRABP1,DHCR7,EGR2,GLRA1,GRIN2A,IL1R2,KITLG,SLC12A2,SLC1A3,SOCS3,TGFBR3,ZBTB16
HOXC6		transcription regulator		-0.447	0.00581	ERRFI1,GAS2L3,PDE4DIP,RUNX1,SH3D19,SLC1A3
SP1		transcription regulator		-1.76	0.00592	ABCD2,AFAP1L1,ALOX15B,ASS1,CD28,CIITA,CIRBP,CKB,DBF4,FLT1,FOSL1,FPR2,HK2,IFNB1,IGF1,IGFBP4,IL12A,LTB,MMP9,MYBL1,OPRD1,PDGFC,PLAC1,PPARD,RECQL4,SERPINE1,SERPINE2,SH3GL1,SLC11A1,SOD2,SPN,SREBF1,TGFBR3,TLR2	66 (3)
IRF9		transcription regulator		-0.305	0.00703	CIITA,IFNB1,IL12A,IRF5,SOCS3
SOX4		transcription regulator		-1.127	0.00861	ADGRE5,EMP1,EPG5,GCAT,HIPK2,HLA-DQB1,IGF1,IGFBP4,PPIC,RNASE4,SERPINE2,SLC2A6,TSPAN6,TUBB2B
ZBTB20		transcription regulator		-0.447	0.00971	CISH,IGF1,LDHB,PDK4,SOCS3
STAT3		transcription regulator		0.752	0.0107	ALOX15,ANGPT2,CIITA,COL5A1,EGR2,FLT1,HK2,HLA-DMA,HLA-DQA1,HLA-DRB5,HP,IFNB1,IL1RN,IL2RA,IRF5,LDHB,MMP9,NEURL3,NRP1,NRP2,RUNX1,SERPINE1,SERPINE2,SLC1A3,SMAD9,SOCS3,SOD2,SREBF1,TCF4,USP18
Foxp1		transcription regulator	Inhibited	-2	0.0113	CNR1,EGR2,FBXL16,RYR1
STAT5A		transcription regulator		-1.304	0.0113	BCL11A,C15orf48,CASP8,CEMIP,CHEK1,CISH,CPA4,DUSP5,FABP4,IGF1,IL2RA,LEF1,LTB,PRR15L,RIMKLA,SETBP1,SOCS3,SREBF1,TACSTD2
PROX1		transcription regulator		0.124	0.0113	ANGPT2,ITGA9,NRP1,RGS4
ESR2		ligand-dependent nuclear receptor		-0.653	0.0123	APC,AQP3,BCAT1,BIN1,BMP2,CBFA2T3,CDC42BPA,CPM,DHCR7,ENPP2,EPHA3,GCLC,IGF1,IGFBP4,LRP11,MPP7,NDRG2,PDK4,PKIB,PLAC1,SOCS3,ST8SIA4,TPM1
KLF2		transcription regulator		0.066	0.0127	ACKR3,ANGPT2,ASS1,CD36,FABP4,FLT1,KITLG,PLOD2,RNASE2,SERPINE1,SREBF1,TCF4,TFPI
PRDM1		transcription regulator	Activated	2.434	0.0128	AQP3,CIITA,CPA4,CRISPLD2,EGR2,FOSL1,HLA-DQA1,HLA-DRA,IFNB1,METTL7A,MIR155HG,MS4A4A,SLC25A37,SPIB,TAPBP
SPIC		transcription regulator			0.0129	FCGR2B,IL2RA
SOX2		transcription regulator		1.86	0.0133	ANKRD17,APC,BMPR1A,DPPA4,DUSP5,FGF4,FLT1,GLI2,H19,IGF1,KITLG,KRT7,LEF1,NRP1,OVOL1,PLAC1,TET1,USP18
Ncoa6		transcription regulator			0.0135	FABP4,SERPINE1,SREBF1
RFX5		transcription regulator			0.0135	HLA-DMB,HLA-DRA,HLA-DRB1
ISL1		transcription regulator		0	0.0139	BARX1,CRABP1,ETV1,NTRK3,OLIG1,PPP1R1C,RUNX1
RELA		transcription regulator	Inhibited	-2.068	0.0145	ALCAM,ALOX5AP,BMP2,CASP8,CIITA,GLI2,GRK5,IFNB1,IGF1,IL12A,IL1RN,IL2RA,LTB,MMP9,NOX1,OPRD1,PLD1,PXN,SERPINE2,SOD2,SREBF1,TAPBP,TLR2,TNFAIP3
ELK1		transcription regulator	Inhibited	-2.383	0.0158	BMP2,EGR2,FOSL1,MECOM,MMP9,SLC7A11
CEBPE		transcription regulator		-1.91	0.0158	ALOX5AP,CLEC10A,IL12A,IL1RN,MMP9,RNASE2
SMAD5		transcription regulator			0.0162	BMP2,IL3RA,RUNX1,SERPINE1
CEBPB		transcription regulator		-1.496	0.0176	ALDH1A2,ALOX5AP,DHCR7,FABP4,HIST4H4,HP,HSD11B1,IGF1,IGFBP4,IL11RA,IL12A,IL1RN,IL3RA,IRS2,NRP1,PDK4,PLAC1,PPARD,RGS4,SOCS3,SREBF1
PPARD	-1.1	ligand-dependent nuclear receptor		0.56	0.0177	ADORA2A,AQP3,CD36,CLEC7A,FABP4,FLT1,IL12A,LDHB,MERTK,MFGE8,PDK4,PPARD,SREBF1
RFXAP		transcription regulator			0.0208	HLA-DQA1,HLA-DRA
PRAME		other			0.0208	POLR2A,TOP2A
EGR4		transcription regulator			0.0208	EGR2,MYBL1
TAF10		transcription regulator			0.0208	HLA-DRA,IGF1
ZBTB32		transcription regulator			0.0208	CIITA,HLA-DQB1
RFXANK		transcription regulator			0.0208	EPHA3,HLA-DRA
REST		transcription regulator		1.285	0.0215	FUT9,GLRA1,GRIN2A,NCAM2,NRP1,NTRK3,PAX4,S100B,SYP
STAT5B		transcription regulator		0.135	0.0244	AKR1C1/AKR1C2,CASP8,CHEK1,CISH,EBF1,IGF1,IL2RA,LTB,SOCS3,ST8SIA4,TLR2,TMEM45B
NFYB		transcription regulator			0.0248	ABCD2,APC,DZIP3,ENTPD7,FLRT2,GLIDR,HIST4H4,HLA-DQB1,HLA-DRA,IGF1,SESN1,SH3GL1,ST8SIA4,SUPT6H,TOP2A,TPM1,UBE2D3,ZNF765
RUNX1	-1.11	transcription regulator		-1.413	0.0252	ALCAM,IL2RA,ITGA9,KRT1,MAP3K6,MECOM,NR2F2,NR4A3,RUNX1,SERPINE1,SH3GL1,SLC24A3,ZBTB16
RORC		ligand-dependent nuclear receptor		0.152	0.0255	ABCD2,AKR1D1,AQP8,CD28,CD36,CISH,ELOVL7,IL2RA,IL4I1,ZBTB16
FBXW7		transcription regulator		1.982	0.0257	CD36,FABP4,SERPINE1,SREBF1
NEUROG3		transcription regulator		-0.57	0.0261	EBF1,NRP1,OLIG1,PAX4,SYP,ZBTB16
ATF1		transcription regulator			0.0273	CALCA,CIITA,FOSL1,NOX1,SOD2
SIRT1		transcription regulator		0.976	0.0295	CNR1,GLI2,IFNB1,IGF1,KALRN,MMP9,NCAM2,NLGN1,PDK4,SERPINE1,SLC7A11,SOD2,SREBF1,TFPI
MED14	-1.209	transcription regulator			0.0302	CD36,FABP4
NR1D2		ligand-dependent nuclear receptor			0.0302	CD36,FABP4
SNW1		transcription regulator			0.0302	MMP9,SERPINE1
DNMT3B		enzyme		1.342	0.0304	CNR1,FBXL16,HLA-DQB1,IRF5,MAPRE3,PLP2,RAB39B,SLC7A11
HIF1A		transcription regulator		0.186	0.0319	ALOX5AP,BMP2,CARS,CEMIP,ERGIC1,FHL2,FLT1,HK2,HLA-DRB3,HP,HSPB1,IGF1,IRS2,LIFR,MMP9,NR4A3,PLOD2,QKI,SERPINE1,SLC25A37,SOCS3,SOD2,TCF4,TLR2
MAFG	1.348	transcription regulator			0.0323	GCLC,GLRA1,MAFG
DNMT3A		enzyme			0.0323	CNR1,IRF5,SOCS3
POU2F2		transcription regulator			0.0326	EBF1,FCRL2,FCRL4,FRMD4A,HLA-DRA,IL12A,RYR1,TNFRSF21
CYLD		transcription regulator		-0.218	0.0336	IFNB1,IL2RA,NTRK3,SERPINE1
FOSL1	-2.72	transcription regulator		-0.924	0.0369	EGR2,FOSL1,GCLC,MMP9,SERPINE1,SERPINE2
EP300		transcription regulator		1.969	0.0377	ADORA2A,CKB,CRISPLD2,FABP4,FRMD4A,HSD11B1,IFNB1,IGF1,IL2RA,ITGA9,MAFG,NPAS2,NTN1,NTRK3,PDK4,PLA2G7,PPM1E,SCN4B,SLC7A11,SOCS3,SOD2,TLR2,TNFAIP3,USP18,YPEL2
EPAS1		transcription regulator		-0.149	0.0382	ANGPT2,CEMIP,CKB,FLT1,HLA-DRB3,IRS2,NEAT1,PKIB,PLOD2,SERPINE1,SOD2,SREBF1,TNFAIP3,TNFSF15
CTNNB1		transcription regulator		-1.385	0.0383	ABCD2,ALCAM,BMP2,C6,CALM1 (includes others),CNR1,COL27A1,ENPP2,ETV1,FABP4,FOSL1,GLI2,HESX1,IFNB1,IL2RA,KRT1,KRT7,LEF1,MECOM,MFGE8,MMP9,NDRG2,NOX1,NRG1,NRP2,NTN1,OLIG1,POLR2A,SEMA5A,SERPINE1,SERPINE2,SESN1,SLC12A2,SOX11,SYNM,TCF4,TCF7L2
BHLHE40		transcription regulator			0.0383	IL2RA,PER1,SREBF1
DAXX		transcription regulator			0.0383	CASP8,HSPB1,SERPINE1
CBFB		transcription regulator		0.378	0.0404	AGPAT4,GPLD1,IL2RA,NRP1,RGS1,RUNX1,TGFBR3
NOTCH1		transcription regulator		-1.169	0.0409	AKR1C1/AKR1C2,BMP2,FCGR2B,FLT1,FOSL1,GLI2,IGFBP4,IL2RA,LEF1,NR2F2,NRG1,PRAG1,SERPINE1,SYP,TGFBR3
BCL10		transcription regulator			0.0409	IL2RA,TNFAIP3
NFATC2		transcription regulator		-1.095	0.041	CISH,EGR2,ENPP2,IFNB1,IL12A,IL2RA,MERTK,PLD1,RGS1,SOCS3,TCF4
NFKB1		transcription regulator	Inhibited	-2.093	0.0417	BMP2,CIITA,ENPP2,GRK5,HLA-DMB,IFNB1,IL12A,IL1RN,IL2RA,LTB,MMP9,PXN,SOD2,TLR2,TNFAIP3,TNFSF15
KEAP1		transcription regulator		-1.96	0.0427	GCLC,MMP9,PHKA1,TOP2A
SREBF1	-1.863	transcription regulator		-1.327	0.0435	ABCD2,CCL17,DHCR7,ELOVL7,FABP4,HK2,IL12A,IL1R2,IRS2,MTTP,PTGIR,SERPINE1,SREBF1
NFE2L2		transcription regulator		-0.894	0.0448	ABCB4,B4GALNT1,CD36,DHCR7,EPHX1,FABP4,GCLC,GNG3,IFNB1,MAFG,MMP9,PDIA6,PHKA1,RAMP2,RUVBL1,SERPINE1,SLC7A11,SOCS3,SOD2,SREBF1,SYP,TCN2
GFI1B		transcription regulator			0.0449	MGEA5,SOCS3,TGFBR3
STAT1		transcription regulator		-1.578	0.0469	ALOX15,ANGPT2,CASP8,CIITA,FCGR2B,HLA-DRB5,IFNB1,IGF1,IL12A,IRF5,MMP9,NEURL3,PDGFC,RUNX1,SOCS3,SREBF1,USP18
FOXP3		transcription regulator		1.671	0.0474	CCR4,IL2RA,MMP9,NRP1,NTRK3,RGS1,TLR10,TNFAIP3
ASXL1		transcription regulator		-1	0.0477	GPCPD1,HK2,HSD11B1,SERPINE1
ASB9	-1.266	transcription regulator			0.0478	CKB
ARX		transcription regulator			0.0478	PAX4
ZNF668		transcription regulator			0.0478	IL12A
HIST1H1D		other			0.0478	H19
DEPDC1		transcription regulator			0.0478	TNFAIP3
SLC22A16		transporter			0.0478	FGF4
L3MBTL1		other			0.0478	RUNX1
ASH1L		transcription regulator			0.0478	TNFAIP3
PHF6		other			0.0478	POLR2A
DLG1		kinase			0.0478	APC
EZH1		enzyme			0.0478	TOLLIP
CDK1		kinase			0.0478	HIST4H4
MED7		transcription regulator			0.0478	TNFAIP3
SMC3		other			0.0478	HLA-DRB1
MAPK12		kinase			0.0478	MMP9
SAP18		transcription regulator			0.0478	MTTP
MED21		transcription regulator			0.0478	TNFAIP3
SORL1		transporter			0.0478	PACS1
GRB10		other			0.0478	IGF1
PARP2		enzyme			0.0478	FABP4
NOCT		transcription regulator			0.0478	IGF1
YWHAE		other			0.0478	FOSL1
KMT5A		enzyme			0.0478	RUNX1
SSBP1		other			0.0478	HLA-DRA
Rfx5		other			0.0478	HLA-DRA
ZNF140		transcription regulator			0.0478	FCGR2B
EZH2		transcription regulator		-0.052	0.0486	ACKR3,ALOX5AP,C15orf48,CEMIP,CNR1,CRISPLD2,DENND2A,FGF4,FLT1,GPR68,IFNB1,LTB,MMP9,PER1,RUNX1,SLC1A3,SLC7A11,SPIB
PRKCB		kinase			0.0488	IRS2,MMP9,SERPINE1,SOD2,SREBF1
NFYA		transcription regulator			0.0494	EPHX1,HLA-DQB1,HLA-DRA,IGF1,PIDD1,RGS4,TOP2A
HTT		transcription regulator		1.817	0.108	ADAMTS2,ADORA2A,CAMK2A,CNR1,DHCR7,DUSP5,EBF1,EGR2,ENPP2,ETV1,FOSL1,GCLC,GNAL,GRIN2A,GRK5,IL11RA,KCNJ12,KRT1,LDHB,NFIB,PEA15,PER1,POLR2A,PPARD,RGS4,SCN4B,SESN1,SLC12A2,SLC1A3,SOD2,SYP,TYRO3,VAMP1
ESR1		ligand-dependent nuclear receptor	Inhibited	-3.162	0.207	ACKR3,ALCAM,ANXA3,APC,AQP3,ASS1,BCAT1,BIN1,BMP2,CDC42BPA,CDC5L,CEACAM6,CHEK1,CKB,CLEC7A,CPM,DHCR7,DUSP5,ENPP2,FGD5,FOSL1,GLI2,H19,HIPK2,IGF1,IGFBP4,IL12A,IL2RA,IRF5,IRS2,KPNA3,KRT7,LTB,MAPK8IP3,METTL7A,MMP9,NFIB,NLGN1,NUP160,OBSCN,PDK4,PKIB,PLAC1,PLOD2,PPARD,PRR15L,PTPN4,RBBP4,SERPINE1,SESN1,SLC7A11,TAPBP,TCF7L2,TNFAIP3,TNFAIP8L1,TPM1,TSKU,UBXN10,VRK2
HOXD10		transcription regulator	Activated	2	0.269	CLEC10A,DAPP1,SERPINE1,TFPI
SRF		transcription regulator	Inhibited	-2.157	0.305	ARHGAP20,BMP2,CPM,DUSP5,EGR2,EPG5,ETV1,FCN1,FHL2,FLT1,FOSL1,IGF1,ITGA9,MMP9
JUN		transcription regulator	Inhibited	-2.106	0.387	BCL9,CALM1 (includes others),CYGB,FABP4,FOSL1,GCLC,IFNB1,IGFBP4,IL2RA,IRS2,MMP9,PARVA,PEA15,PKIB,SERPINE1,SOCS3,SOD2,TNFSF15
BRCA1		transcription regulator		-1.982	1	BACH1,ENPP2,FHL2,HSPB1,SERPINE2

## Sheet: BIOLOGICAL FUNCTIONS
Categories	Diseases or Functions Annotation	p-Value	Predicted Activation State	Activation z-score	Molecules	# Molecules
Cancer, Organismal Injury and Abnormalities	melanoma	1.57e-08			AATK,ABCB4,ABCD2,ACSS3,ADAD1,ADAM28,ADAMTS2,ADORA2A,ADORA3,AFAP1L1,AGPAT4,AKR1D1,ALCAM,ALDH1A2,ALDH1L2,ALOX15,ALOX15B,AMIGO1,AMPH,ANGEL1,ANKRD17,ANKRD26,ANKRD33B,ANKS1B,ANO4,ANXA3,APC,APLF,AQP3,ARHGAP25,ARHGAP44,ARHGEF1,ARHGEF15,ARL11,ASB9,ASPHD2,ASS1,ATP5F1,ATP6V0A4,ATP8B3,ATXN7,B3GALT5,B4GALNT1,BACH1,BCAT1,BCL11A,BCL9,BHMT2,BLM,BMP2,BMP8A,BRIP1,C15orf39,C1orf101,C6,CAPN13,CARS,CASP8,CATSPERB,CB…	446
Connective Tissue Disorders, Inflammatory Disease, Inflammatory Response, Organismal Injury and Abnormalities, Skeletal and Muscular Disorders	inflammation of joint	4.86e-08		0.457	ADAMTS2,ADGRE5,ADORA2A,ADORA3,AKR1D1,ALOX15,ALOX5AP,BMP2,C6,C9orf72,CASP8,CCL13,CCL17,CCR4,CD163,CD28,CD36,CD81,CDH26,CEMIP,CIITA,CLEC4A,CLIC2,CNEP1R1,COLQ,DEFA1 (includes others),ENPP2,ERRFI1,FABP4,FCGR2B,FCN1,FKBP1A,FLT1,FPR2,GABRB3,GLI2,GRIN2A,HLA-DMA,HLA-DMB,HLA-DOA,HLA-DPA1,HLA-DPB1,HLA-DQA1,HLA-DQA2,HLA-DQB1,HLA-DQB2,HLA-DRA,HLA-DRB1,HLA-DRB4,HLA-DRB5,HMMR,HP,HRH1,IFNB1,IGF1,IGFBP4,IL11RA,I…	105
Connective Tissue Disorders, Organismal Injury and Abnormalities, Skeletal and Muscular Disorders	non-traumatic arthropathy	5.17e-08		0.242	ADAMTS2,ADGRE5,ADORA2A,AKR1D1,ALOX15,BMP2,C9orf72,CCL13,CCL17,CCR4,CD163,CD28,CD36,CDH26,CEMIP,CIITA,CLEC4A,CLIC2,CNEP1R1,COLQ,DEFA1 (includes others),ERRFI1,FABP4,FCGR2B,FCN1,FKBP1A,FLT1,FPR2,GABRB3,GLI2,GRIN2A,HLA-DMA,HLA-DMB,HLA-DOA,HLA-DPA1,HLA-DPB1,HLA-DQA1,HLA-DQA2,HLA-DQB1,HLA-DQB2,HLA-DRA,HLA-DRB1,HLA-DRB4,HLA-DRB5,HP,HRH1,IFNB1,IGF1,IGFBP4,IL11RA,IL1R2,IL1RN,IL2RA,IRF5,ITPR3,LDHB,LRRK2,L…	91
Connective Tissue Disorders, Inflammatory Disease, Organismal Injury and Abnormalities, Skeletal and Muscular Disorders	Rheumatic Disease	5.74e-08		0.354	ADAMTS2,ADGRE5,ADORA2A,ADORA3,AKR1D1,ALOX15,ALOX5AP,BMP2,C6,C9orf72,CASP8,CCL13,CCL17,CCR4,CD163,CD28,CD36,CD81,CDH26,CEMIP,CIITA,CLEC4A,CLIC2,CNEP1R1,COLQ,DEFA1 (includes others),EGR2,ENPP2,ERRFI1,FABP4,FCGR2B,FCN1,FKBP1A,FLT1,FPR2,GABRB3,GLI2,GRIN2A,HLA-DMA,HLA-DMB,HLA-DOA,HLA-DPA1,HLA-DPB1,HLA-DQA1,HLA-DQA2,HLA-DQB1,HLA-DQB2,HLA-DRA,HLA-DRB1,HLA-DRB4,HLA-DRB5,HMMR,HP,HRH1,IFNB1,IGF1,IGFBP4,IL1…	114
Immunological Disease	systemic autoimmune syndrome	8.7e-08		0.86	ADAD1,ADAMTS2,ADGRE5,ADORA2A,AKR1D1,ALOX15,ALOX5AP,C1orf162,C9orf72,CASP8,CCL13,CCL17,CCR4,CD28,CD36,CDH26,CEMIP,CIITA,CISH,CLEC4A,CLIC2,CMAHP,CNEP1R1,COL27A1,COLQ,DEFA1 (includes others),EGR2,FABP4,FCGR2B,FCN1,FKBP1A,FLT1,FPR2,GABRB3,GIMAP1,GRIN2A,HLA-DMA,HLA-DMB,HLA-DOA,HLA-DPA1,HLA-DPB1,HLA-DQA1,HLA-DQA2,HLA-DQB1,HLA-DQB2,HLA-DRA,HLA-DRB1,HLA-DRB3,HLA-DRB4,HLA-DRB5,HP,HRH1,HSD11B1,IFNB1,IGF1,I…	108
Dermatological Diseases and Conditions, Organismal Injury and Abnormalities	skin lesion	1.54e-07		-0.122	AATK,ABCB4,ABCD2,ACSS3,ADAD1,ADAM28,ADAMTS2,ADORA2A,ADORA3,AFAP1L1,AGPAT4,AKR1C1/AKR1C2,AKR1D1,ALDH1A2,ALDH1L2,ALOX15,ALOX15B,AMIGO1,AMPH,ANGEL1,ANKRD17,ANKRD26,ANKRD33B,ANKS1B,ANO4,ANXA3,APC,APLF,AQP3,ARHGAP25,ARHGAP44,ARHGEF1,ARHGEF15,ARL11,ASPHD2,ASS1,ATP5F1,ATP6V0A4,ATP8B3,ATXN7,B3GALT5,B4GALNT1,BCAT1,BCL11A,BCL9,BHMT2,BLM,BMP2,BMP8A,BRIP1,C1orf101,C6,CAPN13,CARS,CASP8,CATSPERB,CBFA2T3,CCDC71…	402
Cancer, Dermatological Diseases and Conditions, Organismal Injury and Abnormalities	skin cancer	1.83e-07			AATK,ABCB4,ABCD2,ACSS3,ADAD1,ADAM28,ADAMTS2,ADORA2A,ADORA3,AFAP1L1,AGPAT4,AKR1C1/AKR1C2,AKR1D1,ALDH1A2,ALDH1L2,ALOX15,ALOX15B,AMIGO1,AMPH,ANGEL1,ANKRD17,ANKRD26,ANKRD33B,ANKS1B,ANO4,ANXA3,APC,APLF,AQP3,ARHGAP25,ARHGAP44,ARHGEF1,ARHGEF15,ARL11,ASPHD2,ASS1,ATP5F1,ATP6V0A4,ATP8B3,ATXN7,B3GALT5,BCAT1,BCL11A,BCL9,BHMT2,BLM,BMP2,BMP8A,BRIP1,C1orf101,C6,CAPN13,CARS,CASP8,CATSPERB,CBFA2T3,CCDC71L,CCR4,CD…	397
Connective Tissue Disorders, Immunological Disease, Inflammatory Disease, Inflammatory Response, Organismal Injury and Abnormalities, Skeletal and Muscular Disorders	rheumatoid arthritis	2.07e-07		0.147	ADAMTS2,ADGRE5,ADORA2A,AKR1D1,ALOX15,C9orf72,CCL13,CCL17,CCR4,CD28,CD36,CDH26,CEMIP,CIITA,CLEC4A,CLIC2,CNEP1R1,COLQ,DEFA1 (includes others),FABP4,FCGR2B,FCN1,FKBP1A,FLT1,FPR2,GABRB3,GRIN2A,HLA-DMA,HLA-DMB,HLA-DOA,HLA-DPA1,HLA-DPB1,HLA-DQA1,HLA-DQA2,HLA-DQB1,HLA-DQB2,HLA-DRA,HLA-DRB1,HLA-DRB4,HLA-DRB5,HP,HRH1,IFNB1,IGF1,IGFBP4,IL1R2,IL1RN,IL2RA,IRF5,ITPR3,LDHB,LRRK2,LTB,MMP9,MOB3B,MS4A6A,NR4A3,NRP…	81
Cancer, Dermatological Diseases and Conditions, Organismal Injury and Abnormalities	skin tumor	2.16e-07		-0.12	AATK,ABCB4,ABCD2,ACSS3,ADAD1,ADAM28,ADAMTS2,ADORA2A,ADORA3,AFAP1L1,AGPAT4,AKR1C1/AKR1C2,AKR1D1,ALDH1A2,ALDH1L2,ALOX15,ALOX15B,AMIGO1,AMPH,ANGEL1,ANKRD17,ANKRD26,ANKRD33B,ANKS1B,ANO4,ANXA3,APC,APLF,AQP3,ARHGAP25,ARHGAP44,ARHGEF1,ARHGEF15,ARL11,ASPHD2,ASS1,ATP5F1,ATP6V0A4,ATP8B3,ATXN7,B3GALT5,BCAT1,BCL11A,BCL9,BHMT2,BLM,BMP2,BMP8A,BRIP1,C1orf101,C6,CAPN13,CARS,CASP8,CATSPERB,CBFA2T3,CCDC71L,CCR4,CD…	399
Endocrine System Disorders, Gastrointestinal Disease, Metabolic Disease, Organismal Injury and Abnormalities	diabetes mellitus	2.97e-07		-0.49	ADAD1,ADAMTS2,ALOX15,ALOX5AP,ARHGEF15,BMP2,C1orf162,CARS,CASP8,CD28,CD36,CIITA,CISH,CLEC4A,CMAHP,CNR1,COL14A1,COL17A1,COL25A1,COL27A1,COL5A1,DPYSL3,FABP4,FAH,FCGR2B,FKBP1A,FLT1,GABRB3,GPLD1,GRIN2A,HK2,HLA-DMA,HLA-DMB,HLA-DOA,HLA-DPA1,HLA-DPB1,HLA-DQA1,HLA-DQA2,HLA-DQB1,HLA-DQB2,HLA-DRA,HLA-DRB3,HLA-DRB4,HLA-DRB5,HP,HRH1,HSD11B1,HSPB1,HTR2B,IFNB1,IGF1,IL12A,IL1R2,IL1RN,IL2RA,IRS2,ITPR3,KCNJ12,LEF1…	94
Cancer, Dermatological Diseases and Conditions, Organismal Injury and Abnormalities	cutaneous melanoma	3.08e-07			AATK,ABCB4,ABCD2,ACSS3,ADAD1,ADAM28,ADAMTS2,ADORA2A,ADORA3,AFAP1L1,AGPAT4,AKR1D1,ALDH1A2,ALDH1L2,ALOX15,ALOX15B,AMIGO1,AMPH,ANGEL1,ANKRD17,ANKRD26,ANKRD33B,ANKS1B,ANO4,ANXA3,APC,APLF,AQP3,ARHGAP25,ARHGAP44,ARHGEF1,ARHGEF15,ARL11,ASPHD2,ASS1,ATP5F1,ATP6V0A4,ATP8B3,ATXN7,B3GALT5,BCAT1,BCL11A,BCL9,BHMT2,BLM,BMP2,BMP8A,BRIP1,C1orf101,C6,CAPN13,CARS,CASP8,CATSPERB,CBFA2T3,CCDC71L,CCR4,CD163,CD28,CD81,…	376
Cellular Movement	migration of cells	7.73e-07	Decreased	-3.245	ABCB4,ACKR3,ADGRA2,ADGRE5,ADORA2A,ADORA3,ALCAM,ALOX15,ALOX15B,ALOX5AP,ANGPT2,ANXA3,APC,AQP3,AQP8,ARHGEF1,ATE1,BCAT1,BMP2,BMPR1A,C6,CALCA,CASP8,CCL13,CCL17,CCR4,CD28,CD36,CD48,CD81,CDC42BPA,CDC42EP1,CEACAM6,CEMIP,CIITA,CLEC7A,CNR1,COL17A1,CYGB,DBF4,DEFA1 (includes others),DPYSL3,DUSP5,EBF1,EBF3,EFHC1,EGR2,ENPP2,EPHA3,ERRFI1,FABP4,FAT3,FCGR2B,FERMT1,FGF4,FHL2,FLRT2,FLT1,FOSL1,FPR2,FUZ,GGT5,GLI2,GPL…	161
Cardiovascular System Development and Function	development of vasculature	9.55e-07		-1.217	ABCB4,ACKR3,ADAMTS2,ADGRA2,ADORA2A,ALCAM,ALDH1A2,ALOX15,ANGPT2,ANKRD17,ANXA3,APC,ARHGEF15,ATE1,BACH1,BMP2,BMPR1A,C6,CALCA,CASP8,CD28,CD36,CD81,CHD7,CNR1,COL5A1,CYGB,DEFA1 (includes others),DHCR7,EMP1,EMP2,ENPP2,ERRFI1,FABP4,FGF4,FHL2,FLT1,FOSL1,FPR2,FUZ,GCLC,HAS3,HIPK2,HLA-DQB1,HP,HRH1,HSPB1,HTR2B,IGF1,IGFBP4,IL11RA,IL12A,IL1RN,ITGA9,KITLG,KRT1,LEF1,LRP8,MAPK8IP3,MERTK,MFGE8,MMP9,NLGN1,NOX1,NR2F2…	99
Inflammatory Disease	chronic inflammatory disorder	1.05e-06		0.117	ABCB4,ADAMTS2,ADGRE5,ADORA2A,ADORA3,AKR1D1,ALOX15,C9orf72,CCL13,CCL17,CCR4,CD28,CD36,CDC42BPA,CDH26,CEMIP,CEP41,CIITA,CKB,CLEC4A,CLIC2,CNEP1R1,COLQ,DEFA1 (includes others),FABP4,FCGR2B,FCN1,FERMT1,FKBP1A,FLT1,FPR2,GABRB3,GRIN2A,GRK5,HLA-DMA,HLA-DMB,HLA-DOA,HLA-DPA1,HLA-DPB1,HLA-DQA1,HLA-DQA2,HLA-DQB1,HLA-DQB2,HLA-DRA,HLA-DRB1,HLA-DRB4,HLA-DRB5,HP,HRH1,HSD11B1,HTR2B,IFNB1,IFNLR1,IGF1,IGFBP4,IL1R2,…	101
Endocrine System Disorders, Gastrointestinal Disease, Immunological Disease, Metabolic Disease, Organismal Injury and Abnormalities	insulin-dependent diabetes mellitus	1.96e-06		-0.047	ADAD1,ALOX5AP,C1orf162,CD28,CIITA,CISH,CLEC4A,CMAHP,COL27A1,FCGR2B,FKBP1A,HLA-DMA,HLA-DMB,HLA-DOA,HLA-DPA1,HLA-DPB1,HLA-DQA1,HLA-DQA2,HLA-DQB1,HLA-DQB2,HLA-DRA,HLA-DRB3,HLA-DRB4,HLA-DRB5,HSD11B1,IFNB1,IGF1,IL12A,IL1R2,IL2RA,ITPR3,LEF1,LRP8,LYRM4,MERTK,MS4A6A,PAX4,PILRB,PPP1R11,RAMP2,RGS1,SIGLEC10,SLC7A11,SPIB,SPN,TLR2	46
Gastrointestinal Disease, Inflammatory Disease	Inflammatory Bowel Disease	2.29e-06		0.308	ABCB4,ADORA2A,ADORA3,CCL17,CDC42BPA,CEP41,CIITA,CKB,COLQ,FERMT1,FKBP1A,GABRB3,GRIN2A,GRK5,HLA-DQA1,HLA-DQA2,HSD11B1,IGF1,IL1RN,IL2RA,IL3RA,IRF5,KCNN3,LGR4,MERTK,MMP9,OPRD1,PLD1,RGS1,S1PR2,SERPINE1,SOCS3,TCF7L2,TLR2,TNFAIP3,TNFSF15,TRAM2,TRIM7	38
Cancer, Organismal Injury and Abnormalities	pelvic cancer	2.62e-06		-1.118	ABCB4,ACSS3,ADAMTS2,ADORA2A,AFAP1L1,AGPAT4,AKR1C1/AKR1C2,ALCAM,ALDH1A2,AMIGO1,AMPH,ANGPT2,ANKRD17,ANKRD26,ANKS1B,ANO4,ANXA3,APC,APLF,AQP8,ARHGAP20,ARHGAP44,ARHGEF1,ARHGEF15,ASB17,ASPA,ASS1,ATP6V0A4,B3GALT5,BACH1,BCAT1,BCL11A,BIN1,BMPR1A,BRIP1,C1orf101,C6,CALCA,CALM1 (includes others),CAPN13,CASP8,CATSPERB,CD163,CD48,CDC42EP1,CDC5L,CDH4,CEACAM6,CEP162,CEP76,CHD7,CHEK1,CIITA,CIRBP,CKB,CLEC4A,CLIC2,…	308
Cancer, Organismal Injury and Abnormalities	pelvic tumor	2.78e-06		-1.494	ABCB4,ACSS3,ADAMTS2,ADORA2A,AFAP1L1,AGPAT4,AKR1C1/AKR1C2,ALCAM,ALDH1A2,AMIGO1,AMPH,ANGPT2,ANKRD17,ANKRD26,ANKS1B,ANO4,ANXA3,APC,APLF,AQP8,ARHGAP20,ARHGAP44,ARHGEF1,ARHGEF15,ASB17,ASPA,ASS1,ATP6V0A4,B3GALT5,BACH1,BCAT1,BCL11A,BIN1,BMPR1A,BRIP1,C1orf101,C6,CALCA,CALM1 (includes others),CAPN13,CASP8,CATSPERB,CD163,CD48,CDC42EP1,CDC5L,CDH4,CEACAM6,CEP162,CEP76,CHD7,CHEK1,CIITA,CIRBP,CKB,CLEC4A,CLIC2,…	309
Neurological Disease	progressive motor neuropathy	3.6e-06		1.941	ADORA2A,ADORA3,ALCAM,C9orf72,CALM1 (includes others),CASP8,CCR4,CD36,CNR1,FCGR2B,GABRB3,GRIN2A,HLA-DMA,HLA-DMB,HLA-DQA1,HLA-DQA2,HLA-DQB1,HLA-DQB2,HLA-DRA,HLA-DRB1,HLA-DRB3,HRH1,HSPB1,HTR2B,IFNB1,IGF1,IL2RA,KIAA0040,LAMP1,LDHB,LRRK2,MERTK,NDRG2,NEAT1,NRG1,OPRD1,PAWR,PDGFC,PON1,RAB39B,SCN2B,SCN4B,SEMA5A,SLC1A3,SLC24A3,SOD2,SPARCL1,SREBF1,ST8SIA4,TLR2,TOP2A,TUBB2B,VAMP1,WWTR1	54
Cellular Movement	cell movement	4.66e-06	Decreased	-3.193	ABCB4,ACKR3,ADGRA2,ADGRE5,ADORA2A,ADORA3,ALCAM,ALOX15,ALOX15B,ALOX5AP,ANGPT2,ANXA3,APC,AQP3,AQP8,ARHGEF1,ATE1,BCAT1,BMP2,BMPR1A,C6,CALCA,CASP8,CCL13,CCL17,CCR4,CD28,CD36,CD48,CD81,CDC42BPA,CDC42EP1,CDH4,CEACAM6,CEMIP,CIITA,CLEC7A,CNR1,COL17A1,CYGB,DBF4,DEFA1 (includes others),DPYSL3,DUSP5,EBF1,EBF3,EFHC1,EGR2,ENPP2,EPHA3,ERRFI1,FABP4,FAT3,FCGR2B,FERMT1,FGF4,FHL2,FLRT2,FLT1,FOSL1,FPR2,FUT9,FUZ,GGT…	173
Immunological Disease	allergy	4.97e-06		0.969	ADORA2A,ADORA3,ALOX5AP,ANXA3,AQP3,CCL13,CCL17,CCR4,CD28,CD81,CISH,CNR1,DEFA1 (includes others),FABP4,FCGBP,FCGR2B,FKBP1A,FPR2,HLA-DPB1,HLA-DQA1,HLA-DQB1,HLA-DRA,HLA-DRB1,HLA-DRB5,HRH1,HTR2B,IL1RN,IL2RA,IL3RA,KITLG,KRT1,MMP9,OPRD1,PDK4,PER1,PLA2G7,PTGIR,RGS1,RGS13,RUVBL1,STAC,TLR2,TNFAIP3,TNFSF15,TPM1,XPNPEP2	46
Cancer, Endocrine System Disorders, Organismal Injury and Abnormalities	malignant neoplasm of endocrine gland	6.18e-06			ALOX15,ALOX15B,AMY1C (includes others),ANGPT2,APC,BCL11A,BMP2,BMPR1A,CALCA,CCL17,CD48,CDC42EP1,CEP41,CHEK1,CIITA,CKB,COLQ,CRABP1,CRB1,FCGBP,FKBP1A,FLT1,HLA-DQA1,HLA-DRB1,HLA-DRB5,IGF1,KCNJ12,KCNN3,KRT7,LIFR,LRRK2,LTB,MERTK,MMP9,NRG1,PAPOLB,PDE4DIP,PDK4,PPARD,PTPN4,S1PR2,SERPINE1,SOCS3,SYP,TOP2A,TRAM2,TRIM7,TYRO3,ZNF599	49
Cancer, Endocrine System Disorders, Organismal Injury and Abnormalities	thyroid cancer	6.25e-06			ALOX15,ALOX15B,AMY1C (includes others),ANGPT2,APC,CALCA,CCL17,CD48,CDC42EP1,CHEK1,CIITA,COLQ,CRABP1,CRB1,FCGBP,FLT1,HLA-DQA1,HLA-DRB1,HLA-DRB5,KCNJ12,KCNN3,KRT7,LIFR,LRRK2,LTB,MERTK,MMP9,NRG1,PAPOLB,PDE4DIP,PPARD,PTPN4,S1PR2,SOCS3,SYP,TOP2A,TRAM2,TRIM7,TYRO3,ZNF599	40
Cancer, Organismal Injury and Abnormalities	urogenital cancer	1.31e-05		-1.369	ABCB4,ACSS3,ADAM28,ADAMTS2,ADORA2A,ADORA3,AGPAT4,AKR1C1/AKR1C2,ALCAM,ALDH1A2,AMIGO1,AMPH,ANGPT2,ANKRD17,ANKS1B,ANO4,ANXA3,APC,APLF,AQP8,ARHGAP20,ARHGAP44,ARHGEF1,ARHGEF15,ASB17,ASPA,ASS1,ATP6V0A4,B3GALT5,BACH1,BCAT1,BCL11A,BIN1,BLM,BMPR1A,BRIP1,C1orf101,C6,CALCA,CALM1 (includes others),CAPN13,CASP8,CATSPERB,CD163,CD48,CDC42EP1,CDC5L,CDH4,CEACAM6,CEP162,CEP76,CHD7,CHEK1,CIITA,CIRBP,CKB,CLEC4A,CLIC…	321
Neurological Disease, Organismal Injury and Abnormalities	seizures	1.49e-05		1.543	ABCD2,AMPH,ATP6V0A4,B4GALNT1,CEMIP,CKB,CNR1,DUSP5,EFHC1,EGR2,ERRFI1,FBXO24,FCGR2B,GABRB3,GLRA1,GNG3,GRIN2A,GRM5,HAS3,IL1RN,IL4I1,MMP9,MS4A4A,NR4A3,NRG1,NRP2,PDE4DIP,RGS1,RGS4,S1PR2,SCN2B,SCN4B,SERPINE2,SH3GL1,SLC12A2,SLC1A3,SLC39A14,SOCS3,SOD2,ST8SIA4,TYRO3	41
Cancer, Endocrine System Disorders, Organismal Injury and Abnormalities	thyroid carcinoma	1.51e-05			AMY1C (includes others),ANGPT2,APC,CALCA,CCL17,CD48,CDC42EP1,CHEK1,CIITA,CRABP1,CRB1,FCGBP,FLT1,HLA-DQA1,HLA-DRB1,HLA-DRB5,KCNJ12,KCNN3,KRT7,LRRK2,LTB,MERTK,MMP9,NRG1,PAPOLB,PDE4DIP,PPARD,PTPN4,S1PR2,SYP,TOP2A,TRAM2,TRIM7,TYRO3,ZNF599	35
Cardiovascular System Development and Function, Organismal Development	angiogenesis	1.6e-05		-1.216	ADAMTS2,ADGRA2,ADORA2A,ALCAM,ALDH1A2,ALOX15,ANGPT2,ANKRD17,ANXA3,APC,ARHGEF15,ATE1,BMP2,BMPR1A,C6,CALCA,CASP8,CD28,CD36,CHD7,CNR1,COL5A1,CYGB,DEFA1 (includes others),DHCR7,EMP1,EMP2,ENPP2,FABP4,FGF4,FHL2,FLT1,FOSL1,FPR2,FUZ,GCLC,HAS3,HIPK2,HLA-DQB1,HP,HRH1,HSPB1,HTR2B,IGF1,IGFBP4,IL12A,IL1RN,ITGA9,KITLG,KRT1,LEF1,LRP8,MERTK,MFGE8,MMP9,NOX1,NR2F2,NRG1,NRP1,NRP2,NTN1,PARVA,PDGFC,PLA2G7,PLD1,PPARD,P…	85
Neurological Disease, Organismal Injury and Abnormalities	seizure disorder	1.63e-05		1.166	ABCD2,AMPH,ATP6V0A4,B4GALNT1,CEMIP,CKB,CNR1,DUSP5,EFHC1,EGR2,EPHX1,ERRFI1,FBXO24,FCGR2B,FLT1,GABRB3,GLRA1,GNG3,GRIN2A,GRM5,HAS3,HTR2B,IL1RN,IL4I1,MMP9,MS4A4A,NR4A3,NRG1,NRP2,OPRD1,PDE4DIP,RGS1,RGS4,S1PR2,SCN2B,SCN4B,SERPINE2,SH3GL1,SLC12A2,SLC13A5,SLC1A3,SLC39A14,SOCS3,SOD2,SPATA5,ST8SIA4,TYRO3,WWOX	48
Cancer, Organismal Injury and Abnormalities	benign neoplasia	1.86e-05		1.124	ACKR3,ADGRE5,ALCAM,ALDH1A2,ANGPT2,ANXA3,APC,AQP8,ASS1,C1orf115,CD48,CEACAM6,CEMIP,CNR1,COL14A1,COL17A1,COL25A1,COL27A1,COL5A1,COLQ,DUSP5,EPHA3,ERRFI1,FABP4,FAH,FKBP1A,FLRT2,FLT1,FPR2,GLI2,GNG3,H19,HLA-DQA1,HMMR,HP,HSD11B1,IGF1,IGFBP4,KCNN3,KITLG,KPNA3,KRT7,LEF1,LGR4,LIFR,LRP8,LRRK2,LTN1,MECOM,MMP9,MYBL1,NDRG2,NFIB,NPAS2,NR2F2,NR4A3,NRP1,NRP2,NTRK3,PDGFC,PDK4,PEA15,PKIB,PLA2G7,PPARD,RAMP2,RNASE1,R…	88
Inflammatory Response, Organismal Injury and Abnormalities	inflammation of organ	2.03e-05		0.419	ABCB4,ADORA2A,ADORA3,AKR1D1,ALCAM,ALOX15,ANGPT2,ANXA3,C6,CALCA,CCL13,CCL17,CCR4,CD28,CD36,CD48,CEP41,CIITA,CISH,CKB,CLEC4A,CLEC7A,CNR1,COL17A1,DEFA1 (includes others),EGR2,ENTPD7,FABP4,FAH,FCGBP,FCGR2B,FERMT1,FKBP1A,FLT1,FPR2,GABRB3,GLI2,GPX7,GRIN2A,HLA-DMA,HLA-DQA1,HLA-DQB1,HLA-DRA,HLA-DRB1,HLA-DRB5,HP,HRH1,HSD11B1,HTR2B,IFNB1,IFNLR1,IGF1,IL11RA,IL12A,IL17RD,IL1RN,IL2RA,IL3RA,IRF5,ITGA9,KCNN3,KR…	103
Cancer, Organismal Injury and Abnormalities, Reproductive System Disease	genital tract cancer	2.14e-05		-1.706	ABCB4,ADAMTS2,ADORA2A,AGPAT4,AKR1C1/AKR1C2,ALCAM,ALDH1A2,AMIGO1,AMPH,ANGPT2,ANKRD17,ANKS1B,ANO4,ANXA3,APC,APLF,AQP8,ARHGAP20,ARHGAP44,ARHGEF1,ARHGEF15,ASB17,ASPA,ASS1,ATP6V0A4,B3GALT5,BACH1,BCAT1,BCL11A,BIN1,BMPR1A,BRIP1,C1orf101,C6,CALM1 (includes others),CAPN13,CASP8,CATSPERB,CD163,CDC42EP1,CDC5L,CDH4,CEACAM6,CEP162,CEP76,CHD7,CHEK1,CIITA,CIRBP,CKB,CLEC4A,CLIC2,COL14A1,COL17A1,COL5A1,COLEC12,CR…	287
Tissue Morphology	quantity of cells	2.47e-05		-1.732	ACKR3,ADGRE5,ADORA2A,ADORA3,ALCAM,ALDH1A2,ALOX15,ALOX15B,ANGPT2,ARHGEF1,ATXN7,B4GALNT1,BCL11A,BLM,BMP2,BMPR1A,C6,CALCA,CAMK2A,CASP8,CBFA2T3,CCR4,CD28,CD36,CD48,CD81,CIITA,CISH,CLEC10A,CLEC4A,CLEC7A,COL25A1,DAPP1,DDIAS,DYRK3,EBF1,EGR2,ENTPD7,ERRFI1,FAH,FCGR2B,FGF4,FLT1,FPR2,FUT9,GLI2,GPR68,HESX1,HIPK2,HLA-DMA,HLA-DQA1,HLA-DQB1,HLA-DRB1,HRH1,HSD11B1,HSPB1,HTR2B,IFNB1,IGF1,IL11RA,IL12A,IL1RN,IL2RA,I…	141
Cancer, Endocrine System Disorders, Organismal Injury and Abnormalities	endocrine gland tumor	2.48e-05			ALDH1A2,ALOX15,ALOX15B,AMPH,AMY1C (includes others),ANGPT2,APC,ASS1,BCL11A,BMP2,BMPR1A,CALCA,CAMK2A,CCL17,CD48,CDC42EP1,CEP41,CHEK1,CIITA,CKB,COL25A1,COLQ,CRABP1,CRB1,FABP4,FCGBP,FERMT1,FKBP1A,FLT1,FOXD4,GARNL3,GNAL,GNG3,HLA-DQA1,HLA-DQB1,HLA-DRB1,HLA-DRB5,HMMR,HP,IGF1,INTU,KCNJ12,KCNN3,KRT7,LIFR,LRRK2,LTB,MACROD2,MARK4,MERTK,MMP9,MS4A6A,MTMR14,NFIB,NLRC3,NR4A3,NRG1,OBSCN,PAPOLB,PDE4DIP,PDK4,PLA2…	88
Infectious Diseases	Bacterial Infections	2.56e-05		-1.178	ADGRE5,ALOX5AP,CASP8,CCL13,CCR4,CD28,CD36,CEACAM6,CISH,COL17A1,DEFA1 (includes others),ENPP2,ENTPD7,FCGR2B,FCN1,GABRB3,GRIN2A,HLA-DMA,HRH1,IFNB1,IL12A,IL1RN,IL2RA,IRF5,JDP2,LTB,MMP9,NRG1,OPRD1,PER1,PILRB,PLA2G7,PLEKHA7,RHBDF2,RNASE2,RNASE3,SERPINE1,SLC11A1,SPIB,TLR10,TLR2,TNFAIP3,TOP2A,USP18,VSIG4	45
Tissue Development	growth of epithelial tissue	2.93e-05		-0.998	ABCB4,ADAMTS2,ADORA2A,ALDH1A2,ANGPT2,APC,BMP2,BMPR1A,CALCA,CD36,CNR1,FABP4,FAH,FERMT1,FHL2,FLT1,FPR2,GLI2,HAS3,HIPK2,HRH1,HTR2B,IFT74,IGF1,IGFBP4,IL1RN,INTU,KITLG,LGR4,LTB,MERTK,MFGE8,MMP9,MTSS1,NDRG2,NFIB,NR2F2,NR4A3,NRP1,NRP2,NTN1,PDGFC,PPARD,PTGIR,RGS4,RUNX1,S1PR2,SEMA5A,SERPINE1,SLC7A11,SOCS3,SOX11,STEAP4,STXBP4,TCF4,TCF7L2,TFPI,TGFBR3,TLR2,TNFSF15,TRAF3IP2,TRPV3,WWTR1,ZBTB16,ZC3H13	65
Cancer, Organismal Injury and Abnormalities	cancer of secretory structure	2.97e-05		-1.706	AATK,ABCB4,ACSS3,ADAMTS2,ALDH1A2,ALOX15,ALOX15B,AMIGO1,AMPH,AMY1C (includes others),ANGPT2,ANKRD17,ANXA3,APC,AQP8,ARHGAP20,ASB17,ASS1,B4GALNT1,BCL9,BIN1,BMP2,BMPR1A,BRIP1,C1orf101,CALCA,CASP8,CC2D1B,CCL17,CD163,CD48,CDC42BPA,CDC42EP1,CDC5L,CDCA7L,CDH26,CDH4,CEACAM6,CEP162,CHEK1,CIITA,CIRBP,CKB,CLEC4A,COL14A1,COL25A1,COL5A1,COLEC12,COLQ,CRABP1,CRB1,CTAGE1,DBF4,DENND1B,DENND2A,DENND2C,DENND5B,DZIP3…	216
Cancer, Hematological Disease, Immunological Disease, Organismal Injury and Abnormalities	smoldering myeloma	3.14e-05			CCL17,CD48,CEP41,CIITA,HLA-DQA1,KCNN3,S1PR2,TRIM7,ZNF599	9
Cancer, Organismal Injury and Abnormalities	genitourinary tumor	3.16e-05		-1.101	ABCB4,ACSS3,ADAM28,ADAMTS2,ADGRE5,ADORA2A,ADORA3,AGPAT4,AKR1C1/AKR1C2,ALCAM,ALDH1A2,AMIGO1,AMPH,ANGPT2,ANKRD17,ANKS1B,ANO4,ANXA3,APC,APLF,AQP8,ARHGAP20,ARHGAP44,ARHGEF1,ARHGEF15,ASB17,ASPA,ASS1,ATP6V0A4,B3GALT5,BACH1,BCAT1,BCL11A,BIN1,BLM,BMPR1A,BRIP1,C1orf101,C6,CALCA,CALM1 (includes others),CAPN13,CASP8,CATSPERB,CD163,CD48,CDC42EP1,CDC5L,CDH4,CEACAM6,CEP162,CEP76,CHD7,CHEK1,CIITA,CIRBP,CKB,CLEC…	328
Cancer, Organismal Injury and Abnormalities, Reproductive System Disease	tumorigenesis of genital organ	3.88e-05		-1.522	ABCB4,ADAMTS2,ADGRE5,ADORA2A,AGPAT4,AKR1C1/AKR1C2,ALCAM,ALDH1A2,AMIGO1,AMPH,ANGPT2,ANKRD17,ANKS1B,ANO4,ANXA3,APC,APLF,AQP8,ARHGAP20,ARHGAP44,ARHGEF1,ARHGEF15,ASB17,ASPA,ASS1,ATP6V0A4,B3GALT5,BACH1,BCAT1,BCL11A,BIN1,BMPR1A,BRIP1,C1orf101,C6,CALM1 (includes others),CAPN13,CASP8,CATSPERB,CD163,CDC42EP1,CDC5L,CDH4,CEACAM6,CEP162,CEP76,CHD7,CHEK1,CIITA,CIRBP,CKB,CLEC4A,CLIC2,COL14A1,COL17A1,COL5A1,COL…	295
Cancer, Organismal Injury and Abnormalities, Reproductive System Disease	genital tumor	4.01e-05		-1.522	ABCB4,ADAMTS2,ADGRE5,ADORA2A,AGPAT4,AKR1C1/AKR1C2,ALCAM,ALDH1A2,AMIGO1,AMPH,ANGPT2,ANKRD17,ANKS1B,ANO4,ANXA3,APC,APLF,AQP8,ARHGAP20,ARHGAP44,ARHGEF1,ARHGEF15,ASB17,ASPA,ASS1,ATP6V0A4,B3GALT5,BACH1,BCAT1,BCL11A,BIN1,BMPR1A,BRIP1,C1orf101,C6,CALM1 (includes others),CAPN13,CASP8,CATSPERB,CD163,CDC42EP1,CDC5L,CDH4,CEACAM6,CEP162,CEP76,CHD7,CHEK1,CIITA,CIRBP,CKB,CLEC4A,CLIC2,COL14A1,COL17A1,COL5A1,COL…	295
Cardiovascular Disease, Organismal Injury and Abnormalities	coronary artery disease	4.12e-05			ADORA2A,ADORA3,ALOX5AP,CD163,CD36,CNR1,FKBP1A,FLT1,FRMD4A,FUT9,GABRB3,GLRA1,IL1RN,KALRN,LRP11,LRP8,LRRC20,MARC1,MECOM,OPRD1,PARVA,PLA2G7,PON1,PTGIR,RGS1,RNF220,SERPINE1,SLC7A11,SPATA5,TLR2,WWOX	31
Cardiovascular Disease, Organismal Injury and Abnormalities	vaso-occlusion	4.39e-05		-1.215	ADORA2A,ADORA3,ALOX15,ALOX5AP,CD163,CD36,CNR1,EPHA3,FABP4,FKBP1A,FLT1,FRMD4A,FUT9,GABRB3,GCLC,GLRA1,GRIN2A,HP,HRH1,HTR2B,IGF1,IL12A,IL1RN,KALRN,LRP11,LRP8,LRRC20,MARC1,MECOM,MFGE8,MMP9,OPRD1,PARVA,PLA2G7,PON1,PPARD,PTGIR,RGS1,RNF220,SERPINE1,SLC7A11,SOCS3,SPATA5,SREBF1,TFPI,TLR2,TNFAIP3,TNFSF15,VSIG4,WWOX,WWTR1	51
Cancer, Organismal Injury and Abnormalities	advanced malignant tumor	4.42e-05	Decreased	-2.762	ACKR3,ADGRE5,AFAP1L1,AKR1C1/AKR1C2,ALCAM,ALDH1A2,ANGPT2,AQP8,BACH1,BMP2,BMPR1A,CASP8,CCR4,CD28,CD36,CD48,CD81,CDCA7L,CEMIP,COLEC12,CPA4,DEFA1 (includes others),DPYSL3,EMP1,ENPP2,FCGR2B,FKBP1A,FLRT2,FLT1,GPR34,GRIN2A,HMMR,HRH1,HSD11B1,IFNB1,IGF1,IGFBP4,IL12A,IL1RN,IL2RA,IL3RA,ITGA9,ITPR3,KCNN3,KRT7,LGR4,LRP8,LTB,LTB4R2,MECOM,MERTK,MMP9,NBEAL2,NDRG2,NR2F2,NRP1,NRP2,NTN1,OPRD1,PDZRN3,PLD1,PLOD2,PTPN…	80
Cardiovascular Disease	occlusion of blood vessel	4.79e-05		-1.215	ADORA2A,ADORA3,ALOX15,ALOX5AP,CD163,CD36,CNR1,EPHA3,FABP4,FKBP1A,FLT1,FRMD4A,FUT9,GABRB3,GCLC,GLRA1,GRIN2A,HP,HRH1,HTR2B,IGF1,IL12A,IL1RN,KALRN,LRP11,LRP8,LRRC20,MARC1,MECOM,MFGE8,MMP9,OPRD1,PARVA,PLA2G7,PON1,PPARD,PTGIR,RGS1,RNF220,SERPINE1,SLC7A11,SOCS3,SPATA5,SREBF1,TFPI,TLR2,TNFAIP3,TNFSF15,VSIG4,WWOX,WWTR1	51
Cellular Movement, Nervous System Development and Function	migration of neurons	5.09e-05		0.531	ANGPT2,APC,BMPR1A,CCR4,CNR1,EBF1,EBF3,EGR2,ERRFI1,FAT3,FLRT2,KITLG,LRP12,LRP8,MAPK8IP3,NR2F2,NRG1,NRP1,NRP2,NTN1,NTRK3,SATB2,SLC12A2,SLC1A3,ST8SIA4,TLX3,TUBB2B,TYRO3	28
Neurological Disease, Skeletal and Muscular Disorders	neuromuscular disease	6.63e-05		1.725	ADORA2A,ADORA3,ALCAM,ARHGEF1,B4GALNT1,CAMK2A,CASP8,CCR4,CD48,CIITA,CIRBP,CKB,CNR1,COLQ,CRB1,DHCR7,DPYSL3,DUSP5,EGR2,FCGR2B,FKBP1A,FLRT2,GABRB3,GLRA1,GNAL,GNG3,GPR6,GRIN2A,HLA-DMA,HLA-DMB,HLA-DQA1,HLA-DQA2,HLA-DQB1,HLA-DQB2,HLA-DRA,HLA-DRB1,HLA-DRB3,HP,HRH1,HSPB1,HTR2B,ICAM5,IFNB1,IGF1,IL1RN,IL2RA,KCNN3,LAMP1,LDHB,LIFR,LRRK2,MERTK,NDRG2,NRG1,PDE4DIP,PLOD2,PON1,PTPN3,RAB39B,RGS4,RYR1,S1PR2,SCN2B,SC…	78
Cancer, Organismal Injury and Abnormalities	metastasis	8.22e-05	Decreased	-2.762	ACKR3,ADGRE5,AFAP1L1,AKR1C1/AKR1C2,ALCAM,ANGPT2,AQP8,BACH1,BMP2,BMPR1A,CASP8,CCR4,CD28,CD36,CD48,CD81,CDCA7L,CEMIP,COLEC12,CPA4,DEFA1 (includes others),DPYSL3,EMP1,ENPP2,FCGR2B,FKBP1A,FLRT2,FLT1,GPR34,GRIN2A,HMMR,HRH1,IFNB1,IGF1,IL12A,IL1RN,IL2RA,IL3RA,ITGA9,ITPR3,KCNN3,KRT7,LGR4,LTB,LTB4R2,MERTK,MMP9,NBEAL2,NDRG2,NR2F2,NRP1,NRP2,NTN1,OPRD1,PDZRN3,PLD1,PLOD2,PTPN3,PTPN4,PXN,RGS4,RNASE1,SERPINE1,S…	72
Cancer, Organismal Injury and Abnormalities	papillary adenocarcinoma	8.58e-05			ALDH1A2,CCL17,CD48,CIITA,CRABP1,CST1,FCGBP,FKBP1A,FLRT2,FLT1,HLA-DQA1,HSD11B1,IGFBP4,KRT7,LRP8,LRRK2,LTB,MMP9,NRG1,PDK4,PTPN4,S1PR2,TRAM2,TRIM7,TRPV3,ZFPM2,ZNF599	27
Cancer, Organismal Injury and Abnormalities	genitourinary carcinoma	8.67e-05		-1.408	ABCB4,ACSS3,ADAM28,ADAMTS2,ADORA2A,ADORA3,AGPAT4,AKR1C1/AKR1C2,ALDH1A2,AMIGO1,AMPH,ANGPT2,ANKRD17,ANKS1B,ANO4,ANXA3,APC,APLF,ARHGAP20,ARHGAP44,ARHGEF1,ARHGEF15,ASB17,ASPA,ATP6V0A4,B3GALT5,BACH1,BCAT1,BCL11A,BIN1,BLM,BRIP1,C1orf101,C6,CALM1 (includes others),CAPN13,CASP8,CATSPERB,CD163,CD48,CDC42EP1,CDC5L,CDH4,CEP162,CEP76,CHD7,CHEK1,CIITA,CIRBP,CKB,CLEC4A,COL14A1,COL17A1,COL5A1,COLEC12,CRB1,CST1,…	287
Cancer, Organismal Injury and Abnormalities	head and neck neoplasia	9.12e-05		-0.224	ADAMTS2,AKR1C1/AKR1C2,ALDH1A2,ALOX15,ALOX15B,AMY1C (includes others),ANGPT2,ANKRD20A5P,ANKRD33B,APC,ASS1,BCL11A,BIN1,BMPR1A,C6,CALCA,CASP8,CBFA2T3,CCL17,CD48,CDC42BPA,CDC42EP1,CDCA7L,CHD7,CHEK1,CIITA,CMAHP,COL14A1,COL27A1,COLQ,CRABP1,CRB1,DHCR7,DPEP2,EBF1,EFCAB6,ELMSAN1,EPG5,EPHA3,FABP4,FBXO24,FCGBP,FGD5,FGF4,FKBP1A,FLT1,FOXD4,FPR2,GLI2,GNAL,GNG3,GPX7,GRK5,HK2,HLA-DQA1,HLA-DQA2,HLA-DQB1,HLA-DRB1,…	147
Cardiovascular System Development and Function	vascularization	9.18e-05		-0.477	ALOX15,ARHGEF15,B4GALNT1,BMP2,C6,CD28,ERRFI1,FGD5,FLT1,HMMR,IGF1,IL12A,IL1RN,MFGE8,MMP9,NOX1,NRP1,NRP2,NTN1,PDGFC,PLD1,S100B,S1PR2,SERPINE1,SOCS3,TLR2,TNFAIP3	27
Inflammatory Response	inflammation of lesion	9.83e-05			ADORA2A,APC,IGF1,MMP9,TLR2,TNFRSF21	6
Cellular Development, Cellular Growth and Proliferation, Nervous System Development and Function, Tissue Development	development of neurons	0.0001	Decreased	-2.933	ADGRE5,ADORA2A,AMIGO1,APC,ASPA,BMP2,CAMK2A,CKB,CNR1,COL25A1,COLQ,DPYSL3,EBF3,EGR2,EPHA3,FGF4,FLRT2,GABRB3,GLI2,GRM5,HIPK2,HSPB1,ICAM5,IGF1,IL11RA,KALRN,KITLG,LIFR,LRP12,LRP8,LRRK2,LRRTM2,MAPK8IP3,MARK4,MCF2,NCAM2,NFIB,NLGN1,NRG1,NRP1,NRP2,NTN1,NTRK3,OLIG1,PCDHB8,PDZRN3,PLD1,PPARD,PXN,RUFY3,RUNX1,RYR1,S100B,S1PR2,SCN4B,SLC12A2,SLC1A3,SLC9A6,SLITRK4,SOD2,SOX11,SPARCL1,ST8SIA4,STK38L,SYP,TLX3,TNFRSF…	69
Cancer, Organismal Injury and Abnormalities, Reproductive System Disease	male genital neoplasm	0.000101		-1.921	ADAMTS2,ALDH1A2,AMIGO1,ANKRD17,ANXA3,APC,AQP8,ASB17,ASS1,BIN1,BMPR1A,CAPN13,CASP8,CDC42EP1,CDC5L,CHEK1,CIITA,CIRBP,CKB,CLEC4A,CRB1,DENND5B,DPYSL3,ELOVL7,ETV1,FAM124A,FERMT1,FHL2,FKBP1A,FLT1,FOXD4,FRAS1,GABRB3,GARNL3,GLRA1,GPR68,HIP1,HIPK2,HLA-DQA1,HLA-DRB4,HRH1,HSPB1,IGF1,IL2RA,IRS2,ITPR3,IZUMO4,KALRN,KCNN3,KIAA1841,KITLG,KRT1,KRT7,LAYN,LEF1,LTB4R2,LTN1,LVRN,MECOM,MERTK,MFGE8,MMP9,NDRG2,NFYC,NR2F…	97
Cancer, Organismal Injury and Abnormalities	papillary carcinoma	0.000106			ALDH1A2,CCL17,CD48,CIITA,CRABP1,CST1,FCGBP,FKBP1A,FLRT2,FLT1,HLA-DQA1,HSD11B1,IGFBP4,KRT7,LRP8,LRRK2,LTB,MMP9,NRG1,PDK4,PTPN4,S1PR2,TRAM2,TRIM7,TRPV3,WWOX,ZFPM2,ZNF599	28
Cardiovascular System Development and Function, Organ Development, Skeletal and Muscular System Development and Function, Tissue Development	growth of ventricular compact zone	0.000113			ALDH1A2,IGF1,NRG1	3
Humoral Immune Response, Protein Synthesis	quantity of IgM	0.000118		0.705	ARHGEF1,BLM,CD28,CD36,CD81,CIITA,DAPP1,EBF1,FCGR2B,HLA-DQB1,HRH1,LTB,NIPAL3,SIAE,SIGLEC10,SPIB,TNFRSF21,TRAF3IP2	18
Cardiovascular Disease, Organismal Injury and Abnormalities	occlusion of artery	0.000119		-1.505	ADORA2A,ADORA3,ALOX15,ALOX5AP,CD163,CD36,CNR1,FABP4,FKBP1A,FLT1,FRMD4A,FUT9,GABRB3,GCLC,GLRA1,GRIN2A,HP,HRH1,HTR2B,IGF1,IL12A,IL1RN,KALRN,LRP11,LRP8,LRRC20,MARC1,MECOM,MFGE8,MMP9,OPRD1,PARVA,PLA2G7,PON1,PPARD,PTGIR,RGS1,RNF220,SERPINE1,SLC7A11,SOCS3,SPATA5,SREBF1,TLR2,TNFAIP3,TNFSF15,VSIG4,WWOX,WWTR1	49
Infectious Diseases	tuberculosis	0.000128			CEACAM6,CISH,COL17A1,DEFA1 (includes others),GABRB3,GRIN2A,IL12A,NRG1,RNASE2,RNASE3,SLC11A1,TLR2,TOP2A	13
Cancer, Endocrine System Disorders, Organismal Injury and Abnormalities	thyroid gland nonmedullary carcinoma	0.000129			ANGPT2,CCL17,CD48,CIITA,CRABP1,FCGBP,FLT1,HLA-DQA1,KRT7,LRRK2,LTB,MMP9,NRG1,PTPN4,S1PR2,TRAM2,TRIM7,ZNF599	18
Humoral Immune Response, Protein Synthesis	quantity of immunoglobulin	0.000137		-0.442	ARHGEF1,BLM,CCR4,CD28,CD36,CD81,CIITA,CLEC4A,DAPP1,EBF1,FCGR2B,FPR2,HLA-DOA,HLA-DQB1,HRH1,IL2RA,LTB,MERTK,MFGE8,MMP9,MYBL1,NIPAL3,RFTN1,RGS1,SIAE,SIGLEC10,SPIB,TLR2,TNFRSF21,TNFSF15,TRAF3IP2,TYRO3	32
Organ Development	function of skin	0.000141			CASP8,FERMT1,IL1RN,LGR4,PPARD,TRPV3	6
Protein Synthesis	quantity of cytokine	0.000155		-0.067	CD28,CD36,CLEC4A,CLEC7A,CNR1,ENPP2,GNG3,HRH1,IFNB1,IGF1,IL12A,IL1RN,IRF5,IRS2,KRT1,MERTK,MMP9,NLRC3,PER1,PILRB,RHBDF2,SERPINE1,SLC6A14,SOCS3,STEAP4,TLR2,TOLLIP,TYRO3	28
Cardiovascular Disease, Organismal Injury and Abnormalities	coronary disease	0.000161			ADORA2A,ADORA3,ALOX5AP,CD163,CD36,CNR1,FCGR2B,FKBP1A,FLT1,FRMD4A,FUT9,GABRB3,GLRA1,IL1RN,KALRN,KCNJ12,LRP11,LRP8,LRRC20,MARC1,MECOM,OPRD1,PARVA,PLA2G7,PON1,PPARD,PTGIR,RGS1,RNF220,SERPINE1,SLC7A11,SPATA5,TFPI,TLR2,WWOX	35
Cancer, Endocrine System Disorders, Organismal Injury and Abnormalities	differentiated thyroid cancer	0.00017			ANGPT2,CCL17,CD48,CIITA,CRABP1,FCGBP,FLT1,HLA-DQA1,KRT7,LRRK2,LTB,MMP9,NRG1,PTPN4,S1PR2,TRAM2,TRIM7,ZNF599	18
Cancer, Endocrine System Disorders, Organismal Injury and Abnormalities	thyroid gland tumor	0.000176			ALOX15,ALOX15B,AMY1C (includes others),ANGPT2,APC,CALCA,CCL17,CD48,CDC42EP1,CHEK1,CIITA,COLQ,CRABP1,CRB1,FCGBP,FLT1,FOXD4,GNAL,HLA-DQA1,HLA-DQB1,HLA-DRB1,HLA-DRB5,KCNJ12,KCNN3,KRT7,LIFR,LRRK2,LTB,MERTK,MMP9,NR4A3,NRG1,PAPOLB,PDE4DIP,PPARD,PPM1E,PTPN4,S1PR2,SLC39A14,SOCS3,SUN1,SYP,TOP2A,TRAM2,TRIM7,TYRO3,ZNF599	47
Lipid Metabolism, Molecular Transport, Small Molecule Biochemistry	accumulation of fatty acid	0.000177		0.39	ABCD2,CD36,GGT5,IL1RN,MTTP,NRG1,PON1,PPARD,SREBF1	9
Metabolic Disease	glucose metabolism disorder	0.00018		0.704	ADAD1,ADAMTS2,ALOX15,ALOX5AP,ARHGEF15,BMP2,BMPR1A,C1orf162,CARS,CASP8,CD28,CD36,CIITA,CISH,CLEC4A,CMAHP,CNR1,COL14A1,COL17A1,COL25A1,COL27A1,COL5A1,DPYSL3,EBF1,FABP4,FAH,FCGR2B,FKBP1A,FLT1,GABRB3,GPLD1,GRIN2A,HK2,HLA-DMA,HLA-DMB,HLA-DOA,HLA-DPA1,HLA-DPB1,HLA-DQA1,HLA-DQA2,HLA-DQB1,HLA-DQB2,HLA-DRA,HLA-DRB3,HLA-DRB4,HLA-DRB5,HP,HRH1,HSD11B1,HSPB1,HTR2B,IFNB1,IGF1,IL12A,IL1R2,IL1RN,IL2RA,IRS2,ITPR3…	99
Immunological Disease	hypersensitive reaction	0.000181		-0.843	ALCAM,ALOX5AP,ANGPT2,CCL13,CCL17,CCR4,CD28,CD81,CISH,CNR1,DEFA1 (includes others),FABP4,FCGBP,FCGR2B,FKBP1A,GPR34,HLA-DMA,HLA-DQA1,HLA-DRA,HLA-DRB1,HLA-DRB5,HRH1,HTR2B,IDO2,IL12A,IL1RN,IL2RA,IL3RA,KRT1,LTB,MMP9,NRG1,PDK4,PER1,PLA2G7,PTGIR,RGS13,RUVBL1,SOD2,STAC,TLR2,TNFAIP3,TPM1	43
Inflammatory Disease, Respiratory Disease	Asthma	0.000199			ADORA2A,ADORA3,ALOX15,CCL13,CEP41,CIITA,FCGR2B,FPR2,GLI2,GRIN2A,HLA-DPB1,HLA-DQA1,HRH1,IL1RN,IL2RA,IL3RA,MMP9,NRG1,PLA2G7,RNASE3,S1PR2,SOCS3,TLR10,TLR2,TRIM7,ZPBP2	26
Cardiovascular System Development and Function, Tissue Morphology	morphology of blood vessel	0.000232			ACKR3,ADGRA2,ADORA2A,ANGPT2,ANKRD17,BACH1,BMP2,CALCA,COL5A1,CYGB,ENPP2,FLT1,GCLC,IGFBP4,IL1RN,LEF1,MERTK,NOX1,NR2F2,NRP1,NTRK3,PLA2G7,PXN,RAMP2,SEMA5A,SERPINE1,SMAD9,TFPI,TGFBR3,TRAF3IP2,TYRO3	31
Cancer, Organismal Injury and Abnormalities, Reproductive System Disease	malignant neoplasm of male genital organ	0.000235	Decreased	-2.2	ADAMTS2,ALDH1A2,AMIGO1,ANKRD17,ANXA3,APC,AQP8,ASB17,ASS1,BIN1,BMPR1A,CAPN13,CASP8,CDC42EP1,CDC5L,CHEK1,CIITA,CIRBP,CKB,CLEC4A,CRB1,DENND5B,ELOVL7,ETV1,FAM124A,FERMT1,FHL2,FKBP1A,FLT1,FOXD4,FRAS1,GABRB3,GARNL3,GLRA1,GPR68,HIP1,HIPK2,HLA-DQA1,HLA-DRB4,HRH1,HSPB1,IGF1,IL2RA,IRS2,ITPR3,IZUMO4,KALRN,KCNN3,KIAA1841,KRT1,KRT7,LAYN,LEF1,LTB4R2,LTN1,LVRN,MECOM,MERTK,MFGE8,MMP9,NFYC,NR2F2,NRP1,OBSCN,OPRD1,…	92
Organismal Injury and Abnormalities	sclerosis	0.000237			CCL13,CCL17,CRB1,FLT1,FPR2,IL12A,IRF5,MCF2,PER1,PTGIR,RGS1,SLC7A11	12
Humoral Immune Response, Protein Synthesis	quantity of IgG	0.00024		-0.335	ARHGEF1,CCR4,CD28,CD36,CD81,CIITA,CLEC4A,DAPP1,FCGR2B,FPR2,HLA-DOA,HLA-DQB1,HRH1,IL2RA,LTB,MYBL1,NIPAL3,RFTN1,SIAE,SIGLEC10,SPIB,TLR2,TNFRSF21,TNFSF15,TRAF3IP2	25
Inflammatory Response, Neurological Disease	inflammation of central nervous system	0.000242		-0.669	ADORA2A,ALCAM,C6,CCR4,CD28,CIITA,EGR2,ENTPD7,FCGR2B,FKBP1A,GABRB3,HLA-DMA,HLA-DQA1,HLA-DQB1,HRH1,IFNB1,IGF1,IL12A,IL1RN,IL2RA,ITGA9,LRRK2,MERTK,MMP9,NRG1,PPARD,RFTN1,SERPINE1,SPN,TLR2,TNFAIP3,TNFRSF21,TNFSF15,TRAF3IP2,USP18	35
Cancer, Organismal Injury and Abnormalities	neck neoplasm	0.000245			ALOX15,ALOX15B,AMY1C (includes others),ANGPT2,APC,CALCA,CCL17,CD48,CDC42EP1,CHEK1,CIITA,COLQ,CRABP1,CRB1,FCGBP,FLT1,FOXD4,GNAL,HLA-DQA1,HLA-DQB1,HLA-DRB1,HLA-DRB5,KCNJ12,KCNN3,KRT7,LIFR,LRRK2,LTB,MERTK,MMP9,NR4A3,NRG1,PAPOLB,PDE4DIP,PPARD,PPM1E,PTPN4,S1PR2,SLC39A14,SOCS3,SUN1,SYP,TLR2,TOP2A,TRAM2,TRIM7,TYRO3,ZNF599	48
Cardiovascular System Development and Function	morphology of vessel	0.000252			ABCB4,ACKR3,ADGRA2,ADORA2A,ANGPT2,ANKRD17,BACH1,BMP2,CALCA,COL5A1,CYGB,ENPP2,FLT1,GCLC,IGF1,IGFBP4,IL1RN,LEF1,MERTK,NOX1,NR2F2,NRP1,NTRK3,PLA2G7,PXN,RAMP2,SEMA5A,SERPINE1,SMAD9,TFPI,TGFBR3,TRAF3IP2,TYRO3	33
Cancer, Hematological Disease, Immunological Disease, Organismal Injury and Abnormalities	monoclonal gammopathy of undertermined significance	0.000255			CCL17,CD48,CEP41,CIITA,HLA-DQA1,KCNN3,S1PR2,TRIM7,ZNF599	9
Cardiovascular System Development and Function	morphology of vasculature	0.000263			ACKR3,ADGRA2,ADORA2A,ANGPT2,ANKRD17,BACH1,BMP2,CALCA,COL5A1,CYGB,ENPP2,ERRFI1,FLT1,GCLC,IGF1,IGFBP4,IL1RN,LEF1,MAPK8IP3,MERTK,NLGN1,NOX1,NR2F2,NRP1,NTRK3,PLA2G7,PXN,RAMP2,S1PR2,SEMA5A,SERPINE1,SMAD9,TFPI,TGFBR3,TNFRSF21,TRAF3IP2,TYRO3	37
Cardiovascular Disease, Organismal Injury and Abnormalities	atherosclerosis	0.000285		-1.505	ADORA2A,ADORA3,ALOX15,ALOX5AP,CD163,CD36,CNR1,FABP4,FKBP1A,FLT1,FRMD4A,FUT9,GABRB3,GCLC,GLRA1,GRIN2A,HP,IGF1,IL12A,IL1RN,KALRN,LRP11,LRP8,LRRC20,MARC1,MECOM,MFGE8,MMP9,OPRD1,PARVA,PLA2G7,PON1,PTGIR,RGS1,RNF220,SERPINE1,SLC7A11,SOCS3,SPATA5,SREBF1,TLR2,TNFAIP3,TNFSF15,VSIG4,WWOX,WWTR1	46
Cancer, Endocrine System Disorders, Organismal Injury and Abnormalities	papillary thyroid carcinoma	0.000286			CCL17,CD48,CIITA,CRABP1,FCGBP,FLT1,HLA-DQA1,KRT7,LRRK2,LTB,NRG1,PTPN4,S1PR2,TRAM2,TRIM7,ZNF599	16
Cardiovascular Disease, Connective Tissue Disorders, Dermatological Diseases and Conditions, Immunological Disease, Inflammatory Disease, Organismal Injury and Abnormalities, Skeletal and Muscular Disorders	systemic sclerosis	0.00034			CCL13,CCL17,FLT1,FPR2,IL12A,IRF5,MCF2,PER1,PTGIR,RGS1,SLC7A11	11
Cardiovascular System Development and Function, Organismal Development	vasculogenesis	0.000345		-1.418	ADAMTS2,ADGRA2,ALCAM,ALDH1A2,ALOX15,ANGPT2,ANKRD17,APC,ARHGEF15,BMP2,BMPR1A,C6,CALCA,CD28,CD36,CHD7,CNR1,CYGB,EMP1,ENPP2,FABP4,FGF4,FLT1,FPR2,FUZ,GCLC,HAS3,HIPK2,HLA-DQB1,HRH1,HTR2B,IGF1,IGFBP4,IL12A,IL1RN,ITGA9,KITLG,KRT1,LEF1,LRP8,MERTK,MFGE8,MMP9,NR2F2,NRG1,NRP1,NRP2,NTN1,PDGFC,PLA2G7,PLD1,PPARD,PTGIR,QKI,RAMP2,RGS4,RUNX1,S1PR2,SEMA5A,SERPINE1,SOCS3,TFPI,TGFBR3,TNFAIP3,TNFSF15,WWTR1,ZC3H13,ZFP…	68
Cancer, Organismal Injury and Abnormalities	solid tumor of head and neck	0.000345		-0.218	ADAMTS2,AKR1C1/AKR1C2,ALOX15,ALOX15B,AMY1C (includes others),ANGPT2,ANKRD20A5P,ANKRD33B,APC,BCL11A,BIN1,BMPR1A,C6,CALCA,CASP8,CBFA2T3,CCL17,CD48,CDC42BPA,CDC42EP1,CDCA7L,CHD7,CHEK1,CIITA,CMAHP,COL14A1,COL27A1,COLQ,CRABP1,CRB1,DHCR7,DPEP2,EBF1,EFCAB6,ELMSAN1,EPG5,EPHA3,FBXO24,FCGBP,FGD5,FGF4,FKBP1A,FLT1,FOXD4,FPR2,GLI2,GRK5,HK2,HLA-DQA1,HLA-DQA2,HLA-DQB1,HLA-DRB1,HLA-DRB5,IGF1,IL1RN,IL2RA,IL3RA,IR…	132
Gastrointestinal Disease, Organismal Injury and Abnormalities	disorder of appendix	0.000363			GABRB3,KRT7,OPRD1,SATB2,TOP2A	5
Neurological Disease, Organismal Injury and Abnormalities	febrile seizure	0.000365			ABCD2,ATP6V0A4,FBXO24,MMP9,MS4A4A,NRG1	6
Inflammatory Response	inflammation of absolute anatomical region	0.000373		-0.079	ABCB4,ADORA2A,ADORA3,ALCAM,ALOX15,ANGPT2,ANXA3,C6,CALCA,CCL17,CCR4,CD28,CD36,CD48,CEP41,CIITA,CISH,CKB,CLEC4A,CLEC7A,CNR1,COL17A1,EGR2,ENTPD7,FAH,FCGR2B,FERMT1,FKBP1A,FLT1,FPR2,GABRB3,GPX7,GRIN2A,HLA-DMA,HLA-DQA1,HLA-DQB1,HP,HRH1,HSD11B1,IFNB1,IFNLR1,IGF1,IL11RA,IL12A,IL17RD,IL1RN,IL2RA,IL3RA,IRF5,ITGA9,KCNN3,LRRK2,LTB,MERTK,MFGE8,MMP9,MTTP,NRG1,OPRD1,PER1,PLD1,PLEKHA7,PON1,PPARD,PTGIR,RFTN1,S1PR…	85
Cancer, Organismal Injury and Abnormalities	Lymphoid Cancer and Tumors	0.000423		-0.807	ABCB4,ADGRA2,ADORA2A,ADORA3,AFAP1L1,ALDH1L2,ALOX15,AMPH,AMY1C (includes others),ANGPT2,ANKRD26,ANKS1B,ANO4,APC,ARHGEF15,ATP6V0A4,B4GALNT1,BCAT1,BCL11A,BCL2L13,BLM,C6,CASP8,CBFA2T3,CCL17,CCR4,CD163,CD28,CD36,CD48,CDCA7L,CDH4,CEMIP,CEP41,CHEK1,CIITA,CNBD1,CNR1,COL17A1,COL25A1,COL27A1,COLQ,CRELD2,CTAGE1,DUSP5,EBF1,EBF3,EFCAB6,EGR2,EMP2,ENAM,ENPP2,EPG5,EPHA3,EPHX1,EXOC6B,FAM104B,FAM30A,FAT3,FCGR2B,FE…	166
Cancer, Organismal Injury and Abnormalities	fibromatosis	0.000426			APC,COL14A1,COL17A1,COL25A1,COL27A1,COL5A1,FKBP1A,FLT1,GLI2,HMMR,KITLG,NRP1,SERPINE1,TGFBR3,TOP2A	15
Cell Morphology, Nervous System Development and Function	morphology of neuroglia	0.000426			ABCD2,CD81,CRB1,GPR34,IGF1,LRRK2,MAPK8IP3,NFIB,NRG1,OLIG1,PEA15,S100B,SERPINE2,ST8SIA4,TLR2	15
Cellular Development, Cellular Growth and Proliferation, Hematological System Development and Function, Hematopoiesis, Tissue Development	arrest in differentiation of myeloid cells	0.000435			CASP8,CBFA2T3,RUNX1	3
Cellular Growth and Proliferation, Hematopoiesis	colony formation of bone marrow precursor cells	0.000435			HTR2B,LIFR,SPIB	3
Cancer, Organismal Injury and Abnormalities, Tissue Morphology	quantity of desmoid tumor	0.000435			APC,HMMR,SERPINE1	3
Inflammatory Response	inflammatory response	0.000438		-0.011	ABCD2,ACKR3,ADGRE5,ADORA2A,ADORA3,ALOX15,ALOX5AP,ANGPT2,C6,CALCA,CASP8,CCL13,CCL17,CCR4,CD163,CD28,CD36,CEACAM6,CIITA,CIRBP,CLEC4A,CLEC7A,DEFA1 (includes others),FABP4,FCGR2B,FKBP1A,FLT1,FPR2,GGT5,GPR68,HP,HRH1,HSPB1,IFNB1,IGF1,IL1RN,IL2RA,ITGA9,KITLG,KRT1,LRRK2,MECOM,MEP1B,MFGE8,MMP9,NDRG2,NOX1,NRG1,NRP2,NTN1,OPRD1,PLA2G7,PON1,PPARD,RGS1,RNASE2,S100B,SERPINE1,SLC11A1,SOCS3,TLR10,TLR2,TNFAIP3,TOL…	68
Cancer, Organismal Injury and Abnormalities	mesenchymal tumor	0.000452		1.109	ADGRE5,APC,COL14A1,COL17A1,COL25A1,COL27A1,COL5A1,FKBP1A,FLT1,GLI2,HMMR,KITLG,NRP1,NTRK3,PDK4,SERPINE1,SLC7A11,STAG1,TGFBR3,TOP2A	20
Cancer, Hematological Disease, Organismal Injury and Abnormalities	lymphohematopoietic neoplasia	0.000455		-1.059	ABCB4,ADGRA2,ADORA2A,ADORA3,AFAP1L1,ALDH1L2,ALOX15,AMPH,AMY1C (includes others),ANGPT2,ANKRD26,ANKS1B,ANO4,APC,ARHGEF15,ATP6V0A4,B4GALNT1,BCAT1,BCL11A,BCL2L13,BLM,C6,CASP8,CBFA2T3,CCL17,CCR4,CD163,CD28,CD36,CD48,CDCA7L,CDH4,CEMIP,CEP41,CHEK1,CIITA,CLEC4A,CNBD1,CNR1,COL17A1,COL25A1,COL27A1,COLQ,CRELD2,CTAGE1,DUSP5,EBF1,EBF3,EFCAB6,EGR2,EMP2,ENAM,ENPP2,EPG5,EPHA3,EPHX1,EXOC6B,FAM104B,FAM30A,FAT3,FC…	176
Cancer, Hematological Disease, Organismal Injury and Abnormalities	lymphoid cancer	0.000469		-0.786	ABCB4,ADGRA2,ADORA2A,ADORA3,AFAP1L1,ALDH1L2,ALOX15,AMPH,AMY1C (includes others),ANGPT2,ANKRD26,ANKS1B,ANO4,APC,ARHGEF15,ATP6V0A4,B4GALNT1,BCAT1,BCL2L13,BLM,C6,CASP8,CBFA2T3,CCL17,CCR4,CD28,CD36,CD48,CDCA7L,CDH4,CEMIP,CEP41,CHEK1,CIITA,CNBD1,CNR1,COL17A1,COL25A1,COL27A1,COLQ,CRELD2,CTAGE1,DUSP5,EBF1,EBF3,EFCAB6,EGR2,EMP2,ENAM,ENPP2,EPG5,EPHA3,EPHX1,EXOC6B,FAM104B,FAM30A,FAT3,FCGR2B,FERMT1,FKBP1A,F…	162
Gastrointestinal Disease, Organismal Injury and Abnormalities	abnormality of large intestine	0.000472		1.244	ABCB4,ADORA2A,ADORA3,ALOX15,CALCA,CEP41,CIITA,CKB,FERMT1,FKBP1A,FPR2,GABRB3,GRIN2A,HIPK2,HLA-DQA1,HSD11B1,IFNB1,IL11RA,IL12A,IL1RN,IL2RA,LTB,MERTK,MMP9,PLD1,PON1,S1PR2,SERPINE1,SLC12A2,SOCS3,TCF7L2,TLR2,TNFAIP3,TRAF3IP2,TRAM2	35
Neurological Disease, Organismal Injury and Abnormalities	abnormality of cerebral cortex	0.000476		0.816	ADORA2A,CD81,CKB,CNR1,CYGB,EFHC1,EPG5,FLT1,GRIN2A,HSD11B1,IGF1,KALRN,LEF1,LRP8,LRRK2,MAPK8IP3,MERTK,NFIB,PPARD,SH3GL1,SLC7A11,SOD2,SOX11,ST8SIA4,TYRO3	25
Cancer, Organismal Injury and Abnormalities, Reproductive System Disease	Prostate Cancer and Tumors	0.000476	Decreased	-2.252	ADAMTS2,ALDH1A2,AMIGO1,ANKRD17,ANXA3,APC,AQP8,ASB17,ASS1,BIN1,BMPR1A,CASP8,CDC42EP1,CDC5L,CIITA,CIRBP,CKB,CLEC4A,CRB1,DENND5B,DPYSL3,ELOVL7,ETV1,FAM124A,FERMT1,FHL2,FKBP1A,FLT1,FOXD4,FRAS1,GABRB3,GARNL3,GLRA1,GPR68,HIP1,HIPK2,HLA-DQA1,HLA-DRB4,HRH1,HSPB1,IGF1,IL2RA,IRS2,ITPR3,IZUMO4,KALRN,KCNN3,KIAA1841,KRT1,KRT7,LAYN,LEF1,LTN1,LVRN,MECOM,MERTK,MFGE8,MMP9,NFYC,NR2F2,NRP1,OBSCN,OPRD1,PAWR,PDK4,PER…	89
Cancer, Organismal Injury and Abnormalities, Reproductive System Disease	female genital tract cancer	0.000491			ABCB4,ADAMTS2,ADORA2A,AGPAT4,AKR1C1/AKR1C2,ALCAM,ALDH1A2,AMPH,ANGPT2,ANKS1B,ANO4,ANXA3,APC,APLF,ARHGAP20,ARHGAP44,ARHGEF1,ARHGEF15,ASPA,ATP6V0A4,B3GALT5,BACH1,BCAT1,BCL11A,BIN1,BRIP1,C1orf101,C6,CALM1 (includes others),CAPN13,CASP8,CATSPERB,CD163,CDH4,CEACAM6,CEP162,CEP76,CHD7,CHEK1,CIITA,CLIC2,COL14A1,COL17A1,COL5A1,COLEC12,CRABP1,DENND2A,DENND5B,DHCR7,DPPA4,DUSP5,DYRK3,DZIP3,EBF3,EFHC1,EGR2,ENP…	244
Cancer, Organismal Injury and Abnormalities, Reproductive System Disease	uterine cancer	0.000565			ABCB4,ADAMTS2,AGPAT4,AKR1C1/AKR1C2,ALDH1A2,AMPH,ANGPT2,ANKS1B,ANO4,ANXA3,APC,APLF,ARHGAP20,ARHGEF1,ARHGEF15,ASPA,ATP6V0A4,B3GALT5,BACH1,BCAT1,BCL11A,BIN1,BRIP1,C1orf101,C6,CALM1 (includes others),CAPN13,CASP8,CATSPERB,CD163,CDH4,CEP162,CEP76,CHD7,CHEK1,CIITA,CLIC2,COL14A1,COL17A1,COL5A1,COLEC12,CRABP1,DENND2A,DENND5B,DHCR7,DPPA4,DYRK3,EBF3,EFHC1,ENPP2,ENTPD7,EPG5,EPHA3,ERRFI1,ETV1,EXOC6B,FAT3,FBX…	191
Humoral Immune Response, Protein Synthesis	quantity of IgG2a	0.000577		-0.562	CD28,CD36,CLEC4A,FCGR2B,IL2RA,LTB,MYBL1,NIPAL3,RFTN1,SIAE,SIGLEC10,SPIB,TNFRSF21,TNFSF15	14
Cancer, Hematological Disease, Organismal Injury and Abnormalities	hematological neoplasia	0.000601		-0.89	ABCB4,ADGRA2,ADORA2A,ADORA3,AFAP1L1,ALDH1L2,ALOX15,AMPH,AMY1C (includes others),ANGPT2,ANKRD26,ANKS1B,ANO4,APC,ARHGEF15,ATP6V0A4,B4GALNT1,BCAT1,BCL11A,BCL2L13,BLM,C6,CASP8,CBFA2T3,CCL17,CCR4,CD163,CD28,CD36,CD48,CDCA7L,CDH4,CEMIP,CEP41,CHEK1,CIITA,CLEC4A,CNBD1,CNR1,COL17A1,COL25A1,COL27A1,COLQ,CRELD2,CTAGE1,DUSP5,EBF1,EBF3,EFCAB6,EGR2,EMP2,ENAM,ENPP2,EPG5,EPHA3,EPHX1,EXOC6B,FAM104B,FAM30A,FAT3,FC…	174
Cancer, Organismal Injury and Abnormalities	tumorigenesis of tissue	0.000619		-0.145	AATK,ABCB4,ABCD2,ABHD1,ACSS3,ADAD1,ADAM28,ADAMTS2,ADGRE5,ADORA2A,ADORA3,AFAP1L1,AGPAT4,AKR1C1/AKR1C2,AKR1D1,ALCAM,ALDH1A2,ALDH1L2,ALOX15,ALOX15B,AMIGO1,AMPH,AMY1C (includes others),ANGEL1,ANGPT2,ANKRD17,ANKRD20A5P,ANKRD26,ANKRD33B,ANKS1B,ANO4,ANXA3,APC,APLF,AQP8,ARHGAP20,ARHGAP44,ARHGEF1,ARHGEF15,ARL11,ASB17,ASB9,ASPA,ASPHD2,ASS1,ATE1,ATP5F1,ATP6V0A4,ATP8B3,ATXN7,B3GALT5,B4GALNT1,BACH1,BCAT1,BCL1…	588
Cancer, Neurological Disease, Organismal Injury and Abnormalities	central nervous system solid tumor	0.000628		-1.334	ADGRA2,ADGRE5,AFAP1L1,AKR1C1/AKR1C2,ALCAM,ANGPT2,APC,ASPA,BCL11A,BCL2L13,BIN1,BMPR1A,C6,CASP8,CD48,CDC42BPA,CDCA7L,CEP41,CHD7,CIITA,COL14A1,COL27A1,COLQ,CYGB,EFCAB6,ENPP2,EPHA3,FAM111A,FAM30A,FGD5,FKBP1A,FLRT2,FLT1,FPR2,GLI2,GRK5,H19,HIPK2,HK2,HLA-DQA1,IFNB1,IGF1,IL2RA,IL3RA,IRF5,IRS2,JPH1,KCNN3,LRRK2,LRTOMT,MARK4,MECOM,MERTK,MMP9,NDRG2,NLRC3,NOX1,NRP1,NRP2,NTRK3,OBSCN,OLIG1,PDE4DIP,PDGFC,PILRB,P…	90
Cancer, Organismal Injury and Abnormalities, Reproductive System Disease	prostate cancer	0.000658	Decreased	-2.2	ADAMTS2,ALDH1A2,AMIGO1,ANKRD17,ANXA3,APC,AQP8,ASB17,ASS1,BIN1,BMPR1A,CASP8,CDC42EP1,CDC5L,CIITA,CIRBP,CKB,CLEC4A,CRB1,DENND5B,ELOVL7,ETV1,FAM124A,FERMT1,FHL2,FKBP1A,FLT1,FOXD4,FRAS1,GABRB3,GARNL3,GLRA1,GPR68,HIP1,HIPK2,HLA-DQA1,HLA-DRB4,HRH1,HSPB1,IGF1,IL2RA,IRS2,ITPR3,IZUMO4,KALRN,KCNN3,KIAA1841,KRT1,KRT7,LAYN,LEF1,LTN1,LVRN,MECOM,MERTK,MFGE8,MMP9,NFYC,NR2F2,NRP1,OBSCN,OPRD1,PDK4,PER1,PPARD,PTPN…	86
Cardiovascular System Development and Function	neovascularization	0.000669		0.075	ALOX15,C6,CD28,ERRFI1,FGD5,FLT1,HMMR,IGF1,IL12A,IL1RN,MFGE8,MMP9,NRP1,NTN1,PDGFC,PLD1,S1PR2,SOCS3,TNFAIP3	19
Cancer, Hematological Disease, Immunological Disease, Organismal Injury and Abnormalities	lymphoproliferative malignancy	0.000677		-0.64	ABCB4,ADGRA2,ADORA2A,ADORA3,AFAP1L1,ALDH1L2,ALOX15,AMPH,AMY1C (includes others),ANGPT2,ANKRD26,ANKS1B,ANO4,APC,ARHGEF15,ATP6V0A4,B4GALNT1,BCAT1,BCL2L13,BLM,C6,CASP8,CBFA2T3,CCL17,CCR4,CD28,CD36,CD48,CDCA7L,CDH4,CEMIP,CEP41,CHEK1,CIITA,CNBD1,CNR1,COL17A1,COL25A1,COL27A1,CRELD2,CTAGE1,DUSP5,EBF1,EBF3,EFCAB6,EGR2,EMP2,ENAM,EPG5,EPHA3,EPHX1,EXOC6B,FAM104B,FAM30A,FAT3,FCGR2B,FERMT1,FKBP1A,FLRT2,FLT1,F…	158
Cancer, Organismal Injury and Abnormalities	neoplasia of epithelial tissue	0.00068		0.27	AATK,ABCB4,ABCD2,ABHD1,ACSS3,ADAD1,ADAM28,ADAMTS2,ADGRE5,ADORA2A,ADORA3,AFAP1L1,AGPAT4,AKR1C1/AKR1C2,AKR1D1,ALCAM,ALDH1A2,ALDH1L2,ALOX15,ALOX15B,AMIGO1,AMPH,AMY1C (includes others),ANGEL1,ANGPT2,ANKRD17,ANKRD20A5P,ANKRD26,ANKRD33B,ANKS1B,ANO4,ANXA3,APC,APLF,AQP8,ARHGAP20,ARHGAP44,ARHGEF1,ARHGEF15,ARL11,ASB17,ASB9,ASPA,ASPHD2,ASS1,ATE1,ATP5F1,ATP6V0A4,ATP8B3,ATXN7,B3GALT5,B4GALNT1,BACH1,BCAT1,BCL1…	583
Neurological Disease	degeneration of nervous system	0.000686	Increased	2.128	ABCD2,ADORA2A,ASPA,ATXN7,B4GALNT1,C6,CASP8,CNR1,COL25A1,DPYSL3,FLT1,GABRB3,IGF1,IL1RN,LRP8,LRRK2,MAFG,NR4A3,NTRK3,PRND,RYR1,S1PR2,SERPINE1,SH3GL1,SLC1A3,SLC7A11,SOD2,SUN1,TLR2	29
Organismal Injury and Abnormalities	Bleeding	0.000695	Increased	2.716	ABCB4,ACKR3,ADGRA2,ADORA2A,ADORA3,ANGPT2,ANKRD17,APC,ATE1,CASP8,EPHA3,FCGR2B,FKBP1A,FLRT2,FLT1,FRAS1,GABRB3,GLRA1,GRIN2A,IL1RN,IL2RA,MECOM,MERTK,MMP9,NR2F2,NRP1,NRP2,NTRK3,PTGIR,RAMP2,RUNX1,S1PR2,SERPINE1,SLC12A2,TFPI,TLR2,TNFRSF21,TYRO3,ULK4,ZFPM2	40
Cancer, Organismal Injury and Abnormalities, Reproductive System Disease	uterine tumor	0.000696			ABCB4,ADAMTS2,ADGRE5,AGPAT4,AKR1C1/AKR1C2,ALDH1A2,AMPH,ANGPT2,ANKS1B,ANO4,ANXA3,APC,APLF,ARHGAP20,ARHGEF1,ARHGEF15,ASPA,ATP6V0A4,B3GALT5,BACH1,BCAT1,BCL11A,BIN1,BRIP1,C1orf101,C6,CALM1 (includes others),CAPN13,CASP8,CATSPERB,CD163,CDH4,CEP162,CEP76,CHD7,CHEK1,CIITA,CLIC2,COL14A1,COL17A1,COL5A1,COLEC12,COLQ,CRABP1,DENND2A,DENND5B,DHCR7,DPPA4,DYRK3,EBF3,EFHC1,ENPP2,ENTPD7,EPG5,EPHA3,ERRFI1,ETV1,EXO…	201
Hematological System Development and Function, Tissue Morphology	quantity of leukocytes	0.000705		0.142	ACKR3,ADGRE5,ADORA2A,ADORA3,ALOX15,ARHGEF1,B4GALNT1,BCL11A,BLM,C6,CALCA,CASP8,CBFA2T3,CCR4,CD28,CD36,CD48,CD81,CIITA,CISH,CLEC10A,CLEC4A,CLEC7A,DAPP1,EBF1,EGR2,ENTPD7,FCGR2B,FLT1,FPR2,GPR68,HESX1,HLA-DMA,HLA-DQA1,HLA-DQB1,HLA-DRB1,HRH1,HSD11B1,IFNB1,IGF1,IL12A,IL1RN,IL2RA,KITLG,KLHL6,LTB,MERTK,MMP9,MYBL1,NIPAL3,NLRC3,PAWR,PDGFC,PTGIR,RGS1,RUNX1,S1PR2,SERPINE1,SIAE,SIGLEC10,SOCS3,SPIB,SPN,SREBF1,S…	78
Gastrointestinal Disease, Inflammatory Response, Organismal Injury and Abnormalities	inflammation of large intestine	0.000712		1.098	ABCB4,ADORA2A,ADORA3,ALOX15,CALCA,CEP41,CIITA,CKB,FERMT1,FKBP1A,FPR2,GABRB3,GRIN2A,HLA-DQA1,HSD11B1,IFNB1,IL11RA,IL12A,IL1RN,IL2RA,LTB,MERTK,MMP9,PLD1,PON1,S1PR2,SERPINE1,SOCS3,TLR2,TNFAIP3,TRAF3IP2,TRAM2	32
Infectious Diseases	Staphylococcal infection	0.000731			CD36,FCGR2B,PLEKHA7,TLR2,TOP2A	5
Carbohydrate Metabolism	conversion of carbohydrate	0.000731		-1.455	ENPP2,FABP4,FCGR2B,OCRL,SREBF1	5
Cancer, Organismal Injury and Abnormalities	connective or soft tissue tumor	0.000753		0.308	ADGRE5,AFAP1L1,ALOX5AP,ANGPT2,APC,ASS1,BLM,BMPR1A,CASP8,CD163,CDH22,CEMIP,CHEK1,CNR1,COL14A1,COL17A1,COL25A1,COL27A1,COL5A1,COLQ,ETV1,FABP4,FAM104B,FERMT1,FKBP1A,FLT1,FOSL1,GLI2,GPX7,H19,HIPK2,HLA-DQA1,HMMR,IGF1,IL1RN,IL3RA,IRF5,ITPR3,KCNJ12,KCNN3,KITLG,KPNA3,LGR4,LIFR,LRTOMT,LTN1,MARK4,MERTK,MFGE8,MMP9,MYBL1,NR2F2,NR4A3,NRP1,NTRK3,OPRD1,PCDHB8,PDE4DIP,PDGFC,PDK4,PEX10,PMS2,PTPN3,RAMP2,RECQL4,RUN…	88
Cancer, Gastrointestinal Disease, Organismal Injury and Abnormalities	secondary neoplasm of digestive system	0.000775	Decreased	-2	ACKR3,AKR1C1/AKR1C2,CD36,CEMIP,COLEC12,CPA4,DEFA1 (includes others),DPYSL3,EMP1,ENPP2,FLRT2,FLT1,HMMR,ITGA9,ITPR3,KRT7,LGR4,MMP9,PDZRN3,PLOD2,RGS4,SERPINE1,SLC7A11,TFPI,TGFBR3,TOP2A	26
Connective Tissue Development and Function, Tissue Development	growth of connective tissue	0.00079		-1.301	ABCD2,ADORA2A,APC,BLM,BMP2,BMPR1A,CALCA,CCL13,CD163,CD28,CD48,CIITA,CIRBP,CLEC4A,CNR1,COL14A1,ERRFI1,FERMT1,FGF4,FLT1,FOSL1,GLI2,HAT1,HIPK2,HMMR,HSPB1,HTR2B,IGF1,IGFBP4,IL2RA,IL4I1,INTU,KITLG,LGR4,MCF2,MECOM,MMP9,NDRG2,NTRK3,PAWR,PDGFC,PMS2,PPARD,RUNX1,S1PR2,SERPINE1,SLC7A11,SOCS3,SOD2,SOX11,STAG1,STEAP4,STXBP4,TLN2,TNFSF15,TPM1,TRAF3IP2,TYRO3	58
Humoral Immune Response, Protein Synthesis	quantity of IgG1	0.000815		-0.269	CCR4,CD28,CD36,CD81,CLEC4A,FCGR2B,FPR2,HLA-DOA,HLA-DQB1,IL2RA,LTB,MYBL1,SIAE,SPIB,TNFRSF21,TRAF3IP2	16
Cell-To-Cell Signaling and Interaction	communication	0.000824		-0.263	ADGRE5,ADORA2A,AKR1C1/AKR1C2,ALCAM,ANGPT2,BARX1,BMP2,CALM1 (includes others),CAMK2A,CASP8,CCL13,CCL17,CD28,CD36,CD48,CEACAM6,CLEC4A,CLEC7A,CLIC2,CNR1,CRABP1,CRB1,DAPP1,ENPP2,FCGR2B,FCN1,FGF4,FPR2,GABRB3,GLI2,GNAL,GNG3,GPR34,GPR6,GRM5,HSPB1,HTR2B,IFNB1,IGF1,IGFBP4,IGSF6,IL1RN,IL2RA,IRS2,ITPR3,KALRN,KITLG,KREMEN1,LIFR,LRP8,LRRK2,LTB,LTB4R2,MAP3K6,MERTK,MPZL1,NDRG2,NOX1,NR2F2,NRG1,NRP1,NRP2,OPRD1,PE…	87
Gastrointestinal Disease, Inflammatory Disease, Inflammatory Response, Organismal Injury and Abnormalities	ulcerative colitis	0.000826		-1.172	ADORA2A,ADORA3,CEP41,CIITA,CKB,FERMT1,FKBP1A,GABRB3,GRIN2A,HLA-DQA1,HSD11B1,MERTK,MMP9,PLD1,S1PR2,SERPINE1,SOCS3,TLR2,TRAM2	19
Cancer, Organismal Injury and Abnormalities	malignant solid tumor	0.000828		-1.358	AATK,ABCB4,ABCD2,ABHD1,ACKR3,ACSS3,ADAD1,ADAM28,ADAMTS2,ADGRA2,ADGRE5,ADORA2A,ADORA3,AFAP1L1,AGPAT4,AKR1C1/AKR1C2,AKR1D1,ALCAM,ALDH1A2,ALDH1L2,ALOX15,ALOX15B,ALOX5AP,AMIGO1,AMPH,AMY1C (includes others),ANGEL1,ANGPT2,ANKRD17,ANKRD20A5P,ANKRD26,ANKRD33B,ANKS1B,ANO4,ANXA3,APC,APLF,AQP3,AQP8,ARHGAP20,ARHGAP25,ARHGAP44,ARHGEF1,ARHGEF15,ARL11,ASB17,ASB9,ASPA,ASPHD2,ASS1,ATE1,ATP5F1,ATP6V0A4,ATP8B3,ATXN…	624
Immunological Disease	immediate hypersensitivity	0.000828	Increased	2.236	ALOX5AP,CCL13,CCL17,CCR4,CD28,CD81,CISH,DEFA1 (includes others),FABP4,FCGBP,FCGR2B,FKBP1A,HLA-DQA1,HLA-DRA,HLA-DRB1,HLA-DRB5,HRH1,HTR2B,IL1RN,IL2RA,IL3RA,KRT1,PDK4,PER1,PLA2G7,RGS13,RUVBL1,STAC,TLR2,TNFAIP3,TPM1	31
Cellular Development, Cellular Growth and Proliferation, Nervous System Development and Function, Tissue Development	outgrowth of neurites	0.000832	Decreased	-3.292	AATK,ADORA2A,BMP2,BMPR1A,CAMK2A,CDC42BPA,CNR1,DPYSL3,ENPP2,FGF4,GPR6,GRK5,ICAM5,IGF1,ITGA9,KITLG,LIFR,LRRK2,MMP9,NCAM2,NLGN1,NRP1,NTN1,NTRK3,OPRD1,PLD1,PRAG1,PXN,S100B,SCD5,SCN4B,SEMA5A,SERPINE1,SERPINE2,SLC12A2,STK38L,WWOX	37
Cellular Movement, Hematological System Development and Function, Immune Cell Trafficking, Inflammatory Response	chemotaxis of mononuclear leukocytes	0.000844		-1.755	ACKR3,ADORA2A,ANGPT2,CALCA,CCL13,CCL17,CCR4,DEFA1 (includes others),FLT1,FPR2,HP,IFNB1,MMP9,OPRD1,PLA2G7,RGS1,S100B,SERPINE1,SOCS3,TLR2	20
Cancer, Organismal Injury and Abnormalities	non-melanoma solid tumor	0.000889		0.234	AATK,ABCB4,ABCD2,ABHD1,ACKR3,ACSS3,ADAD1,ADAM28,ADAMTS2,ADGRA2,ADGRE5,ADORA2A,ADORA3,AFAP1L1,AGPAT4,AKR1C1/AKR1C2,AKR1D1,ALCAM,ALDH1A2,ALDH1L2,ALOX15,ALOX15B,ALOX5AP,AMIGO1,AMPH,AMY1C (includes others),ANGEL1,ANGPT2,ANKRD17,ANKRD20A5P,ANKRD26,ANKRD33B,ANKS1B,ANO4,ANXA3,APC,APLF,AQP8,ARHGAP20,ARHGAP44,ARHGEF1,ARHGEF15,ARL11,ASB17,ASB9,ASPA,ASPHD2,ASS1,ATE1,ATP5F1,ATP6V0A4,ATP8B3,ATXN7,B3GALT5,B4GA…	591
Cancer, Hematological Disease, Immunological Disease, Organismal Injury and Abnormalities	multiple myeloma	0.000894			CCL17,CD28,CD48,CEP41,CIITA,CLEC4A,FKBP1A,FLT1,GRIN2A,HLA-DQA1,IGF1,IL1RN,IL2RA,IL3RA,KCNN3,MMP9,OPRD1,PDIA6,S1PR2,SLAMF7,SOD2,TFPI,TOP2A,TRIM7,ZNF599	25
Infectious Diseases	infection by Staphylococcus aureus	0.000904			CD36,PLEKHA7,TLR2,TOP2A	4
Cancer, Hematological Disease, Organismal Injury and Abnormalities	lymphohematopoietic cancer	0.000938		-1.093	ABCB4,ADGRA2,ADORA2A,ADORA3,AFAP1L1,ALDH1L2,ALOX15,AMPH,AMY1C (includes others),ANGPT2,ANKRD26,ANKS1B,ANO4,APC,ARHGEF15,ATP6V0A4,B4GALNT1,BCAT1,BCL2L13,BLM,C6,CASP8,CBFA2T3,CCL17,CCR4,CD28,CD36,CD48,CDCA7L,CDH4,CEMIP,CEP41,CHEK1,CIITA,CLEC4A,CNBD1,CNR1,COL17A1,COL25A1,COL27A1,COLQ,CRELD2,CTAGE1,DUSP5,EBF1,EBF3,EFCAB6,EGR2,EMP2,ENAM,ENPP2,EPG5,EPHA3,EPHX1,EXOC6B,FAM104B,FAM30A,FAT3,FCGR2B,FERMT1,F…	169
Inflammatory Disease, Inflammatory Response, Neurological Disease, Organismal Injury and Abnormalities	Encephalitis	0.000953		-0.717	ADORA2A,ALCAM,C6,CCR4,CD28,CIITA,EGR2,ENTPD7,FCGR2B,FKBP1A,HLA-DMA,HLA-DQA1,HLA-DQB1,HRH1,IFNB1,IGF1,IL12A,IL1RN,IL2RA,ITGA9,LRRK2,MERTK,MMP9,NRG1,PPARD,RFTN1,SPN,TNFRSF21,TNFSF15,TRAF3IP2,USP18	31
Cell Morphology, Nervous System Development and Function	morphology of central nervous system cells	0.000956			ABCD2,B4GALNT1,CD81,DPYSL3,IGF1,KALRN,LRP8,MAPK8IP3,NFIB,PEA15,S100B,SERPINE2,SLC1A3,SPARCL1,ST8SIA4,TLR2	16
Cellular Movement	invasion of cells	0.000962	Decreased	-2.545	ACKR3,ADGRE5,AFAP1L1,ALCAM,ANGPT2,APC,AQP8,ATP6V0A4,BCAT1,BMP2,CD81,CDC42BPA,CDH4,CEACAM6,CNR1,DPYSL3,ENPP2,ETV1,FGF4,FHL2,FKBP1A,FLT1,FOSL1,GLI2,GNAL,HAS3,HIPK2,IGF1,IRS2,KITLG,KLF17,LEF1,LGR4,LTB4R2,MCF2,MERTK,MFGE8,MMP9,NDRG2,NME9,NRG1,NRP1,NRP2,NTN1,NTRK3,PARVA,PLAC1,PLD1,PPARD,PPIC,PXN,RGS4,RUVBL1,S100B,S1PR2,SATB2,SEMA5A,SERPINE1,SERPINE2,SLC12A2,SLC7A11,SOD2,SPARCL1,STK38L,TCF4,TFPI,TGFBR3…	74
Nervous System Development and Function	development of central nervous system	0.000967		-1.383	AATK,ADGRA2,ADORA2A,ALDH1A2,ASPA,BMP2,CDCA7L,CHD7,CNR1,DHCR7,EBF3,EGR2,ENPP2,FUZ,GLI2,GRM5,HESX1,HPCAL4,IGF1,IRS2,LEF1,LRP8,LRRK2,MAPK8IP3,MECOM,NFIB,NPAS2,NR2F2,NR4A3,NRG1,NRP2,NTN1,OLIG1,PDGFC,PPARD,QKI,RUNX1,S100B,SATB2,SEMA5A,SH3GL1,SLC1A3,SMAD9,SOX11,SPAG6,SPATA5,ST8SIA4,TCF4,TCF7L2,TLR2,TLX3,TSKU,TYRO3,ULK4,ZBTB16	55
Inflammatory Response	anti-inflammatory response	0.000995		0.2	ADORA2A,ADORA3,CD163,IL1R2,IL1RN	5
Embryonic Development, Nervous System Development and Function, Organ Development, Organismal Development, Tissue Development	development of commissure	0.000995			MAPK8IP3,NFIB,NRP2,NTN1,TSKU	5
Cellular Function and Maintenance, Organ Development, Tissue Development	function of keratinocytes	0.000995			FERMT1,IL1RN,LGR4,PPARD,TRPV3	5
Carbohydrate Metabolism, Lipid Metabolism, Molecular Transport, Small Molecule Biochemistry	quantity of lysophosphatidic acid	0.000995		-0.061	ABCB4,CD36,ENPP2,PON1,SREBF1	5
Cell Morphology, Organ Morphology, Reproductive System Development and Function	morphology of male germ cells	0.001			AMPH,BMP8A,CIRBP,HIP1,LRP8,MNS1,MYBL1,PMS2,PRND,SLC12A2,SPAG6,SUN1,ZBTB16,ZPBP2	14
Inflammatory Disease, Respiratory Disease	allergic asthma	0.00101			GLI2,HRH1,IL1RN,IL3RA,RNASE3,SOCS3	6
Cellular Movement	cell movement of brain cancer cell lines	0.00102		-0.811	ACKR3,ENPP2,FLT1,IGF1,MAPK8IP3,MERTK,MMP9,NRP1,PXN,S100B,S1PR2,SEMA5A,SLC12A2,SOD2,SPOCK3,SYNM,TPM1	17
Auditory Disease, Auditory and Vestibular System Development and Function, Nervous System Development and Function, Neurological Disease, Organ Morphology, Organismal Development, Organismal Injury and Abnormalities	abnormal morphology of small spiral ganglion	0.00105			GABRB3,IGF1,NTRK3	3
Cancer, Cellular Development, Organismal Injury and Abnormalities, Tumor Morphology	arrest in differentiation of leukemia cells	0.00105			CASP8,RUNX1,ZBTB16	3
Digestive System Development and Function, Organ Morphology, Organismal Development	size of submandibular gland	0.00105			IGF1,NFIB,TRAF3IP2	3
Cell Morphology, Tissue Development	tubulation of epithelial cells	0.00105			IGF1,NRG1,RGS4	3
DNA Replication, Recombination, and Repair	unwinding of DNA fragment	0.00105			BLM,BRIP1,RUVBL1	3
Cell Signaling, Post-Translational Modification	activation of Protein kinase	0.00105			ADORA2A,APC,BMP2,CD81,CISH,DUSP19,FABP4,GNG3,GRM5,HSPB1,HTR2B,IGF1,LRP8,LRRK2,MAP3K6,MAPK8IP3,NR2F2,NRG1,NTRK3,PDE6G,PPM1E,PXN,S1PR2,TNFAIP3,WWTR1	25
Lymphoid Tissue Structure and Development, Tissue Morphology	quantity of lymphatic system cells	0.00106		-0.357	ACKR3,ADORA2A,ALCAM,ALDH1A2,ALOX15,ARHGEF1,BCL11A,BLM,CALCA,CASP8,CBFA2T3,CCR4,CD28,CD36,CD48,CD81,CIITA,CISH,CLEC10A,CLEC4A,DAPP1,EBF1,EGR2,ENTPD7,FCGR2B,FGF4,FLT1,HESX1,HLA-DMA,HLA-DQA1,HLA-DQB1,HLA-DRB1,HRH1,IFNB1,IGF1,IL12A,IL2RA,KITLG,KLHL6,LTB,MERTK,MMP9,MYBL1,NBEAL2,NIPAL3,PAWR,PTGIR,RFTN1,RGS1,RUNX1,S1PR2,SIAE,SIGLEC10,SOCS3,SOD2,SPIB,SPN,TAPBP,TCF4,TLR2,TNFAIP3,TNFRSF21,TNFSF15,TRAF3IP2,…	67
Cancer, Organismal Injury and Abnormalities	tumor in nervous system	0.00108		-1.334	ADGRA2,ADGRE5,AFAP1L1,AKR1C1/AKR1C2,ALCAM,ANGPT2,APC,ASPA,BCL11A,BCL2L13,BIN1,BMPR1A,C6,CASP8,CD48,CDC42BPA,CDCA7L,CEP41,CHD7,CIITA,COL14A1,COL27A1,COLQ,CYGB,EFCAB6,ENPP2,EPHA3,FAM111A,FAM30A,FGD5,FKBP1A,FLRT2,FLT1,FPR2,GLI2,GRK5,H19,HIPK2,HK2,HLA-DQA1,HMMR,IFNB1,IGF1,IL2RA,IL3RA,IRF5,IRS2,JPH1,KCNN3,LRRK2,LRTOMT,MARK4,MECOM,MERTK,MMP9,NDRG2,NLRC3,NOX1,NRP1,NRP2,NTRK3,OBSCN,OLIG1,PDE4DIP,PDGFC,PI…	91
Cancer, Organismal Injury and Abnormalities	cancer	0.00108	Decreased	-2.123	AATK,ABCB4,ABCD2,ABHD1,ACKR3,ACSS3,ADAD1,ADAM28,ADAMTS2,ADGRA2,ADGRE5,ADORA2A,ADORA3,AFAP1L1,AGPAT4,AKR1C1/AKR1C2,AKR1D1,ALCAM,ALDH1A2,ALDH1L2,ALOX15,ALOX15B,ALOX5AP,AMIGO1,AMPH,AMY1C (includes others),ANGEL1,ANGPT2,ANKRD17,ANKRD20A5P,ANKRD26,ANKRD33B,ANKS1B,ANO4,ANXA3,APC,APLF,AQP3,AQP8,ARHGAP20,ARHGAP25,ARHGAP44,ARHGEF1,ARHGEF15,ARL11,ASB17,ASB9,ASPA,ASPHD2,ASS1,ATE1,ATP5F1,ATP6V0A4,ATP8B3,ATXN…	628
Gastrointestinal Disease, Inflammatory Disease, Inflammatory Response, Organismal Injury and Abnormalities	colitis	0.00109		0.904	ADORA2A,ADORA3,ALOX15,CALCA,CEP41,CIITA,CKB,FERMT1,FKBP1A,FPR2,GABRB3,GRIN2A,HLA-DQA1,HSD11B1,IFNB1,IL11RA,IL12A,IL1RN,IL2RA,LTB,MERTK,MMP9,PLD1,PON1,S1PR2,SERPINE1,SOCS3,TLR2,TNFAIP3,TRAF3IP2,TRAM2	31
Immunological Disease, Inflammatory Disease, Inflammatory Response, Neurological Disease, Organismal Injury and Abnormalities	experimental autoimmune encephalomyelitis	0.00113		-0.789	ADORA2A,ALCAM,C6,CCR4,CD28,CIITA,EGR2,ENTPD7,HLA-DMA,HLA-DQA1,HLA-DQB1,HRH1,IFNB1,IGF1,IL12A,IL1RN,IL2RA,ITGA9,MERTK,MMP9,NRG1,RFTN1,SPN,TNFRSF21,TNFSF15,TRAF3IP2,USP18	27
Neurological Disease	Movement Disorders	0.00114		1.146	ABCD2,ADORA2A,ADORA3,ARHGEF1,ASPA,ATXN7,B4GALNT1,CAMK2A,CASP8,CD48,CIITA,CIRBP,CKB,CNR1,CRB1,DHCR7,DPYSL3,DUSP5,EFHC1,EGR2,ERRFI1,ETV1,FKBP1A,FLRT2,FRMD4A,GABRB3,GLI2,GLRA1,GNAL,GNG3,GPR6,GRIN2A,GRK5,HIP1,HLA-DQA1,HLA-DRA,HLA-DRB3,HP,HRH1,HSPB1,HTR2B,ICAM5,IFNB1,IGF1,KCNN3,LAMP1,LDHB,LIFR,LRP8,LRRK2,MERTK,MMP9,NDRG2,NRG1,NTRK3,OPRD1,PDE4DIP,PHKA1,PLOD2,PON1,PRND,PTPN3,RAB39B,RGS4,RUBCN,RYR1,S1PR2…	86
Gastrointestinal Disease, Inflammatory Response	inflammation of gastrointestinal tract	0.00114		1.779	ABCB4,ADORA2A,ADORA3,ALOX15,CALCA,CEP41,CIITA,CKB,CLEC4A,FCGR2B,FERMT1,FKBP1A,FPR2,GABRB3,GRIN2A,HLA-DQA1,HSD11B1,IFNB1,IL11RA,IL12A,IL1RN,IL2RA,LTB,MERTK,MMP9,PLD1,PON1,S1PR2,SERPINE1,SOCS3,TLR2,TNFAIP3,TNFSF15,TOP2A,TRAF3IP2,TRAM2	36
Gastrointestinal Disease, Inflammatory Disease	gastroenteritis	0.00115		0.964	ADORA2A,ADORA3,ALOX15,CALCA,CEP41,CIITA,CKB,FERMT1,FKBP1A,FPR2,GABRB3,GRIN2A,HLA-DQA1,HRH1,HSD11B1,IFNB1,IL11RA,IL12A,IL1RN,IL2RA,LTB,MERTK,MMP9,PLD1,PON1,S1PR2,SERPINE1,SOCS3,TLR2,TNFAIP3,TOP2A,TRAF3IP2,TRAM2	33
Inflammatory Response	inflammation of body cavity	0.00115		0.049	ABCB4,ADORA2A,ADORA3,ALOX15,ANGPT2,ANXA3,CALCA,CCL17,CCR4,CD28,CD36,CD48,CEP41,CIITA,CISH,CKB,CLEC7A,CNR1,FAH,FCGR2B,FERMT1,FKBP1A,FLT1,FPR2,GABRB3,GPX7,GRIN2A,HLA-DQA1,HLA-DQB1,HP,HRH1,HSD11B1,IFNB1,IFNLR1,IGF1,IL11RA,IL12A,IL17RD,IL1RN,IL2RA,IL3RA,IRF5,KCNN3,LRRK2,LTB,MERTK,MFGE8,MMP9,MTTP,OPRD1,PER1,PLD1,PLEKHA7,PON1,PPARD,PTGIR,S1PR2,SERPINE1,SIAE,SIGLEC10,SLC7A11,SOCS3,SOD2,TCF4,TFPI,TLR2,TN…	72
Developmental Disorder, Hereditary Disorder, Organismal Injury and Abnormalities, Skeletal and Muscular Disorders	Duchenne muscular dystrophy	0.00116			COL5A1,COLEC12,HLA-DPB1,HLA-DQA1,HLA-DQB1,HLA-DRA,HLA-DRB1,HLA-DRB3,HLA-DRB4,PDK4,PLOD2,TGFBR3	12
Lipid Metabolism, Small Molecule Biochemistry	synthesis of lipid	0.00117	Decreased	-3.483	AKR1C1/AKR1C2,AKR1D1,ALDH1A2,ALOX15,ALOX5AP,ANGPT2,APC,ASPA,B4GALNT1,BMP2,CASP8,CD36,CLEC7A,CNEP1R1,CNR1,DHCR7,ELOVL7,ENPP2,ETV1,FCGR2B,FLT1,FOSL1,FPR2,GGT5,GPLD1,GRM5,HRH1,HSD11B1,HTR2B,IGF1,IGFBP4,IL1R2,IL1RN,KITLG,MMP9,MTTP,NOX1,NR2F2,NR4A3,NRG1,NTN1,PDK4,PDSS1,PHKA1,PIGZ,PLD1,PON1,PPARD,QKI,RUNX1,S1PR2,SCD5,SERPINE2,SLC1A3,SOCS3,SREBF1,ST8SIA4,TCF7L2,TLR2,WWOX	60
Cardiovascular System Development and Function, Cellular Movement	cell movement of endothelial cells	0.00117	Decreased	-2.344	ACKR3,ADGRA2,ALCAM,ANGPT2,ANXA3,APC,BMP2,CALCA,CD36,CD81,CDC42EP1,ENPP2,FLT1,FPR2,GPLD1,HAS3,HMMR,HRH1,HSPB1,IGF1,IL2RA,ITGA9,MMP9,MTSS1,NRG1,NRP1,NRP2,NTN1,PLD1,S1PR2,SEMA5A,SERPINE1,TFPI,TNFSF15	34
Skeletal and Muscular System Development and Function	quantity of bone	0.00117		-1.847	ABCB4,BMP2,BMPR1A,CALCA,CD81,EBF1,EGR2,GLI2,H19,HSD11B1,IFNB1,IGF1,IL1RN,JDP2,KREMEN1,MFGE8,PDK4,PER1,PPARD,SATB2,SLC30A5,SLC39A14,WWOX,WWTR1,ZBTB16	25
Cellular Movement, Hematological System Development and Function, Immune Cell Trafficking	homing of mononuclear leukocytes	0.00121		-1.708	ACKR3,ADORA2A,ANGPT2,CALCA,CCL13,CCL17,CCR4,DEFA1 (includes others),ENPP2,FLT1,FPR2,HP,IFNB1,MMP9,OPRD1,PLA2G7,RGS1,RUNX1,S100B,SERPINE1,SOCS3,TLR2	22
Inflammatory Disease, Neurological Disease	inflammatory demyelinating disease	0.00123			ALCAM,CCR4,CNR1,FCGR2B,GRIN2A,HLA-DMA,HLA-DMB,HLA-DQA1,HLA-DQA2,HLA-DQB1,HLA-DQB2,HLA-DRA,HLA-DRB1,HRH1,IFNB1,IL2RA,MERTK,MMP9,SLC24A3,TLR2,TOP2A	21
Inflammatory Response	TH1 immune response of cells	0.00126		-0.059	CD28,HRH1,IFNB1,IL12A,MERTK,TLR2	6
Cell Morphology, Nervous System Development and Function, Neurological Disease	abnormal morphology of neuroglia	0.00127			ABCD2,CD81,CRB1,GPR34,MAPK8IP3,NFIB,OLIG1,PEA15,SERPINE2,ST8SIA4,TLR2	11
Cancer, Organismal Injury and Abnormalities	carcinoma	0.0013		0.118	AATK,ABCB4,ABCD2,ABHD1,ACSS3,ADAD1,ADAM28,ADAMTS2,ADGRE5,ADORA2A,ADORA3,AFAP1L1,AGPAT4,AKR1C1/AKR1C2,AKR1D1,ALCAM,ALDH1A2,ALDH1L2,ALOX15,ALOX15B,AMIGO1,AMPH,AMY1C (includes others),ANGEL1,ANGPT2,ANKRD17,ANKRD20A5P,ANKRD26,ANKRD33B,ANKS1B,ANO4,ANXA3,APC,APLF,AQP8,ARHGAP20,ARHGAP44,ARHGEF1,ARHGEF15,ARL11,ASB17,ASB9,ASPA,ASPHD2,ASS1,ATE1,ATP5F1,ATP6V0A4,ATP8B3,ATXN7,B3GALT5,B4GALNT1,BACH1,BCAT1,BCL1…	579
Cell-To-Cell Signaling and Interaction, Hematological System Development and Function, Immune Cell Trafficking, Inflammatory Response	activation of leukocytes	0.00131	Decreased	-2.465	ADORA2A,ANGPT2,BMPR1A,C6,CALCA,CASP8,CCL13,CCL17,CD163,CD28,CD36,CD48,CD81,CEACAM6,CISH,CLEC7A,CNR1,DAPP1,EBF1,EGR2,FCGR2B,FKBP1A,FPR2,HLA-DMA,HLA-DMB,HLA-DOA,HLA-DPA1,HLA-DPB1,HLA-DQA1,HLA-DQB1,HLA-DRA,HLA-DRB1,HRH1,HSD11B1,IFNB1,IGF1,IL12A,IL1RN,IL2RA,IRF5,KITLG,LTB,MERTK,MMP9,NLRC3,NR4A3,NRG1,RNASE2,RUNX1,SIAE,SIGLEC10,SLC11A1,SPN,TLR2,TNFAIP3,TNFRSF21,TOLLIP,TYRO3,ZBTB46	59
Neurological Disease	motor dysfunction or movement disorder	0.00131		1.269	ABCD2,ADORA2A,ADORA3,ARHGEF1,ASPA,ATXN7,B4GALNT1,CAMK2A,CASP8,CD48,CIITA,CIRBP,CKB,CNR1,CRB1,DHCR7,DPYSL3,DUSP5,EFHC1,EGR2,ERRFI1,ETV1,FKBP1A,FLRT2,FRMD4A,GABRB3,GLI2,GLRA1,GNAL,GNG3,GPR6,GRIN2A,GRK5,HIP1,HLA-DQA1,HLA-DRA,HLA-DRB3,HP,HRH1,HSPB1,HTR2B,ICAM5,IFNB1,IGF1,KCNN3,LAMP1,LDHB,LIFR,LRP8,LRRK2,MERTK,MMP9,NDRG2,NRG1,NTRK3,OPRD1,PDE4DIP,PHKA1,PLOD2,PON1,PRND,PTPN3,RAB39B,RGS4,RUBCN,RYR1,S1PR2…	87
Cancer, Organismal Injury and Abnormalities	head and neck cancer	0.00132			ADAMTS2,ALOX15,ALOX15B,AMY1C (includes others),ANGPT2,ANKRD20A5P,ANKRD33B,APC,CALCA,CASP8,CBFA2T3,CCL17,CD48,CDC42EP1,CDCA7L,CHD7,CHEK1,CIITA,CMAHP,COL27A1,COLQ,CRABP1,CRB1,DHCR7,DPEP2,EBF1,ELMSAN1,EPG5,EPHA3,FBXO24,FCGBP,FGF4,FKBP1A,FLT1,FOXD4,GLI2,HK2,HLA-DQA1,HLA-DQA2,HLA-DQB1,HLA-DRB1,HLA-DRB5,IGF1,IL1RN,IL2RA,IL3RA,IRS2,ITGA9,JPH3,KCNJ12,KCNN3,KIAA0040,KRT7,KRTCAP3,LIFR,LRRK2,LTB,LVRN,MECOM,…	108
Reproductive System Development and Function	fertility	0.00134		-1.434	ABCB4,ATP8B3,BMP8A,BMPR1A,CD81,CDC14B,CEP41,GGT5,HIP1,HLA-DQB1,HMMR,HSPA4L,HTR2B,IL11RA,IL1RN,IRS2,KITLG,MERTK,MFGE8,MMP9,NLGN1,NR2F2,OVOL1,PER1,PPARD,PRND,RAMP2,S1PR2,SLC12A2,TPST1,TYRO3,ZPBP2	32
Cellular Assembly and Organization	formation of plasma membrane	0.00135	Decreased	-2.712	ADGRE5,AMIGO1,COLQ,EPHA3,FLRT2,HIPK2,IGF1,KALRN,LRRK2,LRRTM2,MPP7,NLGN1,NRG1,NTRK3,PARD3B,PCDHB8,PDZRN3,PLEKHA7,RAMP2,SLC12A2,SLITRK4,SPARCL1,SYP,TPBG	24
Cancer, Organismal Injury and Abnormalities, Reproductive System Disease	endometrium tumor	0.00137			ABCB4,ADAMTS2,AGPAT4,AKR1C1/AKR1C2,ALDH1A2,AMPH,ANGPT2,ANKS1B,ANO4,ANXA3,APC,APLF,ARHGAP20,ARHGEF1,ARHGEF15,ASPA,ATP6V0A4,B3GALT5,BACH1,BCAT1,BCL11A,BIN1,BRIP1,C1orf101,C6,CALM1 (includes others),CAPN13,CASP8,CATSPERB,CD163,CDH4,CEP162,CEP76,CHD7,CIITA,CLIC2,COL14A1,COL17A1,COL5A1,COLEC12,CRABP1,DENND2A,DENND5B,DHCR7,DPPA4,DYRK3,EBF3,EFHC1,ENPP2,ENTPD7,EPG5,EPHA3,ERRFI1,ETV1,EXOC6B,FAT3,FBXO24,FC…	178
Hematological System Development and Function, Tissue Morphology	quantity of antigen presenting cells	0.00138		-0.706	ADORA2A,B4GALNT1,BCL11A,CBFA2T3,CCR4,CD36,CIITA,CLEC4A,FCGR2B,FPR2,GPR68,HSD11B1,IFNB1,IGF1,IL12A,IL1RN,LTB,MMP9,PDGFC,SOCS3,SPIB,SREBF1,STEAP4,TLR2,TNFAIP3,TRAF3IP2,ZBTB46	27
Cellular Movement	cell movement of blood cells	0.00139		-1.61	ABCB4,ACKR3,ADORA2A,ADORA3,ALCAM,ALOX15,ALOX5AP,ANGPT2,AQP3,ARHGEF1,BMP2,BMPR1A,C6,CALCA,CCL13,CCL17,CCR4,CD28,CD36,CD48,CD81,CIITA,CLEC7A,CNR1,DEFA1 (includes others),EGR2,ENPP2,FABP4,FCGR2B,FGF4,FHL2,FLT1,FPR2,GGT5,GPR34,HP,HRH1,HSPB1,IFNB1,IGF1,IL11RA,IL12A,IL1RN,IL2RA,IRF5,ITGA9,KITLG,LRRK2,LTB,MEP1B,MMP9,MS4A4A,NRP2,NTN1,OPRD1,PER1,PLA2G7,PXN,RGS1,RNASE2,RUNX1,S100B,S1PR2,SERPINE1,SOCS3,SOD2…	75
Cancer, Organismal Injury and Abnormalities	connective tissue tumor	0.00141		0.105	ADGRE5,AFAP1L1,ALOX5AP,ANGPT2,APC,ASS1,BLM,CASP8,CD163,CDH22,CEMIP,CHEK1,CNR1,COL14A1,COL17A1,COL25A1,COL27A1,COL5A1,ETV1,FAM104B,FERMT1,FKBP1A,FLT1,GLI2,GPX7,HIPK2,HMMR,IGF1,IL1RN,IL3RA,IRF5,ITPR3,KCNJ12,KCNN3,KITLG,LRTOMT,MARK4,MERTK,MFGE8,MMP9,NR4A3,NRP1,NTRK3,OPRD1,PCDHB8,PDE4DIP,PDGFC,PDK4,PEX10,PMS2,PTPN3,RECQL4,RUNX1,SEMA5A,SERPINE1,SLC24A3,SLC7A11,SPIB,STAG1,STEAP4,SUN1,TGFBR3,TLR2,TMEM18…	70
Cellular Development, Cellular Growth and Proliferation, Embryonic Development, Organ Development, Organismal Development, Reproductive System Development and Function, Tissue Development	spermatogenesis	0.0015		-0.254	ADAD1,ADAM28,ADAMTS2,AMPH,AQP8,B4GALNT1,BMP8A,BRIP1,DDIAS,HSPA4L,IFNB1,IGF1,KITLG,LAMP1,LGR4,LRP8,MERTK,MNS1,MYBL1,NRG1,OVOL1,PAPOLB,PRND,QKI,RUVBL1,SLC12A2,SPAG6,TTC26,TYRO3,ZBTB16,ZPBP2	31
Cellular Development, Cellular Growth and Proliferation, Hematological System Development and Function, Hematopoiesis, Lymphoid Tissue Structure and Development, Tissue Development	differentiation of phagocytes	0.00152		0.372	B4GALNT1,BCL11A,BMP2,BMPR1A,CASP8,CBFA2T3,DUSP5,EBF1,EMP1,GPR68,HRH1,IFNB1,IL1RN,IL2RA,IL3RA,KITLG,LEF1,LTB,MFGE8,NRP1,RUNX1,SOCS3,SPIB,TLR2,TNFSF15,USP18,ZBTB46	27
Cancer, Hematological Disease, Organismal Injury and Abnormalities	hematologic cancer	0.00156		-0.902	ABCB4,ADGRA2,ADORA2A,ADORA3,AFAP1L1,ALDH1L2,ALOX15,AMPH,AMY1C (includes others),ANGPT2,ANKRD26,ANKS1B,ANO4,APC,ARHGEF15,ATP6V0A4,B4GALNT1,BCAT1,BCL2L13,BLM,C6,CASP8,CBFA2T3,CCL17,CCR4,CD28,CD36,CD48,CDCA7L,CDH4,CEMIP,CEP41,CHEK1,CIITA,CLEC4A,CNBD1,CNR1,COL17A1,COL25A1,COL27A1,COLQ,CRELD2,CTAGE1,DUSP5,EBF1,EBF3,EFCAB6,EGR2,EMP2,ENAM,ENPP2,EPG5,EPHA3,EPHX1,EXOC6B,FAM104B,FAM30A,FAT3,FCGR2B,FERMT1,F…	166
Cancer, Organismal Injury and Abnormalities	tumorigenesis of benign tumor	0.00157		1.439	ALDH1A2,ANXA3,APC,AQP8,ASS1,C1orf115,CD48,CEACAM6,CEMIP,CNR1,COL5A1,DUSP5,EPHA3,ERRFI1,FABP4,FAH,FLRT2,FLT1,FPR2,GLI2,GNG3,H19,HLA-DQA1,HP,HSD11B1,IGFBP4,KRT7,LEF1,LIFR,LRP8,LRRK2,MECOM,MMP9,NFIB,NRP2,PDK4,PKIB,PLA2G7,PPARD,RNASE1,RUVBL1,SLC12A2,SLC39A14,SOX11,SPARCL1,SPIB,TLR2,TOP2A,TRAF3IP2,TRAM2,TRIM7,VSIG4,ZC3H13,ZFPM2	54
Cellular Growth and Proliferation	outgrowth of cells	0.00157	Decreased	-3.394	AATK,ADORA2A,BMP2,BMPR1A,CAMK2A,CDC42BPA,CNR1,DPYSL3,ENPP2,FGF4,FLT1,GPR6,GRK5,ICAM5,IGF1,ITGA9,KITLG,LIFR,LRRK2,MMP9,NCAM2,NLGN1,NRP1,NTN1,NTRK3,OPRD1,PLD1,PRAG1,PXN,S100B,SCD5,SCN4B,SEMA5A,SERPINE1,SERPINE2,SLC12A2,STK38L,WWOX	38
Cancer, Organismal Injury and Abnormalities	benign connective or soft tissue neoplasm	0.00158		1.109	ADGRE5,ANGPT2,APC,COL14A1,COL17A1,COL25A1,COL27A1,COL5A1,COLQ,FABP4,FKBP1A,FLT1,GLI2,H19,HLA-DQA1,HMMR,IGF1,KCNN3,KITLG,KPNA3,LGR4,LIFR,LTN1,MYBL1,NR2F2,NR4A3,NRP1,PDK4,RAMP2,SERPINE1,SLC24A3,SOCS3,SOD2,TGFBR3,TOP2A,TPBG	36
Cancer, Organismal Injury and Abnormalities, Reproductive System Disease	endometrial cancer	0.00158			ABCB4,ADAMTS2,AGPAT4,AKR1C1/AKR1C2,ALDH1A2,AMPH,ANGPT2,ANKS1B,ANO4,ANXA3,APC,APLF,ARHGAP20,ARHGEF1,ARHGEF15,ASPA,ATP6V0A4,B3GALT5,BACH1,BCAT1,BCL11A,BIN1,BRIP1,C1orf101,C6,CALM1 (includes others),CAPN13,CASP8,CATSPERB,CD163,CDH4,CEP162,CEP76,CHD7,CIITA,CLIC2,COL14A1,COL17A1,COL5A1,COLEC12,CRABP1,DENND2A,DENND5B,DHCR7,DPPA4,DYRK3,EBF3,EFHC1,ENPP2,ENTPD7,EPG5,EPHA3,ERRFI1,ETV1,EXOC6B,FAT3,FBXO24,FC…	177
Cancer, Organismal Injury and Abnormalities	fibrous tissue tumor	0.0016		1.109	APC,COL14A1,COL17A1,COL25A1,COL27A1,COL5A1,FKBP1A,FLT1,GLI2,HMMR,KITLG,NRP1,NTRK3,SERPINE1,SLC7A11,STAG1,TGFBR3,TOP2A	18
Cellular Movement	chemotaxis	0.00163	Decreased	-2.489	ACKR3,ADGRA2,ADORA2A,ADORA3,ANGPT2,BMP2,CALCA,CCL13,CCL17,CCR4,CD28,CD36,CNR1,DEFA1 (includes others),ENPP2,FLT1,FOSL1,FPR2,HP,HRH1,IFNB1,IGF1,ITGA9,KITLG,LEF1,LIFR,LRRK2,LTB4R2,MMP9,NRG1,NRP1,NRP2,NTN1,NTRK3,OPRD1,PLA2G7,PLD1,RADIL,RGS1,RNASE2,S100B,S1PR2,SCN2B,SEMA5A,SERPINE1,SOCS3,SPN,TLR2,TRAF3IP2	49
Cellular Movement	migration of tumor cell lines	0.00165	Decreased	-2.733	ACKR3,ADGRE5,ALCAM,ANGPT2,APC,AQP8,ARHGEF1,ATE1,BMP2,CASP8,CCL17,CCR4,CD36,CD81,DBF4,DUSP5,ENPP2,FHL2,FOSL1,HAS3,HMMR,IGF1,IGFBP4,KCNN3,KITLG,KLF17,LEF1,MAPK8IP3,MERTK,MMP9,NDRG2,NRG1,NRP1,NRP2,NTN1,NTRK3,PARVA,PLAC1,PLD1,PPIC,PXN,RGS1,RUVBL1,S100B,S1PR2,SATB2,SEMA5A,SERPINE1,SLC12A2,SOCS3,SOD2,SPARCL1,SPOCK3,STXBP4,SYNM,TACSTD2,TCF4,TCF7L2,TFPI,TGFBR3,TLR2,WWOX,WWTR1	63
Cell-To-Cell Signaling and Interaction, Cellular Assembly and Organization, Cellular Function and Maintenance	assembly of intercellular junctions	0.00165	Decreased	-2.387	ADGRE5,AMIGO1,COLQ,EPHA3,FLRT2,HIPK2,IGF1,KALRN,LRRK2,LRRTM2,MPP7,NLGN1,NRG1,NTRK3,PARD3B,PCDHB8,PDZRN3,SLC12A2,SLITRK4,SPARCL1,SYP,TLN2,TPBG	23
Cancer, Organismal Injury and Abnormalities, Reproductive System Disease	tumorigenesis of reproductive tract	0.00166			ABCB4,ADAMTS2,ADGRE5,ADORA2A,AGPAT4,AKR1C1/AKR1C2,ALCAM,ALDH1A2,AMPH,ANGPT2,ANKS1B,ANO4,ANXA3,APC,APLF,ARHGAP20,ARHGAP44,ARHGEF1,ARHGEF15,ASPA,ATP6V0A4,B3GALT5,BACH1,BCAT1,BCL11A,BIN1,BRIP1,C1orf101,C6,CALM1 (includes others),CAPN13,CASP8,CATSPERB,CD163,CDH4,CEACAM6,CEP162,CEP76,CHD7,CHEK1,CIITA,CLIC2,COL14A1,COL17A1,COL5A1,COLEC12,COLQ,CRABP1,DENND2A,DENND5B,DHCR7,DPPA4,DUSP5,DYRK3,DZIP3,EBF3,EF…	250
Cancer, Endocrine System Disorders, Organismal Injury and Abnormalities, Reproductive System Disease	gonadal tumor	0.00166			ADAMTS2,ADORA2A,AKR1C1/AKR1C2,ALCAM,ALDH1A2,ANGPT2,APC,ARHGAP44,ARHGEF1,BMPR1A,BRIP1,CAPN13,CASP8,CDH4,CEACAM6,CHEK1,COL5A1,DUSP5,DZIP3,EBF3,EGR2,ENPP2,ENTPD7,EPHA3,EPHX1,FABP4,FAT3,FLRT2,FLT1,FPR2,GGT5,GLI2,H19,HAUS6,HECW1,HLA-DQA1,HLA-DQA2,HMMR,HP,HSD11B1,HSPB1,IGFBP4,IGSF6,IRS2,ITGA9,KALRN,KITLG,KRT7,LEF1,LIFR,LRP8,LRRK2,LTB4R2,LTN1,LVRN,MAMLD1,MAPK8IP3,MCF2,MECOM,MEP1B,MMP9,MPPED1,MS4A4A,NBEA…	116
Organismal Development	size of head	0.00166			AATK,ALDH1A2,BMPR1A,CKB,DHCR7,EBF1,H19,HESX1,IGF1,IL1RN,IRS2,LAMP1,LRP8,MAPK8IP3,NFIB,PPARD,RAMP2,SATB2,SOD2,SOX11,TRAF3IP2	21
Cell-To-Cell Signaling and Interaction, Hematological System Development and Function	activation of blood cells	0.00166	Decreased	-2.265	ADORA2A,ANGPT2,BMPR1A,C6,CALCA,CASP8,CCL13,CCL17,CD163,CD28,CD36,CD48,CD81,CEACAM6,CISH,CLEC7A,CNR1,DAPP1,EBF1,EGR2,FCGR2B,FKBP1A,FPR2,HLA-DMA,HLA-DMB,HLA-DOA,HLA-DPA1,HLA-DPB1,HLA-DQA1,HLA-DQB1,HLA-DRA,HLA-DRB1,HRH1,HSD11B1,IFNB1,IGF1,IL12A,IL1RN,IL2RA,IRF5,KITLG,LTB,MERTK,MMP9,NBEAL2,NLRC3,NR4A3,NRG1,PTGIR,RNASE2,RUNX1,SERPINE2,SIAE,SIGLEC10,SLC11A1,SPN,TLR2,TNFAIP3,TNFRSF21,TOLLIP,TYRO3,ZBTB46	62
Cell Death and Survival, Cellular Compromise, Neurological Disease, Tissue Morphology	degeneration of neurons	0.00167	Increased	2.324	ABCD2,ASPA,ATXN7,B4GALNT1,C6,CNR1,COL25A1,DPYSL3,FLT1,GABRB3,IGF1,IL1RN,LRP8,LRRK2,MAFG,NR4A3,NTRK3,PRND,RYR1,S1PR2,SERPINE1,SLC1A3,SOD2,SUN1	24
Cancer, Organismal Injury and Abnormalities, Reproductive System Disease	female genital neoplasm	0.00172			ABCB4,ADAMTS2,ADGRE5,ADORA2A,AGPAT4,AKR1C1/AKR1C2,ALCAM,ALDH1A2,AMPH,ANGPT2,ANKS1B,ANO4,ANXA3,APC,APLF,ARHGAP20,ARHGAP44,ARHGEF1,ARHGEF15,ASPA,ATP6V0A4,B3GALT5,BACH1,BCAT1,BCL11A,BIN1,BRIP1,C1orf101,C6,CALM1 (includes others),CAPN13,CASP8,CATSPERB,CD163,CDH4,CEACAM6,CEP162,CEP76,CHD7,CHEK1,CIITA,CLIC2,COL14A1,COL17A1,COL5A1,COLEC12,COLQ,CRABP1,DENND2A,DENND5B,DHCR7,DPPA4,DUSP5,DYRK3,DZIP3,EBF3,EF…	250
Embryonic Development, Nervous System Development and Function, Organismal Development, Tissue Development	development of neural crest	0.00173			ALDH1A2,BMP2,BMPR1A,NRG1,SOX11	5
Cellular Development, Cellular Growth and Proliferation, Hematological System Development and Function, Hematopoiesis, Lymphoid Tissue Structure and Development, Tissue Development	leukopoiesis	0.00173		0.601	ALOX15,APC,B4GALNT1,BCL11A,BLM,BMP2,BMPR1A,CALCA,CASP8,CBFA2T3,CCL17,CD28,CD36,CD81,CHD7,CHEK1,CIITA,CISH,CMTM7,DUSP5,EBF1,EGR2,EMP1,EPHA3,FCGR2B,FKBP1A,FLT1,FOSL1,GIMAP1,GLI2,GPR68,HLA-DMA,HLA-DOA,HLA-DQA1,HLA-DQB1,HRH1,IFNB1,IGF1,IL11RA,IL12A,IL1RN,IL2RA,IL3RA,IL4I1,IRF5,KITLG,KLHL6,LAMP1,LEF1,LTB,MERTK,MFGE8,MYBL1,NRP1,RFTN1,RUNX1,SIGLEC10,SOCS3,SOX11,SPIB,SPN,TAPBP,TCF4,TLR2,TNFAIP3,TNFSF15,T…	70
Cell-To-Cell Signaling and Interaction, Nervous System Development and Function	long term depression of neurons	0.00174		-0.896	CAMK2A,CNR1,GRM5,HIP1,RGS4,SH3GL1,ST8SIA4	7
Cellular Development, Connective Tissue Development and Function	adipogenesis of fibroblast cell lines	0.00175		0.992	BMP2,BMPR1A,EBF1,FOSL1,MED14,NR4A3,PPARD,SREBF1,TCF7L2	9
Cancer, Organismal Injury and Abnormalities	abdominal cancer	0.00176		-0.473	AATK,ABCB4,ABCD2,ABHD1,ACKR3,ACSS3,ADAD1,ADAM28,ADAMTS2,ADORA2A,ADORA3,AFAP1L1,AGPAT4,AKR1C1/AKR1C2,AKR1D1,ALCAM,ALDH1A2,ALDH1L2,ALOX15,ALOX15B,AMIGO1,AMPH,ANGEL1,ANGPT2,ANKRD17,ANKRD26,ANKRD33B,ANKS1B,ANO4,ANXA3,APC,APLF,AQP3,AQP8,ARHGAP20,ARHGAP44,ARHGEF1,ARHGEF15,ARL11,ASB17,ASB9,ASPA,ASPHD2,ASS1,ATE1,ATP5F1,ATP6V0A4,ATP8B3,ATXN7,B3GALT5,B4GALNT1,BACH1,BCAT1,BCL11A,BCL2L13,BCL9,BHMT2,BIN1,BLM,…	571
Endocrine System Disorders, Gastrointestinal Disease, Metabolic Disease, Organismal Injury and Abnormalities	diabetic complication	0.00177			ARHGEF15,BMP2,CARS,CD36,CNR1,COL14A1,COL17A1,COL25A1,COL27A1,COL5A1,DPYSL3,FKBP1A,GPLD1,GRIN2A,HLA-DRB3,IGF1,LEF1,PPARD,RAMP2,SLC7A11,SOD2,SPOCK1,SREBF1,TFPI,TYRO3	25
Cancer, Gastrointestinal Disease, Organismal Injury and Abnormalities	colorectal cancer	0.00177		0.373	AATK,ACKR3,ADAM28,ADAMTS2,ADORA2A,AFAP1L1,AKR1C1/AKR1C2,ALCAM,ALDH1L2,ALOX15,ANGPT2,ANKRD26,APC,AQP3,AQP8,ARHGAP20,ARHGAP44,ARHGEF15,ASS1,ATE1,ATP8B3,ATXN7,B4GALNT1,BCL11A,BCL2L13,BCL9,BLM,BMP2,BMP8A,BMPR1A,BRIP1,C15orf48,C1orf101,C1orf115,C1orf162,CARS,CASP8,CBFA2T3,CCL13,CCR4,CD163,CD28,CD36,CDC42BPA,CDC42EP1,CDC5L,CDH4,CEMIP,CEP162,CEP76,CHD7,CHEK1,CIITA,CIRBP,CNBD1,CNR1,COL17A1,COL27A1,COL5A1…	308
Nervous System Development and Function, Neurological Disease, Organ Morphology, Organismal Development, Organismal Injury and Abnormalities	abnormal morphology of metencephalon	0.0018			ABCD2,B4GALNT1,EBF1,GABRB3,GLI2,IGF1,LRP8,MERTK,PDS5A,SLC1A3,SOD2,SOX11,SPARCL1,ST8SIA4,TYRO3	15
Cancer, Organismal Injury and Abnormalities	adenocarcinoma	0.0018		-0.228	AATK,ABCB4,ABCD2,ACSS3,ADAM28,ADAMTS2,ADORA2A,ADORA3,AFAP1L1,AGPAT4,AKR1C1/AKR1C2,ALCAM,ALDH1A2,ALDH1L2,ALOX15,ALOX15B,AMIGO1,AMPH,ANGEL1,ANGPT2,ANKRD17,ANKRD26,ANKRD33B,ANKS1B,ANO4,ANXA3,APC,APLF,AQP8,ARHGAP20,ARHGAP44,ARHGEF1,ARHGEF15,ARL11,ASB17,ASPA,ASPHD2,ASS1,ATE1,ATP5F1,ATP6V0A4,ATP8B3,ATXN7,B3GALT5,B4GALNT1,BACH1,BCAT1,BCL11A,BCL2L13,BCL9,BHMT2,BIN1,BLM,BMP2,BMPR1A,BRIP1,C15orf39,C15orf48…	525
Cellular Development, Cellular Growth and Proliferation	proliferation of blood cells	0.00181		-0.346	ADORA2A,APC,ARHGEF1,BCL11A,BLM,BMP2,CASP8,CD163,CD28,CD36,CD48,CD81,CIITA,CISH,CLEC10A,CLEC4A,DAPP1,EBF1,EGR2,FCGR2B,FKBP1A,GRM5,HIPK2,HLA-DMA,HLA-DMB,HLA-DPA1,HLA-DPB1,HLA-DQA1,HLA-DQB1,HLA-DRB1,HRH1,IFNB1,IGF1,IL11RA,IL12A,IL1RN,IL2RA,IL4I1,IRS2,KITLG,LEF1,MAFG,MECOM,MERTK,MMP9,MYBL1,NRG1,PAWR,PEA15,PPARD,RHBDF2,RUNX1,S100B,S1PR2,SERPINE1,SETBP1,SH3GL1,SIAE,SIGLEC10,SLAMF7,SOCS3,SOX11,SPIB,SPN,…	72
Hereditary Disorder, Neurological Disease, Organismal Injury and Abnormalities	Rett Syndrome	0.00181			AGPAT4,ENPP2,GRIN2A,GRK5,HLA-DRB4,HRH1,HTR2B,IL3RA,PDE4DIP,PITPNC1,SERPINE2,SPOCK1,TCF4,TRAF3IP2	14
Gastrointestinal Disease, Inflammatory Response, Organismal Injury and Abnormalities	inflammation of intestine	0.00182		1.173	ABCB4,ADORA2A,ADORA3,ALOX15,CALCA,CEP41,CIITA,CKB,FERMT1,FKBP1A,FPR2,GABRB3,GRIN2A,HLA-DQA1,HSD11B1,IFNB1,IL11RA,IL12A,IL1RN,IL2RA,LTB,MERTK,MMP9,PLD1,PON1,S1PR2,SERPINE1,SOCS3,TLR2,TNFAIP3,TNFSF15,TRAF3IP2,TRAM2	33
Cellular Development, Cellular Growth and Proliferation, Hematological System Development and Function, Hematopoiesis, Lymphoid Tissue Structure and Development, Tissue Development	differentiation of mononuclear leukocytes	0.0019		0.399	APC,B4GALNT1,BCL11A,BLM,CALCA,CASP8,CD28,CD36,CD81,CHD7,CHEK1,CIITA,CISH,CMTM7,DUSP5,EBF1,EGR2,EPHA3,FCGR2B,FKBP1A,FLT1,FOSL1,GIMAP1,GLI2,GPR68,HLA-DMA,HLA-DOA,HLA-DQA1,HLA-DQB1,HRH1,IFNB1,IGF1,IL11RA,IL12A,IL1RN,IL2RA,IL3RA,IL4I1,IRF5,KITLG,KLHL6,LAMP1,LEF1,LTB,MERTK,MFGE8,RFTN1,RUNX1,SIGLEC10,SOCS3,SOX11,SPIB,SPN,TAPBP,TCF4,TLR2,TNFAIP3,TNFSF15,TYRO3,USP18,ZBTB16,ZBTB46	62
Organismal Survival	survival of organism	0.0019	Decreased	-2.329	ABCB4,ADORA2A,ALDH1A2,ANGPT2,APC,ASPA,CASP8,CCR4,CD28,CD48,CHEK1,CNR1,DEFA1 (includes others),DPPA4,EIF3M,EPG5,FCGR2B,FGF4,FLT1,HIPK2,HK2,HLA-DRA,HLA-DRB1,HP,HSPA4L,HTR2B,IFNB1,IGF1,IL12A,IL1RN,IL2RA,IRF5,KITLG,LAMP1,LGR4,MMP9,MTTP,MUM1,NDRG2,NR4A3,NRG1,NRP1,NTRK3,PEA15,PLD1,PPARD,RAMP2,RUNX1,S1PR2,SENP6,SERPINE1,SESN1,SLC11A1,SOCS3,SOD2,SREBF1,TCF4,TFPI,TLR2,TNFAIP3,TOP2A,TRAF3IP2	62
Cell-To-Cell Signaling and Interaction	signaling of cells	0.00194		-0.788	CASP8,CD28,CLEC7A,FCGR2B,GRM5,IGF1,IL2RA,KITLG,LIFR,NRP2,SERPINE1,SIGLEC10,SLC12A2,SPN,TLR2	15
Cardiovascular Disease, Organismal Injury and Abnormalities, Skeletal and Muscular Disorders	damage of myocardium	0.00197			ADORA3,ANGPT2,IGF1,SERPINE1	4
Embryonic Development, Nervous System Development and Function, Organ Development, Organismal Development, Tissue Development	formation of anterior commissure	0.00197			NFIB,NRP2,NTN1,TSKU	4
Cancer, Gastrointestinal Disease, Organismal Injury and Abnormalities	colorectal neoplasia	0.00198		0.335	AATK,ACKR3,ADAM28,ADAMTS2,ADORA2A,AFAP1L1,AKR1C1/AKR1C2,ALCAM,ALDH1L2,ALOX15,ANGPT2,ANKRD26,ANXA3,APC,AQP3,AQP8,ARHGAP20,ARHGAP44,ARHGEF15,ASS1,ATE1,ATP8B3,ATXN7,B4GALNT1,BCL11A,BCL2L13,BCL9,BLM,BMP2,BMP8A,BMPR1A,BRIP1,C15orf48,C1orf101,C1orf115,C1orf162,CARS,CASP8,CBFA2T3,CCL13,CCR4,CD163,CD28,CD36,CDC42BPA,CDC42EP1,CDC5L,CDH4,CEACAM6,CEMIP,CEP162,CEP76,CHD7,CHEK1,CIITA,CIRBP,CNBD1,CNR1,COL17A1,…	312
Cancer, Cardiovascular System Development and Function, Organismal Injury and Abnormalities, Tumor Morphology	vascularization of tumor	0.00198		0.478	B4GALNT1,FLT1,IL12A,NOX1,PLD1,S100B,S1PR2,SERPINE1,TLR2	9
Cellular Movement	homing of cells	0.00198	Decreased	-2.286	ACKR3,ADGRA2,ADORA2A,ADORA3,ANGPT2,BMP2,CALCA,CCL13,CCL17,CCR4,CD28,CD36,CNR1,DEFA1 (includes others),ENPP2,FLT1,FOSL1,FPR2,HP,HRH1,IFNB1,IGF1,ITGA9,KITLG,LEF1,LIFR,LRRK2,LTB4R2,MMP9,NRG1,NRP1,NRP2,NTN1,NTRK3,OPRD1,PLA2G7,PLD1,PXN,RADIL,RGS1,RNASE2,RUNX1,S100B,S1PR2,SCN2B,SEMA5A,SERPINE1,SOCS3,SPN,TLR2,TRAF3IP2	51
Cardiovascular System Development and Function, Embryonic Development, Organismal Development	angiogenesis of embryo	0.00202			NRP1,NRP2,RUNX1	3
Gastrointestinal Disease, Inflammatory Disease, Organismal Injury and Abnormalities	appendicitis	0.00202			GABRB3,OPRD1,TOP2A	3
Cancer, Neurological Disease, Organismal Injury and Abnormalities	glioma	0.00204		-1.069	ADGRE5,AKR1C1/AKR1C2,ALCAM,ANGPT2,APC,ASPA,BCL11A,BCL2L13,BIN1,BMPR1A,C6,CASP8,CD48,CDC42BPA,CEP41,CIITA,COL14A1,COLQ,CYGB,EFCAB6,ENPP2,EPHA3,FAM111A,FGD5,FKBP1A,FLRT2,FLT1,FPR2,GRK5,H19,HIPK2,HK2,HLA-DQA1,IFNB1,IGF1,IL2RA,IL3RA,IRF5,JPH1,KCNN3,LRRK2,LRTOMT,MARK4,MECOM,MERTK,MMP9,NLRC3,NOX1,NRP1,NRP2,NTRK3,OBSCN,PDE4DIP,PDGFC,PILRB,PLD1,QKI,RADIL,SEMA5A,SERPINE1,SETBP1,SIGLEC10,SLC12A2,SOX11,SPOC…	75
Neurological Disease	neurodegeneration of nerves	0.00205		1.622	B4GALNT1,C6,GABRB3,IGF1,S1PR2,SLC1A3,TLR2	7
Cancer, Organismal Injury and Abnormalities	solid tumor	0.00209		-0.708	AATK,ABCB4,ABCD2,ABHD1,ACKR3,ACSS3,ADAD1,ADAM28,ADAMTS2,ADGRA2,ADGRE5,ADORA2A,ADORA3,AFAP1L1,AGPAT4,AKR1C1/AKR1C2,AKR1D1,ALCAM,ALDH1A2,ALDH1L2,ALOX15,ALOX15B,ALOX5AP,AMIGO1,AMPH,AMY1C (includes others),ANGEL1,ANGPT2,ANKRD17,ANKRD20A5P,ANKRD26,ANKRD33B,ANKS1B,ANO4,ANXA3,APC,APLF,AQP3,AQP8,ARHGAP20,ARHGAP25,ARHGAP44,ARHGEF1,ARHGEF15,ARL11,ASB17,ASB9,ASPA,ASPHD2,ASS1,ATE1,ATP5F1,ATP6V0A4,ATP8B3,ATXN…	626
Cancer, Neurological Disease, Organismal Injury and Abnormalities	central nervous system cancer	0.0021			ADGRA2,ADGRE5,AFAP1L1,ALCAM,ANGPT2,APC,ASPA,BCL2L13,CD48,CDCA7L,CHD7,CIITA,COL27A1,COLQ,ENPP2,EPHA3,FAM111A,FAM30A,FLT1,GLI2,H19,HIPK2,HLA-DQA1,IGF1,IL2RA,IL3RA,IRS2,KCNN3,LRRK2,MARK4,MECOM,MERTK,MMP9,NRP1,OBSCN,OLIG1,PDGFC,PMS2,SERPINE1,SETBP1,SLC12A2,SOX11,SPOCK3,SYP,TCF4,TCF7L2,TOP2A,TRAM2,TRIM7,ZNF599	50
Lipid Metabolism, Small Molecule Biochemistry, Vitamin and Mineral Metabolism	synthesis of terpenoid	0.00214		-1.218	AKR1C1/AKR1C2,AKR1D1,ALDH1A2,ANGPT2,APC,ASPA,BMP2,DHCR7,ELOVL7,ETV1,HRH1,HSD11B1,IGF1,IGFBP4,KITLG,MMP9,MTTP,NR2F2,NR4A3,PDSS1,PON1,SCD5,SERPINE2,SREBF1,TLR2,WWOX	26
Cancer, Organismal Injury and Abnormalities	abdominal neoplasm	0.00215		-0.062	AATK,ABCB4,ABCD2,ABHD1,ACKR3,ACSS3,ADAD1,ADAM28,ADAMTS2,ADGRE5,ADORA2A,ADORA3,AFAP1L1,AGPAT4,AKR1C1/AKR1C2,AKR1D1,ALCAM,ALDH1A2,ALDH1L2,ALOX15,ALOX15B,AMIGO1,AMPH,ANGEL1,ANGPT2,ANKRD17,ANKRD26,ANKRD33B,ANKS1B,ANO4,ANXA3,APC,APLF,AQP3,AQP8,ARHGAP20,ARHGAP44,ARHGEF1,ARHGEF15,ARL11,ASB17,ASB9,ASPA,ASPHD2,ASS1,ATE1,ATP5F1,ATP6V0A4,ATP8B3,ATXN7,B3GALT5,B4GALNT1,BACH1,BCAT1,BCL11A,BCL2L13,BCL9,BHMT2,BI…	576
Embryonic Development, Organismal Development	development of head	0.00215		-0.741	AATK,ADGRA2,ADORA2A,ALDH1A2,ALOX15,ASPA,ATXN7,BARX1,BCL9,BMP2,BMPR1A,CDC14B,CDCA7L,CHD7,CNR1,COL5A1,CRB1,CRISPLD2,DHCR7,EBF1,EBF3,EGR2,ENAM,ENPP2,FAT3,FGF4,FRAS1,GABRB3,GLI2,GPR34,GRM5,GUCA1A,HESX1,HIP1,HIPK2,HLA-DMA,IGF1,IL11RA,IRS2,LEF1,LRP8,LRRK2,MAPK8IP3,MECOM,MERTK,NCAM2,NFIB,NR2F2,NR4A3,NRG1,NRP1,NRP2,NTN1,PDE6G,PPARD,RDH13,S1PR2,SALL2,SATB2,SEMA5A,SERPINE1,SLC1A3,SMAD9,SOD2,SOX11,SPAG6,SPA…	76
Cancer, Organismal Injury and Abnormalities	cancer of cells	0.00218	Decreased	-2.2	ACSS3,ADAM28,ADAMTS2,ADORA2A,ADORA3,AKR1C1/AKR1C2,ALCAM,ANGPT2,ANKRD20A5P,ANKRD33B,ANKS1B,APC,ARHGAP44,ARHGEF1,B3GALT5,BACH1,BCL11A,BMP2,BMPR1A,BRIP1,C6,CARS,CASP8,CBFA2T3,CCR4,CD163,CD28,CD48,CD81,CDC42BPA,CDC42EP1,CDH4,CHD7,CIITA,CMAHP,COL27A1,COL5A1,CTAGE1,DHCR7,DPEP2,DPYSL3,DUSP5,EBF1,EBF3,EGR2,ELMSAN1,ENPP2,EPG5,EPHA3,EPHX1,FAT3,FBXO24,FERMT1,FGF4,FKBP1A,FLT1,FOXD4,FPR2,FUT9,GABRB3,GGT5,GLI2…	197
Cardiovascular Disease, Cardiovascular System Development and Function, Organ Morphology, Organismal Development, Organismal Injury and Abnormalities	abnormal morphology of dilated atrium	0.00221			ACKR3,EPHA3,FKBP1A,HTR2B,ZFPM2	5
Cellular Assembly and Organization, Nervous System Development and Function	complexity of dendrites	0.00221		0	BMPR1A,KALRN,NRP2,NTN1,PLD1	5
Skeletal and Muscular System Development and Function	density of bone	0.00221		-0.562	HSD11B1,HTR2B,IGF1,IL1RN,SUN1	5
Cell Morphology	shape change of brain cancer cell lines	0.00221		-0.365	MERTK,NTN1,PXN,SYNM,TPM1	5
Cell-To-Cell Signaling and Interaction, Nervous System Development and Function	long term depression of synapse	0.00223		-0.822	CAMK2A,CNR1,GRM5,IL1RN,NRG1,OPRD1,PTPN4,ST8SIA4,TET1	9
Cellular Development, Cellular Growth and Proliferation, Nervous System Development and Function, Tissue Development	growth of neurites	0.00226	Decreased	-3.592	AATK,ADORA2A,BMP2,BMPR1A,CAMK2A,CDC42BPA,CNR1,DPYSL3,ENPP2,FGF4,FLT1,GPR6,GRK5,ICAM5,IGF1,ITGA9,KALRN,KITLG,LIFR,LRRK2,MMP9,NCAM2,NLGN1,NRG1,NRP1,NTN1,NTRK3,OPRD1,PLD1,PRAG1,PXN,S100B,SCD5,SCN4B,SEMA5A,SERPINE1,SERPINE2,SLC12A2,SOCS3,STK38L,WWOX	41
Inflammatory Disease, Neurological Disease, Skeletal and Muscular Disorders	Multiple Sclerosis	0.00227			ALCAM,CCR4,CNR1,FCGR2B,GRIN2A,HLA-DMA,HLA-DMB,HLA-DQA1,HLA-DQA2,HLA-DQB1,HLA-DQB2,HLA-DRA,HLA-DRB1,HRH1,IFNB1,IL2RA,MERTK,SLC24A3,TLR2,TOP2A	20
Hematological System Development and Function, Inflammatory Response, Tissue Morphology	quantity of plasmacytoid dendritic cells	0.0023		0.495	BCL11A,CBFA2T3,FCGR2B,IFNB1,SPIB,TRAF3IP2	6
Cell-To-Cell Signaling and Interaction, Connective Tissue Development and Function	binding of fibroblast cell lines	0.0023		-0.299	ALCAM,CD28,COLEC12,FGF4,FHL2,FUT9,IGF1,ITGA9,MECOM,RAMP2,RUNX1,SPN,TFPI	13
Carbohydrate Metabolism, Molecular Transport, Small Molecule Biochemistry	abnormal quantity of glycerol	0.00234			PDK4,SLC13A5	2
Developmental Disorder, Organismal Injury and Abnormalities	bleeding of embryo	0.00234			NRP1,NRP2	2
Cell Cycle	cell cycle progression of erythroid cells	0.00234			HIPK2,KITLG	2
Cell-To-Cell Signaling and Interaction, Cellular Assembly and Organization	cell-cell contact of muscle cells	0.00234			ALOX15,NRG1	2
Infectious Diseases, Organismal Injury and Abnormalities, Renal and Urological Disease	complicated urinary tract infection by E. coli	0.00234			PER1,TOP2A	2
Infectious Diseases, Organismal Injury and Abnormalities, Renal and Urological Disease	complicated urinary tract infection by Klebsiella pneumoniae	0.00234			PER1,TOP2A	2
Infectious Diseases, Organismal Injury and Abnormalities, Renal and Urological Disease	complicated urinary tract infection by Proteus	0.00234			PER1,TOP2A	2
Infectious Diseases, Organismal Injury and Abnormalities, Renal and Urological Disease	complicated urinary tract infection by Pseudomonas aeruginosa	0.00234			PER1,TOP2A	2
Infectious Diseases, Organismal Injury and Abnormalities, Renal and Urological Disease	complicated urinary tract infection by enterobacter cloacae	0.00234			PER1,TOP2A	2
Cellular Compromise	depletion of Treg precursor cells	0.00234			IL12A,IL2RA	2
Cellular Compromise	depletion of myeloid-derived suppressor cells	0.00234			IL12A,IL2RA	2
Lipid Metabolism, Small Molecule Biochemistry	elongation of very long chain fatty acid	0.00234			ABCD2,ELOVL7	2
Embryonic Development, Organismal Development, Tissue Development, Tissue Morphology	expansion of atrioventricular canal cushion	0.00234			IGF1,NRG1	2
Cardiovascular System Development and Function, Organ Development, Organ Morphology, Skeletal and Muscular System Development and Function, Tissue Development	expansion of ventricular compact zone	0.00234			IGF1,NRG1	2
Organismal Injury and Abnormalities, Respiratory Disease, Skeletal and Muscular Disorders	fibrosis of diaphragm	0.00234			IGF1,SERPINE1	2
Neurological Disease, Psychological Disorders	hypersomnia	0.00234			HLA-DQB1,HLA-DRB1	2
Cell-To-Cell Signaling and Interaction, Nervous System Development and Function	long term depression of inhibitory synapse	0.00234			NRG1,OPRD1	2
Cellular Movement, Hematological System Development and Function, Hypersensitivity Response, Immune Cell Trafficking, Inflammatory Response	migration of CD34+ progenitor-derived connective tissue-type mast cells	0.00234			KITLG,MS4A4A	2
Cellular Movement, Nervous System Development and Function	migration of facial branchiomotor neurons	0.00234			EBF1,EGR2	2
Inflammatory Disease, Inflammatory Response, Organismal Injury and Abnormalities, Renal and Urological Disease	mild glomerulonephritis	0.00234			FCGR2B,SIGLEC10	2
Cardiovascular System Development and Function, Organismal Development, Visual System Development and Function	neovascularization of vitreal space	0.00234			IGF1,S1PR2	2
Dermatological Diseases and Conditions, Hereditary Disorder, Organismal Injury and Abnormalities	nonepidermolytic palmoplantar keratoderma	0.00234			KRT1,RHBDF2	2
Cancer, Cellular Development, Cellular Growth and Proliferation, Organismal Injury and Abnormalities, Tumor Morphology	proliferation of fibromatosis cells	0.00234			APC,HMMR	2
Organ Morphology, Reproductive System Development and Function	remodeling of mammary gland	0.00234			FGF4,MFGE8	2
Dermatological Diseases and Conditions, Infectious Diseases, Organismal Injury and Abnormalities	skin infection by Staphylococcus aureus	0.00234			PLEKHA7,TOP2A	2
Amino Acid Metabolism, Small Molecule Biochemistry	suppression of amino acids	0.00234			CNR1,IGF1	2
Molecular Transport	uptake of hydrogen peroxide	0.00234			AQP3,AQP8	2
Cell-To-Cell Signaling and Interaction	activation of central nervous system cells	0.00234		-0.815	ADORA2A,ANGPT2,CD36,COL25A1,HAS3,IL1RN,MMP9,NRG1,SERPINE1,TLR2	10
Cancer, Organismal Injury and Abnormalities, Reproductive System Disease	endometrioid endometrial adenocarcinoma	0.00236			ABCB4,ADAMTS2,AGPAT4,AKR1C1/AKR1C2,AMPH,ANGPT2,ANKS1B,ANO4,APC,APLF,ARHGAP20,ARHGEF1,ARHGEF15,ASPA,ATP6V0A4,B3GALT5,BACH1,BCAT1,BCL11A,BIN1,BRIP1,C1orf101,C6,CALM1 (includes others),CAPN13,CASP8,CATSPERB,CD163,CDH4,CEP162,CEP76,CHD7,CIITA,COL14A1,COL17A1,COL5A1,COLEC12,DENND2A,DENND5B,DHCR7,DPPA4,DYRK3,EBF3,EFHC1,ENPP2,ENTPD7,EPG5,ETV1,EXOC6B,FAT3,FBXO24,FCN1,FCRL2,FLRT2,FRMD4A,GJB5,GLRA1,GNAL,GN…	158
Inflammatory Response, Respiratory Disease	inflammation of respiratory system component	0.00238		-0.732	ADORA2A,ADORA3,ANXA3,CALCA,CCL17,CCR4,CD36,CD48,CIITA,CISH,CLEC7A,FCGR2B,FKBP1A,FLT1,FPR2,GABRB3,GRIN2A,HLA-DQA1,HRH1,IGF1,IL11RA,IL12A,KCNN3,MMP9,OPRD1,PER1,PLEKHA7,PPARD,PTGIR,SERPINE1,SLC7A11,TFPI,TLR10,TLR2,TNFSF15,TOP2A,TRAF3IP2	37
Cellular Movement, Immune Cell Trafficking	leukocyte migration	0.00238		-1.874	ABCB4,ACKR3,ADORA2A,ADORA3,ALCAM,ALOX15,ALOX5AP,ANGPT2,AQP3,ARHGEF1,BMP2,BMPR1A,C6,CALCA,CCL13,CCL17,CCR4,CD28,CD36,CD48,CD81,CIITA,CLEC7A,CNR1,DEFA1 (includes others),EGR2,ENPP2,FABP4,FCGR2B,FHL2,FLT1,FPR2,GGT5,GPR34,HP,HRH1,HSPB1,IFNB1,IGF1,IL11RA,IL12A,IL1RN,IL2RA,IRF5,ITGA9,KITLG,LRRK2,LTB,MEP1B,MMP9,MS4A4A,NRP2,NTN1,OPRD1,PER1,PLA2G7,PXN,RGS1,RNASE2,RUNX1,S100B,S1PR2,SERPINE1,SOCS3,SOD2,SPN,…	73
Cellular Function and Maintenance, Tissue Development	function of epithelial cells	0.00239			FAH,FERMT1,IL1RN,LGR4,PPARD,SLC13A5,TRPV3	7
Cellular Development, Cellular Growth and Proliferation, Hematological System Development and Function, Hematopoiesis, Lymphoid Tissue Structure and Development, Tissue Development	hematopoiesis of phagocytes	0.0024		-0.15	B4GALNT1,BCL11A,CBFA2T3,EBF1,EMP1,GPR68,HRH1,IFNB1,IL1RN,IL2RA,IL3RA,KITLG,LTB,MFGE8,RUNX1,SPIB,TLR2,TNFSF15,USP18,ZBTB46	20
Cellular Movement	cell movement of tumor cell lines	0.00245	Decreased	-3.221	ACKR3,ADGRE5,ALCAM,ANGPT2,APC,AQP8,ARHGEF1,ATE1,BMP2,CASP8,CCL13,CCL17,CCR4,CD28,CD36,CD81,DBF4,DUSP5,ENPP2,FHL2,FLT1,FOSL1,FPR2,HAS3,HIPK2,HMMR,HRH1,IGF1,IGFBP4,KCNN3,KITLG,KLF17,LEF1,LIFR,MAPK8IP3,MAPRE3,MERTK,MMP9,NDRG2,NRG1,NRP1,NRP2,NTN1,NTRK3,PARVA,PLAC1,PLD1,PPIC,PXN,RADIL,RGS1,RUNX1,RUVBL1,S100B,S1PR2,SATB2,SEMA5A,SERPINE1,SLC12A2,SOCS3,SOD2,SPARCL1,SPOCK3,STXBP4,SYNM,TACSTD2,TCF4,TCF7L2,…	74
Cell-To-Cell Signaling and Interaction, Cellular Assembly and Organization, Cellular Development, Cellular Function and Maintenance, Cellular Growth and Proliferation, Nervous System Development and Function, Tissue Development	developmental process of synapse	0.00246	Decreased	-2.032	ADGRE5,AMIGO1,COLQ,EPHA3,FLRT2,HIPK2,IGF1,KALRN,LRRK2,LRRTM2,NLGN1,NTRK3,PCDHB8,PDZRN3,SLC12A2,SLITRK4,SPARCL1,SYP,TPBG	19
Neurological Disease	neurological signs	0.00249		0.418	ABCD2,ADORA2A,ARHGEF1,B4GALNT1,CAMK2A,CASP8,CD36,CD48,CIITA,CIRBP,CKB,CNR1,CRB1,DHCR7,DPYSL3,DUSP5,EGR2,FLRT2,GABRB3,GNAL,GNG3,GPR6,GRIN2A,HLA-DQA1,HP,HRH1,HTR2B,ICAM5,IGF1,KCNN3,LDHB,LIFR,LRP8,MERTK,NTRK3,PDE4DIP,PLOD2,PON1,PTPN3,RGS4,RYR1,S1PR2,SCN2B,SCN4B,SERPINE1,SLC12A2,SLC1A3,SPOCK3,SUN1,USP18,VAMP1,WWTR1,ZBTB16,ZBTB44,ZNF599	55
Cell-To-Cell Signaling and Interaction	communication of cells	0.00255		-0.263	ADORA2A,AKR1C1/AKR1C2,ALCAM,ANGPT2,CALM1 (includes others),CAMK2A,CASP8,CCL13,CCL17,CD28,CD36,CD48,CEACAM6,CLEC4A,CLEC7A,CLIC2,CNR1,CRABP1,DAPP1,ENPP2,FCGR2B,FCN1,FGF4,FPR2,GABRB3,GLI2,GNAL,GNG3,GPR34,GPR6,GRM5,HSPB1,HTR2B,IFNB1,IGF1,IGFBP4,IGSF6,IL1RN,IL2RA,IRS2,ITPR3,KALRN,KITLG,KREMEN1,LIFR,LRP8,LRRK2,LTB,LTB4R2,MAP3K6,MERTK,NDRG2,NOX1,NR2F2,NRG1,NRP1,NRP2,OPRD1,PEA15,PIDD1,PITPNC1,PXN,RAMP2,R…	80
Infectious Diseases	infection of mammalia	0.00259		-0.569	ADGRE5,CASP8,CCR4,CD28,CD36,CD81,CIITA,CLEC7A,ENTPD7,FCGR2B,FCN1,GPR34,HLA-DMA,HLA-DQB1,IFNB1,IFNLR1,IL12A,IL1RN,IRF5,JDP2,LTB,MMP9,PILRB,PLA2G7,RHBDF2,SERPINE1,SLC11A1,SPIB,TLR2,USP18,VSIG4	31
Cellular Development, Cellular Growth and Proliferation, Hematological System Development and Function, Hematopoiesis, Lymphoid Tissue Structure and Development, Tissue Development	hematopoiesis of mononuclear leukocytes	0.00263		0.254	APC,B4GALNT1,BCL11A,BLM,CASP8,CD28,CD36,CD81,CHD7,CHEK1,CIITA,CISH,CMTM7,DUSP5,EBF1,EGR2,EPHA3,FCGR2B,FKBP1A,FLT1,FOSL1,GIMAP1,GLI2,GPR68,HLA-DMA,HLA-DOA,HLA-DQA1,HLA-DQB1,HRH1,IFNB1,IGF1,IL11RA,IL12A,IL1RN,IL2RA,IL3RA,IL4I1,IRF5,KITLG,KLHL6,LAMP1,LEF1,LTB,MERTK,MFGE8,RFTN1,RUNX1,SIGLEC10,SOCS3,SOX11,SPIB,SPN,TAPBP,TCF4,TLR2,TNFAIP3,TNFSF15,TYRO3,USP18,ZBTB16,ZBTB46	61
Cell Morphology, Organ Morphology, Reproductive System Development and Function	morphology of germ cells	0.00267			AMPH,BMP8A,CIRBP,HIP1,KITLG,LRP8,MNS1,MYBL1,ODF1,PMS2,PRND,SLC12A2,SMAD9,SPAG6,SUN1,ZBTB16,ZPBP2	17
Cancer, Organismal Injury and Abnormalities, Reproductive System Disease	prostatic carcinoma	0.00271	Decreased	-2	ADAMTS2,ALDH1A2,AMIGO1,ANKRD17,ANXA3,APC,ASB17,BIN1,CDC42EP1,CDC5L,CIRBP,CKB,CLEC4A,CRB1,DENND5B,ETV1,FAM124A,FERMT1,FLT1,FOXD4,FRAS1,GARNL3,GPR68,HIP1,IGF1,ITPR3,IZUMO4,KALRN,KCNN3,KIAA1841,KRT1,KRT7,LAYN,LEF1,LTN1,LVRN,MECOM,OBSCN,PDK4,PER1,PTPN3,RADIL,RBBP4,SLC2A6,SLC39A14,SNED1,SOCS3,SPOCD1,SREBF1,STAG1,TLR2,TNRC6A,TOP2A,TTC26,ZC3H13,ZNF12,ZNF599,ZPBP2	58
Cancer, Organismal Injury and Abnormalities	lymphoreticular neoplasm	0.00273		0.246	ADGRA2,AFAP1L1,ALDH1L2,AMPH,ANGPT2,APC,ARHGEF15,BCAT1,BCL2L13,BLM,CASP8,CCR4,CD36,CD48,CDCA7L,CDH4,CIITA,CNR1,COL17A1,COL27A1,CRELD2,CTAGE1,DUSP5,EGR2,EMP2,EPHA3,FAM30A,FAT3,FCGR2B,FERMT1,FKBP1A,FLRT2,GPX7,GRIN2A,H19,HIP1,HLA-DPB1,HLA-DQA1,HLA-DQA2,HLA-DQB2,IGF1,IGFBP4,IL2RA,IL3RA,IRS2,KCNN3,KCNRG,KCNS2,KIF21B,KLHL6,LEF1,LIFR,MMP9,MUM1,NDRG2,NFIB,NR4A3,OPRD1,PAWR,PDZRN3,PER1,PLEKHA7,PMS2,RECQL4,R…	82
Cellular Movement	migration of eye cell lines	0.00274		-1.982	CNR1,FLT1,PDE4DIP,PLD1	4
Embryonic Development	regression of embryonic tissue	0.00274			BMPR1A,GLI2,PDGFC,SMAD9	4
Developmental Disorder, Skeletal and Muscular Disorders	centronuclear myopathy	0.00276			BIN1,COL25A1,HSD11B1,MTMR14,RYR1,TLN2	6
Nervous System Development and Function	morphology of nervous system	0.00276			AATK,ABCD2,ADGRA2,ALDH1A2,ASPA,B4GALNT1,BMP2,BMPR1A,CAMK2A,CD81,CKB,CNR1,COL25A1,CRB1,DHCR7,DPYSL3,EBF1,EFHC1,EGR2,ETV1,FAT3,GABRB3,GLI2,GPR34,GRM5,HESX1,HSD11B1,IGF1,IL1RN,INTU,KALRN,KRT1,LAMP1,LEF1,LIFR,LRP8,LRRK2,MAPK8IP3,MARK4,MCF2,MECOM,MERTK,NCAM2,NFIB,NRG1,NRP1,NRP2,NTN1,NTRK3,OLIG1,PDS5A,PEA15,PPARD,S100B,SEMA5A,SERPINE2,SH3GL1,SLC12A2,SLC1A3,SOD2,SOX11,SPARCL1,ST8SIA4,SUN1,TCF7L2,TLR2,TL…	70
Organismal Injury and Abnormalities	Organ Degeneration	0.00277		0.714	ABCD2,ADORA2A,ADORA3,ANGPT2,ATXN7,B4GALNT1,BMP8A,CASP8,CD81,CIITA,CLEC4A,CNR1,CRB1,ERRFI1,FAH,FKBP1A,GABRB3,GUCA1A,IGF1,KLHL7,LRRK2,LRTOMT,MERTK,MFGE8,MMP9,MTSS1,NTRK3,OVOL1,PDE6G,POC1B,PPARD,PRND,RDH13,S1PR2,SERPINE1,SH3GL1,SLC1A3,SLC7A11,SOD2,SREBF1,SUN1,TLR2,TYRO3,ZBTB16	44
Organismal Injury and Abnormalities	Wound	0.00277			ADORA2A,ALOX15,B4GALNT1,CALCA,CIITA,COL5A1,FLT1,HSPB1,IGF1,JDP2,LTB4R2,MMP9,NBEAL2,NOX1,NRG1,PER1,PPARD,SERPINE1,SLC11A1,SOD2,TLR2,TPM1	22
Cancer, Gastrointestinal Disease, Organismal Injury and Abnormalities	metastatic colorectal cancer	0.00277			ACKR3,AKR1C1/AKR1C2,CD36,CEMIP,COLEC12,CPA4,DEFA1 (includes others),EMP1,ENPP2,FLRT2,FLT1,ITPR3,KRT7,LGR4,MMP9,PDZRN3,PLOD2,RGS4,SERPINE1,SLC7A11,TFPI,TGFBR3	22
Organismal Injury and Abnormalities	stenosis	0.00278		0.551	ACKR3,FKBP1A,FLT1,GABRB3,GLI2,GLRA1,HRH1,HTR2B,IL12A,IL1RN,MMP9,NTRK3,PTGIR,SREBF1,ZFPM2	15
Neurological Disease, Organismal Injury and Abnormalities, Psychological Disorders	intraventricular hemorrhage	0.00279			ADGRA2,ADORA2A,ADORA3,RUNX1,ULK4	5
Embryonic Development, Organismal Development	development of body axis	0.00285		-0.741	AATK,ADGRA2,ADORA2A,ALDH1A2,ALOX15,APC,ASPA,ATXN7,BARX1,BCL9,BMP2,BMPR1A,CDC14B,CDCA7L,CHD7,CNR1,COL5A1,CRB1,CRISPLD2,DHCR7,EBF1,EBF3,EGR2,ENAM,ENPP2,FAT3,FGF4,FRAS1,FUZ,GABRB3,GLI2,GPR34,GRM5,GUCA1A,HESX1,HIP1,HIPK2,HLA-DMA,IGF1,IL11RA,INTU,IRS2,LEF1,LRP8,LRRK2,MAPK8IP3,MECOM,MERTK,NCAM2,NFIB,NR2F2,NR4A3,NRG1,NRP1,NRP2,NTN1,PDE6G,PPARD,RDH13,S1PR2,SALL2,SATB2,SEMA5A,SERPINE1,SLC1A3,SMAD9,SOD2,SO…	80
Cancer, Organismal Injury and Abnormalities	neoplasia of cells	0.00291		-1.502	ACSS3,ADAM28,ADAMTS2,ADORA2A,ADORA3,AKR1C1/AKR1C2,ALCAM,ANGPT2,ANKRD20A5P,ANKRD33B,ANKS1B,APC,ARHGAP44,ARHGEF1,B3GALT5,B4GALNT1,BACH1,BCL11A,BMP2,BMPR1A,BRIP1,C6,CARS,CASP8,CBFA2T3,CCR4,CD163,CD28,CD48,CD81,CDC42BPA,CDC42EP1,CDH4,CHD7,CIITA,CMAHP,COL27A1,COL5A1,CTAGE1,DHCR7,DPEP2,DPYSL3,DUSP5,EBF1,EBF3,EGR2,ELMSAN1,EMP2,ENPP2,EPG5,EPHA3,EPHX1,ETV1,FAT3,FBXO24,FERMT1,FGF4,FKBP1A,FLT1,FOXD4,FPR2,FU…	203
Cardiovascular System Development and Function	neovascularization of organ	0.00293		-0.788	ALOX15,C6,FLT1,IGF1,IL12A,MFGE8,MMP9,NRP1,NTN1,PDGFC,PLD1,S1PR2,SOCS3	13
Cell Morphology	abnormal morphology of cells	0.00297			AATK,ABCB4,ABCD2,ADAMTS2,ALDH1A2,AMPH,ATE1,B4GALNT1,BCL11A,BIN1,BLM,BMP8A,CAMK2A,CBFA2T3,CD28,CD36,CD81,CHEK1,CIRBP,CISH,CKB,COL25A1,COL5A1,CRB1,EBF1,FAH,FAT3,FCGR2B,FLT1,GLI2,GPR34,GUCA1A,HIP1,HLA-DMA,HLA-DQA1,HLA-DQB1,HSD11B1,IGF1,IGFBP4,IL11RA,IL1RN,IL2RA,INTU,IRS2,ITPR3,JDP2,JPH1,KALRN,KREMEN1,KRT1,LAMP1,LEF1,LRP8,LRRK2,LTB,MAPK8IP3,MCF2,MECOM,MERTK,MMP9,MNS1,MTMR14,MYBL1,NBEAL2,NFIB,NTRK3,OD…	97
Cancer, Organismal Injury and Abnormalities	adenoma formation	0.003		1.401	ALDH1A2,ANXA3,APC,AQP8,ASS1,C1orf115,CD48,CEACAM6,CEMIP,CNR1,COL5A1,EPHA3,ERRFI1,FABP4,FAH,FLRT2,FPR2,GNG3,H19,HLA-DQA1,HP,HSD11B1,IGFBP4,KRT7,LEF1,LIFR,LRP8,LRRK2,MECOM,MMP9,NFIB,PDK4,PKIB,PLA2G7,PPARD,RNASE1,RUVBL1,SLC12A2,SLC39A14,SOX11,SPARCL1,SPIB,TLR2,TOP2A,TRAM2,TRIM7,VSIG4,ZFPM2	48
Cell-To-Cell Signaling and Interaction	aggregation of cells	0.00304		1.327	ADORA2A,CCL17,CCR4,CD36,COL14A1,DSC2,FGF4,GLI2,HSPB1,IGF1,KITLG,LAMP1,LEF1,MERTK,METAP1,MMP9,NBEAL2,NRG1,NRP1,NTN1,P2RY8,PTGIR,PXN,RNASE2,SERPINE2,SLC7A11,SPN,TCF7L2,TLR2,TRAF3IP2,TYRO3	31
Cellular Compromise	degeneration of cells	0.00304		1.393	ABCD2,ASPA,ATXN7,B4GALNT1,BMP8A,C6,CASP8,CD81,CNR1,COL25A1,DPYSL3,FLT1,GABRB3,GUCA1A,IGF1,IL1RN,LRP8,LRRK2,MAFG,MERTK,NR4A3,NTRK3,PDE6G,PRND,RYR1,S1PR2,SERPINE1,SLC1A3,SOD2,SUN1,TYRO3	31
Organismal Injury and Abnormalities	Fibrosis	0.00304		0.79	ABCB4,ADORA2A,ADORA3,ANGPT2,BMPR1A,CCL17,CD28,CD36,CISH,CNR1,ENPP2,FCGR2B,FKBP1A,FLT1,GCLC,HLA-DRA,HP,HSPB1,HTR2B,IGF1,IL11RA,IL12A,IL1R2,IL1RN,IL2RA,IRF5,MMP9,MTSS1,PDGFC,PLOD2,PPARD,PTGIR,RUNX1,S1PR2,SERPINE1,SETBP1,SLC7A11,SOCS3,SOD2,SREBF1,TLR2,TNFAIP3,TPM1,TRAF3IP2	44
Embryonic Development, Organismal Development	morphogenesis of embryo	0.00307	Decreased	-2	ALDH1A2,BMP2,BMPR1A,CDH4,CHD7,FGF4,FLT1,FRAS1,FUZ,GLI2,HTR2B,INTU,LEF1,LGR4,MECOM,RYR1,SALL2,SOX11,TCF7L2,TGFBR3,ZBTB16,ZFPM2	22
Nervous System Development and Function	morphology of central nervous system	0.00308			AATK,ABCD2,ADGRA2,ALDH1A2,ASPA,B4GALNT1,BMPR1A,CD81,CKB,DHCR7,DPYSL3,EBF1,EFHC1,GABRB3,GLI2,HESX1,HSD11B1,IGF1,IL1RN,KALRN,KRT1,LAMP1,LEF1,LRP8,MAPK8IP3,MECOM,MERTK,NCAM2,NFIB,NTN1,OLIG1,PDS5A,PEA15,PPARD,S100B,SERPINE2,SLC1A3,SOD2,SOX11,SPARCL1,ST8SIA4,TCF7L2,TLR2,TLX3,TYRO3,ULK4,WWOX	47
Cell-To-Cell Signaling and Interaction	activation of cells	0.00317	Decreased	-2.165	ACKR3,ADORA2A,ANGPT2,BMP2,BMPR1A,C6,CALCA,CASP8,CCL13,CCL17,CD163,CD28,CD36,CD48,CD81,CEACAM6,CISH,CLEC7A,CNR1,COL25A1,DAPP1,EBF1,EGR2,FCGR2B,FKBP1A,FPR2,HAS3,HLA-DMA,HLA-DMB,HLA-DOA,HLA-DPA1,HLA-DPB1,HLA-DQA1,HLA-DQB1,HLA-DRA,HLA-DRB1,HRH1,HSD11B1,IFNB1,IGF1,IL12A,IL1RN,IL2RA,IRF5,KITLG,LGR4,LIFR,LTB,MERTK,MMP9,MTTP,NBEAL2,NLRC3,NR4A3,NRG1,PDGFC,PTGIR,RNASE2,RUNX1,S100B,SERPINE1,SERPINE2,SIAE,SI…	77
Inflammatory Response	graft rejection	0.00318			ADORA2A,ADORA3,CD48,FKBP1A,GABRB3,GRIN2A,HLA-DQA1,IL2RA,MEP1B,MMP9	10
Cellular Development, Cellular Growth and Proliferation, Hematological System Development and Function, Hematopoiesis, Lymphoid Tissue Structure and Development, Tissue Development	differentiation of antigen presenting cells	0.00321		-0.02	BCL11A,BMP2,BMPR1A,CASP8,CBFA2T3,DUSP5,EBF1,EMP1,IFNB1,IL1RN,IL2RA,KITLG,LTB,NRP1,RUNX1,SOCS3,SPIB,TLR2,TNFSF15,USP18,ZBTB46	21
Inflammatory Response	acute inflammation of tissue	0.00322		-0.239	ADORA3,ALOX5AP,FPR2,GGT5,IL1RN,PTGIR,SERPINE1	7
Neurological Disease	damage of nervous system	0.00322	Increased	2.548	ADORA2A,ANGPT2,CNR1,CYGB,EPG5,FAH,FKBP1A,FLT1,GABRB3,GRIN2A,HP,IFNB1,IGF1,IL11RA,IL1RN,LRRK2,MMP9,OPRD1,PLP2,SLC1A3,SOCS3,SOD2,TLR2	23
Dermatological Diseases and Conditions, Inflammatory Disease, Inflammatory Response, Organismal Injury and Abnormalities	Dermatitis	0.00322		1.551	AKR1D1,ALOX15,CALCA,CCL13,CCL17,CCR4,CNR1,DEFA1 (includes others),FABP4,FCGBP,FCGR2B,FKBP1A,GLI2,HLA-DQA1,HLA-DRA,HLA-DRB1,HLA-DRB5,HRH1,HTR2B,IL1RN,IL2RA,IL3RA,KRT1,LTB,OPRD1,PDK4,PER1,PPARD,PTGIR,RNASE3,RUVBL1,SOCS3,STAC,TLR2,TNFAIP3,TOP2A,TPM1,TRPV3	38
Cell-To-Cell Signaling and Interaction	intercellular communication	0.00322			ADGRE5,ADORA2A,BARX1,BMP2,CCL13,CCL17,CEACAM6,CRB1,FGF4,GLI2,LTB,MERTK,MPZL1,NRP1,PTGIR,SEMA5A,TOLLIP	17
Organismal Development	morphology of body cavity	0.00326			ABCB4,ACKR3,ADGRE5,ADORA2A,ADORA3,ALDH1A2,ALOX15,ANGPT2,ANKRD17,APC,ARHGEF1,ATE1,B4GALNT1,BARX1,BCL11A,BIN1,BMP2,BMPR1A,CASP8,CBFA2T3,CD28,CD36,CD81,CDH4,CISH,CLEC7A,DDIAS,DHCR7,DPPA4,DUSP5,EIF3M,EPHA3,ERRFI1,FAH,FCGR2B,FERMT1,FHL2,FKBP1A,FLRT2,FLT1,FPR2,FRAS1,GLI2,GPX7,GRK5,H19,HAT1,HLA-DQA1,HLA-DQB1,HP,HSD11B1,HSPA4L,HTR2B,IGF1,IGFBP4,IL1RN,IL2RA,IRS2,KITLG,KLHL6,LEF1,LGR4,LRRK2,LTB,MAFG,MAPK8I…	113
Developmental Disorder, Embryonic Development, Organismal Development, Tissue Morphology	abnormal morphology of mesenchyme	0.00329			ALDH1A2,ANKRD17,CDH4,GLI2,HAT1,LEF1,LGR4,SOX11	8
Humoral Immune Response, Lymphoid Tissue Structure and Development, Tissue Morphology	quantity of germinal center	0.00329		-0.788	ARHGEF1,CD28,FCGR2B,MYBL1,S1PR2,SIGLEC10,TNFSF15,TRAF3IP2	8
Lipid Metabolism, Small Molecule Biochemistry	metabolism of acylglycerol	0.00333	Decreased	-2.911	CD36,CNEP1R1,CNR1,EPHX1,GPLD1,GRM5,HSD11B1,IGF1,KITLG,MTTP,PLD1,SCD5,SREBF1,TCF7L2	14
Cell-To-Cell Signaling and Interaction, Hematological System Development and Function, Inflammatory Response	antibody response of lymphocytes	0.00341			CD28,IL2RA,MERTK	3
Cellular Assembly and Organization	association of filaments	0.00341			APC,IGF1,TPM1	3
Dermatological Diseases and Conditions, Hereditary Disorder, Organismal Injury and Abnormalities	focal or diffuse nonepidermolytic palmoplantar keratoderma	0.00341			KRT1,RHBDF2,TRPV3	3
Auditory and Vestibular System Development and Function, Connective Tissue Development and Function, Embryonic Development, Organ Development, Organismal Development, Skeletal and Muscular System Development and Function, Tissue Development	formation of semicircular canal	0.00341			CHD7,NR4A3,NTN1	3
Cardiovascular Disease, Endocrine System Disorders, Gastrointestinal Disease, Hereditary Disorder, Metabolic Disease, Organismal Injury and Abnormalities	susceptibility to microvascular complications of diabetes	0.00341			IL1RN,PON1,SOD2	3
Amino Acid Metabolism, Molecular Transport, Small Molecule Biochemistry	uptake of cystine	0.00341			IGF1,PLD1,SLC7A11	3
Cancer, Organismal Injury and Abnormalities, Reproductive System Disease	uterine carcinoma	0.00342			ABCB4,ADAMTS2,AGPAT4,AKR1C1/AKR1C2,AMPH,ANGPT2,ANKS1B,ANO4,APC,APLF,ARHGAP20,ARHGEF1,ARHGEF15,ASPA,ATP6V0A4,B3GALT5,BACH1,BCAT1,BCL11A,BIN1,BRIP1,C1orf101,C6,CALM1 (includes others),CAPN13,CASP8,CATSPERB,CD163,CDH4,CEP162,CEP76,CHD7,CHEK1,CIITA,COL14A1,COL17A1,COL5A1,COLEC12,DENND2A,DENND5B,DHCR7,DPPA4,DYRK3,EBF3,EFHC1,ENPP2,ENTPD7,EPG5,EPHA3,ETV1,EXOC6B,FAT3,FBXO24,FCN1,FCRL2,FKBP1A,FLRT2,FRMD4A…	169
Embryonic Development, Organ Development, Organismal Development, Respiratory System Development and Function, Tissue Development	development of nose	0.00347			BMP2,CHD7,EBF3,HESX1,NCAM2	5
Cellular Growth and Proliferation, Tissue Development	proliferation of epithelial cells	0.00351		-0.777	ABCB4,ADORA2A,APC,BMPR1A,CALCA,CNR1,FAH,FERMT1,FHL2,FLT1,GLI2,HTR2B,IFT74,IGF1,IGFBP4,IL1RN,INTU,KITLG,LGR4,LTB,MFGE8,MMP9,MTSS1,NDRG2,NFIB,NR4A3,PPARD,RGS4,RUNX1,S1PR2,SLC7A11,SOCS3,SOX11,STEAP4,STXBP4,TCF4,TCF7L2,TGFBR3,TLR2,TRAF3IP2,TRPV3,ZBTB16	42
Cancer, Organismal Injury and Abnormalities	breast or colorectal cancer	0.00352		0.779	AATK,ACKR3,ADAM28,ADAMTS2,ADORA2A,AFAP1L1,AKR1C1/AKR1C2,ALCAM,ALDH1L2,ALOX15,AMPH,ANGPT2,ANKRD26,ANXA3,APC,AQP3,AQP8,ARHGAP20,ARHGAP44,ARHGEF15,ASS1,ATE1,ATP8B3,ATXN7,B4GALNT1,BCL11A,BCL2L13,BCL9,BLM,BMP2,BMP8A,BMPR1A,BRIP1,C15orf48,C1orf101,C1orf115,C1orf162,CALM1 (includes others),CARS,CASP8,CBFA2T3,CCDC71L,CCL13,CCL17,CCR4,CD163,CD28,CD36,CD48,CDC42BPA,CDC42EP1,CDC5L,CDH4,CEACAM6,CEMIP,CEP162,…	343
Cancer, Organismal Injury and Abnormalities	advanced malignant solid tumor	0.00352		-1.313	ACKR3,AFAP1L1,AKR1C1/AKR1C2,ALDH1A2,ANGPT2,AQP8,CD36,CD48,CEMIP,COLEC12,CPA4,DEFA1 (includes others),DPYSL3,EMP1,ENPP2,FCGR2B,FKBP1A,FLRT2,FLT1,HMMR,HSD11B1,IGFBP4,IL1RN,IL2RA,IL3RA,ITGA9,ITPR3,KCNN3,KRT7,LGR4,LRP8,LTB,MECOM,MERTK,MMP9,NR2F2,OPRD1,PDZRN3,PLOD2,PTPN3,PTPN4,RGS4,RNASE1,SERPINE1,SERPINE2,SLC7A11,TFPI,TGFBR3,TLR2,TOP2A,TYRO3,ZFPM2	52
Nervous System Development and Function, Neurological Disease, Organ Morphology, Organismal Development, Organismal Injury and Abnormalities	abnormal morphology of cerebellum	0.00358			ABCD2,B4GALNT1,GABRB3,GLI2,IGF1,LRP8,MERTK,PDS5A,SLC1A3,SOD2,SOX11,SPARCL1,ST8SIA4,TYRO3	14
Skeletal and Muscular Disorders, Skeletal and Muscular System Development and Function	abnormal morphology of muscle	0.00361			ALDH1A2,ANKRD17,ATE1,BACH1,BIN1,CASP8,COL14A1,COL25A1,ETV1,FKBP1A,GLI2,HSD11B1,HTR2B,IGF1,JPH1,KALRN,MTMR14,RAMP2,RYR1,SOD2,SOX11,SUN1,TGFBR3,TLN2,ZFPM2	25
Cell Morphology, Organ Morphology, Reproductive System Development and Function	morphology of gonadal cells	0.00367			AMPH,BMP8A,CIRBP,HIP1,IGF1,KITLG,LRP8,MNS1,MYBL1,NRG1,ODF1,PMS2,PRND,SLC12A2,SMAD9,SPAG6,SUN1,ZBTB16,ZPBP2	19
Cancer, Organismal Injury and Abnormalities	metastatic solid tumor	0.00368		-1.313	ACKR3,AFAP1L1,AKR1C1/AKR1C2,ANGPT2,AQP8,CD36,CD48,CEMIP,COLEC12,CPA4,DEFA1 (includes others),DPYSL3,EMP1,ENPP2,FCGR2B,FKBP1A,FLRT2,FLT1,HMMR,IL1RN,IL2RA,IL3RA,ITGA9,ITPR3,KCNN3,KRT7,LGR4,LTB,MERTK,MMP9,NR2F2,OPRD1,PDZRN3,PLOD2,PTPN3,PTPN4,RGS4,RNASE1,SERPINE1,SLC7A11,TFPI,TGFBR3,TLR2,TOP2A,TYRO3	45
Dermatological Diseases and Conditions, Immunological Disease, Inflammatory Disease, Inflammatory Response, Organismal Injury and Abnormalities	atopic dermatitis	0.00368			CCL13,CCL17,CCR4,DEFA1 (includes others),FABP4,FCGBP,FKBP1A,HLA-DQA1,HLA-DRA,HLA-DRB1,HLA-DRB5,HRH1,HTR2B,IL1RN,IL2RA,IL3RA,KRT1,PDK4,PER1,RUVBL1,STAC,TLR2,TNFAIP3,TPM1	24
Cancer, Hematological Disease, Immunological Disease, Organismal Injury and Abnormalities	lymphoma	0.00368		0.262	ADGRA2,AFAP1L1,ALDH1L2,AMPH,ANGPT2,APC,ARHGEF15,BCAT1,BCL2L13,BLM,CASP8,CCR4,CD36,CD48,CDCA7L,CDH4,CIITA,CNR1,COL17A1,COL27A1,CRELD2,CTAGE1,DUSP5,EGR2,EMP2,EPHA3,FAM30A,FAT3,FCGR2B,FERMT1,FKBP1A,FLRT2,GPX7,GRIN2A,H19,HIP1,HLA-DPB1,HLA-DQA1,HLA-DQA2,HLA-DQB2,IGF1,IGFBP4,IL2RA,IL3RA,IRS2,KCNN3,KCNRG,KCNS2,KIF21B,KLHL6,LEF1,LIFR,MMP9,MUM1,NDRG2,NFIB,NR4A3,OPRD1,PDZRN3,PER1,PLEKHA7,PMS2,RECQL4,RFTN1,…	81
Cellular Development, Cellular Growth and Proliferation, Embryonic Development, Nervous System Development and Function, Organismal Development, Tissue Development	development of neural crest cells	0.00369			ALDH1A2,BMPR1A,NRG1,SOX11	4
Dermatological Diseases and Conditions, Hereditary Disorder, Organismal Injury and Abnormalities	hereditary palmoplantar keratoderma	0.00369			DSC2,KRT1,RHBDF2,TRPV3	4
Carbohydrate Metabolism, Lipid Metabolism, Molecular Transport, Small Molecule Biochemistry	quantity of lysophosphatidylcholine	0.00369			ABCB4,CD36,PON1,SREBF1	4
Nervous System Development and Function, Organ Morphology, Organismal Development	morphology of hippocampus	0.0037			BMPR1A,CD81,CKB,EFHC1,HSD11B1,LEF1,LRP8,MAPK8IP3,MERTK,NFIB,SOD2,SOX11,TYRO3	13
Cellular Movement, Hematological System Development and Function, Immune Cell Trafficking	cell movement of mononuclear leukocytes	0.00374	Decreased	-2.666	ACKR3,ADORA2A,ANGPT2,AQP3,ARHGEF1,C6,CALCA,CCL13,CCL17,CCR4,CD28,CD48,CD81,CIITA,DEFA1 (includes others),EGR2,ENPP2,FLT1,FPR2,HP,IFNB1,IL11RA,IL12A,IL2RA,IRF5,ITGA9,KITLG,LTB,MMP9,NTN1,OPRD1,PLA2G7,RGS1,RUNX1,S100B,S1PR2,SERPINE1,SOCS3,SPN,TLR2,TNFRSF21,TRAF3IP2	42
Nervous System Development and Function, Neurological Disease, Organ Morphology, Organismal Development, Organismal Injury and Abnormalities	abnormal morphology of hippocampus	0.00374			CD81,CKB,EFHC1,HSD11B1,LEF1,LRP8,MAPK8IP3,MERTK,NFIB,SOD2,SOX11,TYRO3	12
Embryonic Development, Nervous System Development and Function, Organ Development, Organismal Development, Tissue Development	formation of forebrain	0.00375			ADGRA2,ALDH1A2,BMP2,CHD7,EBF3,ENPP2,HESX1,IGF1,LRP8,LRRK2,MAPK8IP3,MECOM,NFIB,NR2F2,NRP2,NTN1,PPARD,SEMA5A,ST8SIA4,TSKU,TYRO3,ULK4	22
Neurological Disease, Psychological Disorders	pervasive developmental disorder	0.00378			CDC42BPA,FCGR2B,FKBP1A,GABRB3,GRIN2A,HRH1,HTR2B,KCNS2,NLGN1,NRP2,PITPNC1,PON1,RAB6B,SATB2,SLC9A9,TCF7L2,TRAF3IP2,ZBTB16	18
Cancer, Organismal Injury and Abnormalities, Reproductive System Disease	adenocarcinoma in endometrium	0.0038			ABCB4,ADAMTS2,AGPAT4,AKR1C1/AKR1C2,AMPH,ANGPT2,ANKS1B,ANO4,APC,APLF,ARHGAP20,ARHGEF1,ARHGEF15,ASPA,ATP6V0A4,B3GALT5,BACH1,BCAT1,BCL11A,BIN1,BRIP1,C1orf101,C6,CALM1 (includes others),CAPN13,CASP8,CATSPERB,CD163,CDH4,CEP162,CEP76,CHD7,CIITA,COL14A1,COL17A1,COL5A1,COLEC12,DENND2A,DENND5B,DHCR7,DPPA4,DYRK3,EBF3,EFHC1,ENPP2,ENTPD7,EPG5,EPHA3,ETV1,EXOC6B,FAT3,FBXO24,FCN1,FCRL2,FLRT2,FRMD4A,GJB5,GLRA1,G…	161
Hematological System Development and Function, Tissue Morphology	quantity of blood cells	0.00383		-0.272	ACKR3,ADGRE5,ADORA2A,ADORA3,ALOX15,ARHGEF1,B4GALNT1,BCL11A,BLM,C6,CALCA,CASP8,CBFA2T3,CCR4,CD28,CD36,CD48,CD81,CIITA,CISH,CLEC10A,CLEC4A,CLEC7A,DAPP1,DYRK3,EBF1,EGR2,ENTPD7,FCGR2B,FGF4,FLT1,FPR2,GPR68,HESX1,HLA-DMA,HLA-DQA1,HLA-DQB1,HLA-DRB1,HRH1,HSD11B1,IFNB1,IGF1,IL12A,IL1RN,IL2RA,KITLG,KLHL6,LTB,MECOM,MERTK,MMP9,MYBL1,NBEAL2,NIPAL3,NLRC3,PAWR,PDGFC,PTGIR,RGS1,RUNX1,S1PR2,SERPINE1,SIAE,SIGLEC10…	82
Cellular Movement	migration of brain cancer cell lines	0.00384		0.017	ACKR3,ENPP2,IGF1,MAPK8IP3,MERTK,MMP9,NRP1,S100B,S1PR2,SEMA5A,SLC12A2,SOD2,SPOCK3,SYNM	14
Cell Signaling, Post-Translational Modification	activation of MAP kinase	0.00386			BMP2,CD81,GNG3,IGF1,LRRK2,NRG1,NTRK3,PDE6G,PXN,S1PR2	10
Cellular Movement, Hair and Skin Development and Function	migration of keratinocytes	0.00386		-0.647	COL17A1,FERMT1,IGF1,LGR4,LTB4R2,MMP9,PPARD,RHBDF2,SERPINE1,SOCS3	10
Nervous System Development and Function	myelination of nervous system	0.00386	Decreased	-2.128	ADORA2A,B4GALNT1,EGR2,IGF1,IL11RA,NRG1,NTRK3,PPARD,TLR2,TNFRSF21	10
Cell Morphology, Nervous System Development and Function, Neurological Disease	abnormal morphology of astrocytes	0.00387			ABCD2,CD81,PEA15,SERPINE2,ST8SIA4,TLR2	6
Cancer, Organismal Injury and Abnormalities, Reproductive System Disease	uterine endometrioid carcinoma	0.00393			ABCB4,ADAMTS2,AGPAT4,AKR1C1/AKR1C2,AMPH,ANGPT2,ANKS1B,ANO4,APC,APLF,ARHGAP20,ARHGEF1,ARHGEF15,ASPA,ATP6V0A4,B3GALT5,BACH1,BCAT1,BCL11A,BIN1,BRIP1,C1orf101,C6,CALM1 (includes others),CAPN13,CASP8,CATSPERB,CD163,CDH4,CEP162,CEP76,CHD7,CIITA,COL14A1,COL17A1,COL5A1,COLEC12,DENND2A,DENND5B,DHCR7,DPPA4,DYRK3,EBF3,EFHC1,ENPP2,ENTPD7,EPG5,EPHA3,ETV1,EXOC6B,FAT3,FBXO24,FCN1,FCRL2,FLRT2,FRMD4A,GJB5,GLRA1,G…	160
Cardiovascular Disease	disorder of blood pressure	0.00393		-0.913	ABCB4,ADORA2A,ADORA3,ANGPT2,ARHGEF1,ARHGEF15,BCAT1,BMPR1A,CALCA,CASP8,CMTM7,CNR1,DPYSL3,DSC2,EPHX1,FERMT1,FKBP1A,FLT1,GABRB3,GLRA1,GRM5,HLA-DQA1,HSD11B1,IL1RN,IRS2,KIAA0040,KREMEN1,MECOM,MMP9,NLGN1,NTRK3,OPRD1,PLA2G7,PPARD,PTGIR,RNF220,SALL2,SCN4B,SEMA5A,SERPINE1,SETMAR,SLC12A2,SLC7A11,SLITRK4,SMAD9,SPARCL1,SPATA5,SPOCD1,ST8SIA4,ULK4,XPNPEP2,ZBTB16	52
Cell Death and Survival	neuronal cell death	0.00394		0.929	AATK,ADORA2A,ALDH1A2,ALOX15,APC,ATXN7,B4GALNT1,BMP2,CAMK2A,CASP8,CHEK1,CNR1,COL25A1,DPYSL3,FKBP1A,FLT1,GABRB3,GCLC,GRIN2A,GRM5,HIP1,HIPK2,HK2,HSPB1,IGF1,IL11RA,IL1RN,KITLG,LRRK2,MMP9,NDRG2,NR4A3,NRG1,NRP1,NTN1,NTRK3,PAWR,PDGFC,PEA15,PLA2G7,PLP2,PRND,RNASE2,RNASE3,RUNX1,SERPINE1,SERPINE2,SLC1A3,SOD2,SOX11,ST8SIA4,TLR2,TNFRSF21,TYRO3,WNK3	55
Cellular Development, Cellular Growth and Proliferation, Hematological System Development and Function, Humoral Immune Response, Lymphoid Tissue Structure and Development	proliferation of B lymphocytes	0.00396		-0.5	ARHGEF1,BCL11A,CASP8,CD81,CLEC4A,DAPP1,EBF1,EGR2,FCGR2B,HRH1,IFNB1,IL1RN,IRS2,KITLG,LEF1,MERTK,MYBL1,PAWR,S1PR2,SIAE,SIGLEC10,SLAMF7,SPIB,TLR2,TNFAIP3,TNFRSF21,TYRO3,ZBTB16	28
Cancer, Organismal Injury and Abnormalities, Reproductive System Disease	endometrial carcinoma	0.00402			ABCB4,ADAMTS2,AGPAT4,AKR1C1/AKR1C2,AMPH,ANGPT2,ANKS1B,ANO4,APC,APLF,ARHGAP20,ARHGEF1,ARHGEF15,ASPA,ATP6V0A4,B3GALT5,BACH1,BCAT1,BCL11A,BIN1,BRIP1,C1orf101,C6,CALM1 (includes others),CAPN13,CASP8,CATSPERB,CD163,CDH4,CEP162,CEP76,CHD7,CIITA,COL14A1,COL17A1,COL5A1,COLEC12,DENND2A,DENND5B,DHCR7,DPPA4,DYRK3,EBF3,EFHC1,ENPP2,ENTPD7,EPG5,EPHA3,ETV1,EXOC6B,FAT3,FBXO24,FCN1,FCRL2,FKBP1A,FLRT2,FRMD4A,GJB5,…	162
Dermatological Diseases and Conditions, Immunological Disease, Inflammatory Disease, Organismal Injury and Abnormalities	lichen planus	0.00403			CCL13,CCL17,FKBP1A,HLA-DPA1,HLA-DPB1,HLA-DQB1,HLA-DRA,HLA-DRB1,IFNB1,LTB,MMP9	11
Cancer, Gastrointestinal Disease, Organismal Injury and Abnormalities	metastatic gastrointestinal tumor	0.00403			ACKR3,AKR1C1/AKR1C2,CD36,CEMIP,COLEC12,CPA4,DEFA1 (includes others),EMP1,ENPP2,FKBP1A,FLRT2,FLT1,ITPR3,KRT7,LGR4,MMP9,PDZRN3,PLOD2,RGS4,SERPINE1,SLC7A11,TFPI,TGFBR3,TOP2A	24
Cancer, Endocrine System Disorders, Organismal Injury and Abnormalities, Reproductive System Disease	ovarian cancer	0.00406			ADAMTS2,ADORA2A,AKR1C1/AKR1C2,ALCAM,ALDH1A2,ANGPT2,APC,ARHGAP44,ARHGEF1,BRIP1,CASP8,CDH4,CEACAM6,CHEK1,COL5A1,DUSP5,DZIP3,EBF3,EGR2,ENPP2,ENTPD7,EPHA3,EPHX1,FABP4,FAT3,FLRT2,FLT1,FPR2,GGT5,GLI2,H19,HAUS6,HECW1,HLA-DQA2,HMMR,HP,HSD11B1,HSPB1,IGFBP4,IGSF6,IRS2,ITGA9,KALRN,KRT7,LIFR,LRP8,LRRK2,LTN1,LVRN,MAMLD1,MAPK8IP3,MCF2,MECOM,MEP1B,MMP9,MPPED1,MS4A4A,NBEAL2,NPAS2,NRP1,NRP2,OBSCN,OPCML,PAPOLB,PAW…	106
Cardiovascular Disease, Organismal Injury and Abnormalities	acute coronary syndrome	0.00413		0.343	ADORA2A,ADORA3,C6,CD163,CD36,CNR1,FCGR2B,FLT1,GABRB3,GCLC,IL1RN,KCNJ12,LRP8,MMP9,NRG1,OPRD1,PLA2G7,PON1,PPARD,SERPINE1,TFPI,TLR2	22
Connective Tissue Development and Function	adipogenesis	0.00417		0.325	BMP2,BMPR1A,CD36,CNR1,EBF1,FOSL1,IGF1,MED14,MTTP,NR4A3,PDK4,PPARD,SREBF1,TCF4,TCF7L2,WWTR1	16
Cardiovascular System Development and Function, Cellular Development, Cellular Growth and Proliferation, Organ Development, Skeletal and Muscular System Development and Function, Tissue Development	proliferation of vascular smooth muscle cells	0.00417		-0.137	ALOX15,ALOX5AP,ANGPT2,BMP2,CALCA,CAMK2A,IGF1,IGFBP4,MMP9,NOX1,NR4A3,SERPINE1,SOCS3,TCF4,TFPI,TLR2	16
Cardiovascular System Development and Function	morphology of cardiovascular system	0.0042			ACKR3,ADGRA2,ADORA2A,ADORA3,ALDH1A2,ALOX15,ANGPT2,ANKRD17,ATE1,BACH1,BIN1,BLM,BMP2,BMPR1A,CALCA,CASP8,CD36,COL5A1,CYGB,DDIAS,DUSP5,ENPP2,EPHA3,FHL2,FKBP1A,FLRT2,FLT1,GCLC,GPX7,GRK5,HTR2B,IGF1,IGFBP4,IL1RN,KITLG,LEF1,MECOM,MERTK,MMP9,MTMR14,NOX1,NR2F2,NR4A3,NRP1,NTRK3,PDGFC,PLA2G7,PPARD,PTGIR,PXN,RAMP2,RGS4,S1PR2,SEMA5A,SERPINE1,SMAD9,SOD2,SOX11,TFPI,TGFBR3,TLR2,TNFAIP3,TPM1,TRAF3IP2,TYRO3,ZFPM2	66
Cellular Compromise, Neurological Disease, Organismal Injury and Abnormalities	damage of neurons	0.00424	Increased	2.567	ADORA2A,ANGPT2,CNR1,EPG5,FKBP1A,IFNB1,IGF1,IL11RA,LRRK2,SOCS3	10
Cancer, Endocrine System Disorders, Organismal Injury and Abnormalities	medullary thyroid carcinoma	0.00424			AMY1C (includes others),CALCA,FLT1,KRT7,MERTK,SYP,TYRO3	7
Neurological Disease, Organismal Injury and Abnormalities	tension headaches	0.00425			ADORA2A,ADORA3,GABRB3,GRIN2A,OPRD1	5
Amino Acid Metabolism, Molecular Transport, Small Molecule Biochemistry	uptake of L-glutamic acid	0.00425		0.159	ADORA2A,NRG1,S100B,SLC1A3,SLC7A11	5
Cancer, Organismal Injury and Abnormalities	tumorigenesis of epithelial neoplasm	0.00427		0.607	AATK,ABCB4,ADAM28,ADAMTS2,ADORA2A,ADORA3,AFAP1L1,AGPAT4,AKR1C1/AKR1C2,ALCAM,ALDH1A2,ALDH1L2,ALOX15,AMPH,ANGPT2,ANKRD26,ANKS1B,ANO4,ANXA3,APC,APLF,AQP8,ARHGAP20,ARHGAP44,ARHGEF1,ARHGEF15,ASPA,ASS1,ATE1,ATP6V0A4,ATP8B3,ATXN7,B3GALT5,B4GALNT1,BACH1,BCAT1,BCL11A,BCL2L13,BCL9,BIN1,BLM,BMP2,BMPR1A,BRIP1,C1orf101,C1orf115,C1orf162,C6,CALM1 (includes others),CAPN13,CARS,CASP8,CATSPERB,CBFA2T3,CCR4,CD163,…	412
Cell-To-Cell Signaling and Interaction, Nervous System Development and Function	long term depression	0.00429		-1.103	CAMK2A,CNR1,GRM5,HIP1,IL1RN,MMP9,NRG1,OPRD1,PTPN4,RGS4,SH3GL1,ST8SIA4,TET1	13
Lipid Metabolism, Small Molecule Biochemistry	synthesis of acylglycerol	0.00439	Decreased	-2.749	CNEP1R1,CNR1,GPLD1,GRM5,HSD11B1,IGF1,KITLG,PLD1,SCD5,SREBF1,TCF7L2	11
Hematological System Development and Function, Inflammatory Response, Tissue Morphology	quantity of dendritic cells	0.00442		-0.721	BCL11A,CBFA2T3,CIITA,CLEC4A,FCGR2B,FPR2,IFNB1,IL1RN,LTB,MMP9,SPIB,TLR2,TRAF3IP2,ZBTB46	14
Inflammatory Response, Organismal Injury and Abnormalities, Respiratory Disease	inflammation of lung	0.00444		-0.321	ADORA2A,ANXA3,CALCA,CCL17,CCR4,CD36,CIITA,CISH,CLEC7A,FCGR2B,FKBP1A,FLT1,FPR2,GABRB3,HLA-DQA1,HRH1,IGF1,IL11RA,IL12A,KCNN3,MMP9,PER1,PLEKHA7,PPARD,PTGIR,SERPINE1,SLC7A11,TFPI,TLR2,TNFSF15,TOP2A,TRAF3IP2	32
Neurological Disease	Neurodegeneration	0.00447	Increased	2.427	ABCD2,ADORA2A,ASPA,ATXN7,B4GALNT1,C6,CNR1,COL25A1,DPYSL3,FLT1,GABRB3,IGF1,IL1RN,LRP8,LRRK2,MAFG,NR4A3,NTRK3,PRND,RYR1,S1PR2,SERPINE1,SH3GL1,SLC1A3,SLC7A11,SOD2,SUN1,TLR2	28
Gastrointestinal Disease, Inflammatory Disease	Crohn disease	0.00455			ADORA2A,ADORA3,CDC42BPA,CIITA,CKB,COLQ,FKBP1A,GABRB3,GRIN2A,GRK5,HLA-DQA1,HLA-DQA2,IGF1,IL3RA,MMP9,OPRD1,S1PR2,SOCS3,TCF7L2,TLR2,TNFSF15,TRAM2	22
Neurological Disease	amyotrophic lateral sclerosis	0.00459			C9orf72,CALM1 (includes others),CASP8,CD36,GABRB3,GRIN2A,HRH1,IGF1,KIAA0040,NEAT1,OPRD1,PAWR,PDGFC,PON1,SCN2B,SCN4B,SLC1A3,SOD2,SREBF1,VAMP1,WWTR1	21
Neurological Disease, Organismal Injury and Abnormalities, Psychological Disorders	disorder of basal ganglia	0.00461			ABCD2,ADORA2A,ADORA3,ARHGEF1,B4GALNT1,CAMK2A,CASP8,CD48,CIITA,CIRBP,CKB,CNR1,CRB1,DHCR7,DPYSL3,DUSP5,EGR2,FLRT2,GABRB3,GNAL,GNG3,GPR6,GRIN2A,HLA-DQA1,HLA-DRA,HLA-DRB3,HP,HRH1,HSPB1,HTR2B,ICAM5,IGF1,KCNN3,LAMP1,LDHB,LIFR,LRRK2,MERTK,NDRG2,NRG1,PDE4DIP,PLOD2,PON1,PTPN3,RAB39B,RGS4,RYR1,S1PR2,SCN2B,SCN4B,SEMA5A,SLC1A3,SOD2,SPARCL1,SPOCK3,ST8SIA4,TUBB2B,VAMP1,WWTR1,ZBTB16,ZBTB44,ZNF599	62
Organismal Development	morphology of head	0.00468			AATK,ABCD2,ADAMTS2,ADGRA2,ADORA2A,ALDH1A2,ALOX5AP,AQP3,ASPA,ATXN7,B4GALNT1,BARX1,BMPR1A,CD81,CDC14B,CHD7,CKB,CRB1,DHCR7,DPYSL3,EBF1,EFHC1,EGR2,FAT3,FGF4,FRMD4A,GABRB3,GLI2,GPR34,GUCA1A,H19,HAT1,HESX1,HIP1,HSD11B1,IGF1,IL1RN,IRS2,KALRN,KRT1,LAMP1,LEF1,LRP8,MAPK8IP3,MECOM,MERTK,NCAM2,NFIB,NTN1,NTRK3,PDE6G,PDGFC,PDS5A,PPARD,RAMP2,RDH13,RECQL4,S1PR2,SATB2,SEMA5A,SERPINE2,SETBP1,SLC12A2,SLC1A3,SOD2,SO…	75
Cell Morphology, Endocrine System Disorders, Organ Morphology, Organismal Injury and Abnormalities, Reproductive System Development and Function, Reproductive System Disease	abnormal morphology of male germ cells	0.00475			AMPH,BMP8A,CIRBP,HIP1,MNS1,MYBL1,PMS2,PRND,SLC12A2,SUN1,ZBTB16,ZPBP2	12
Lipid Metabolism, Small Molecule Biochemistry	conversion of phospholipid	0.00484		-1.109	ENPP2,FCGR2B,OCRL,PON1	4
Cellular Assembly and Organization	formation of flagella	0.00484			LRP8,ODF1,PMS2,ZPBP2	4
Cell Morphology, Cell-To-Cell Signaling and Interaction, Nervous System Development and Function	plasticity of neuronal synapse	0.00484			CAMK2A,JPH3,KALRN,S100B	4
Cardiovascular System Development and Function, Cellular Development, Cellular Growth and Proliferation, Connective Tissue Development and Function, Hematological System Development and Function, Hematopoiesis, Organismal Development, Tissue Development	proliferation of erythroid cells	0.00484		0.33	HIPK2,KITLG,MECOM,RUNX1	4
Cell-To-Cell Signaling and Interaction, Nervous System Development and Function	activation of astrocytes	0.00484		-0.728	ADORA2A,CD36,COL25A1,IL1RN,MMP9,SERPINE1,TLR2	7
Lipid Metabolism, Small Molecule Biochemistry	conversion of fatty acid	0.00484		-0.46	ALOX15,ALOX15B,ALOX5AP,CYGB,FABP4,GGT5,SREBF1	7
Cell Morphology, Nervous System Development and Function	morphology of astrocytes	0.00484			ABCD2,CD81,PEA15,S100B,SERPINE2,ST8SIA4,TLR2	7
Cancer, Organismal Injury and Abnormalities	serous adenocarcinoma	0.00491			ADORA2A,ALDH1A2,ANXA3,APC,BRIP1,CEP41,CHEK1,CIITA,CLIC2,COL14A1,COL5A1,COLQ,CRABP1,ENPP2,ENTPD7,EPHA3,FLRT2,HAUS6,HLA-DQA1,HMMR,HSD11B1,HTR2B,IGF1,IGFBP4,ITGA9,ITPR3,KALRN,KCNN3,KRT7,LIFR,LRP8,LRRK2,MAMLD1,MECOM,NPAS2,PDK4,PDZRN3,RNASE4,RYR1,S1PR2,SH3GL1,SPARCL1,SPN,SYNM,TGFBR3,TOP2A,TRAM2,TRIM7,ZBTB16,ZFPM2,ZNF599	51
Cancer, Neurological Disease, Organismal Injury and Abnormalities	astrocytoma	0.00492			ADGRE5,AKR1C1/AKR1C2,ALCAM,ANGPT2,APC,ASPA,BCL11A,BCL2L13,BIN1,BMPR1A,C6,CD48,CDC42BPA,CEP41,CIITA,COLQ,EFCAB6,ENPP2,EPHA3,FAM111A,FGD5,FKBP1A,FLRT2,FLT1,FPR2,GRK5,HIPK2,HLA-DQA1,IGF1,IL2RA,IL3RA,IRF5,JPH1,KCNN3,LRRK2,LRTOMT,MARK4,MECOM,MERTK,MMP9,NLRC3,NOX1,NRP2,NTRK3,OBSCN,PDE4DIP,PDGFC,PILRB,RADIL,SERPINE1,SETBP1,SIGLEC10,SLC12A2,SOX11,SPOCK3,SYNM,TCF7L2,TMEM184A,TNRC6A,TOP2A,TPBG,TRAM2,TRIM7,…	65
Cardiovascular System Development and Function, Cellular Development, Cellular Function and Maintenance, Cellular Growth and Proliferation, Organismal Development, Tissue Development	proliferation of endothelial cells	0.00504		-0.949	ADAMTS2,ALDH1A2,ANGPT2,BMP2,CALCA,CD36,FABP4,FLT1,FPR2,HAS3,HIPK2,HRH1,HTR2B,IGF1,IL1RN,MERTK,NR2F2,NRP1,NRP2,NTN1,PDGFC,PTGIR,SEMA5A,SERPINE1,TFPI,TNFSF15,WWTR1,ZC3H13	28
Protein Synthesis	quantity of interleukin	0.00506		-0.404	CD28,CLEC4A,CLEC7A,ENPP2,IL12A,IL1RN,IRF5,KRT1,MMP9,NLRC3,PILRB,SERPINE1,SLC6A14,TLR2,TOLLIP	15
Cardiovascular Disease, Organismal Injury and Abnormalities	arrhythmia	0.00508			ADORA2A,ADORA3,CALM1 (includes others),COLQ,DSC2,FHL2,HLA-DQA1,HRH1,KCNJ12,KIF21B,KITLG,MMP9,RGS4,S1PR2,SCN2B,SCN4B,SERPINE1,SLC30A5,TFPI,TPM1	20
Cancer, Neurological Disease, Organismal Injury and Abnormalities	glioma cancer	0.00509			ADGRE5,ALCAM,ANGPT2,APC,ASPA,BCL2L13,CD48,CIITA,COLQ,ENPP2,EPHA3,FAM111A,FLT1,HIPK2,HLA-DQA1,IGF1,IL2RA,IL3RA,KCNN3,LRRK2,MARK4,MECOM,MERTK,MMP9,OBSCN,PDGFC,SETBP1,SLC12A2,SOX11,SPOCK3,TCF7L2,TOP2A,TRAM2,TRIM7,ZNF599	35
Cardiovascular Disease, Organismal Injury and Abnormalities, Tissue Morphology	size of vascular lesion	0.00509			ADORA2A,ALOX15,FABP4,IGF1,IL12A,MMP9,PON1,SOCS3,TNFAIP3,WWTR1	10
Hematological System Development and Function, Tissue Morphology	quantity of mononuclear leukocytes	0.00515		0.103	ACKR3,ADORA2A,ARHGEF1,BCL11A,BLM,CALCA,CASP8,CBFA2T3,CCR4,CD28,CD36,CD48,CD81,CIITA,CISH,CLEC10A,CLEC4A,DAPP1,EBF1,EGR2,ENTPD7,FCGR2B,FLT1,GPR68,HESX1,HLA-DMA,HLA-DQA1,HLA-DQB1,HLA-DRB1,HRH1,IFNB1,IGF1,IL12A,IL2RA,KITLG,KLHL6,LTB,MERTK,MMP9,MYBL1,NIPAL3,NLRC3,PAWR,PTGIR,RGS1,RUNX1,S1PR2,SIAE,SIGLEC10,SOCS3,SPIB,SPN,TAPBP,TCF4,TLR2,TNFAIP3,TNFRSF21,TNFSF15,TRAF3IP2,TYRO3,VSIG4	61
Lipid Metabolism, Small Molecule Biochemistry, Vitamin and Mineral Metabolism	synthesis of steroid	0.00515		-0.761	AKR1C1/AKR1C2,AKR1D1,ANGPT2,ASPA,BMP2,DHCR7,ELOVL7,ETV1,HRH1,HSD11B1,IGF1,IGFBP4,KITLG,MMP9,MTTP,NR2F2,NR4A3,PON1,SCD5,SERPINE2,SREBF1,TLR2,WWOX	23
Cancer, Immunological Disease, Organismal Injury and Abnormalities	hyperplasia of lymph node	0.00516		1.342	CASP8,CISH,MYBL1,TRAF3IP2,ZBTB46	5
Cancer, Gastrointestinal Disease, Organismal Injury and Abnormalities	colorectal adenoma	0.00518			ANXA3,APC,AQP8,C1orf115,CEACAM6,CEMIP,FPR2,LEF1,PDK4,PKIB,RUVBL1,SLC12A2,SLC39A14,SPARCL1,SPIB,TLR2,VSIG4	17
Cell Morphology	morphology of cells	0.00518			AATK,ABCB4,ABCD2,ADAMTS2,ADORA2A,ALDH1A2,ALOX15,AMPH,ANGPT2,APC,ATE1,B4GALNT1,BCL11A,BIN1,BLM,BMP2,BMP8A,BMPR1A,CAMK2A,CASP8,CBFA2T3,CD28,CD36,CD81,CDC5L,CHEK1,CIRBP,CISH,CKB,CNR1,COL17A1,COL25A1,COL5A1,CRB1,DPYSL3,DUSP5,EBF1,EMP1,EMP2,ENPP2,FAH,FAT3,FCGR2B,FHL2,FLT1,FOSL1,GCLC,GLI2,GPR34,GRM5,GUCA1A,HAS3,HAT1,HIP1,HK2,HLA-DMA,HLA-DQA1,HLA-DQB1,HRH1,HSD11B1,HSPB1,HTR2B,IGF1,IGFBP4,IL11RA,IL1RN,IL…	152
Inflammatory Response	rejection	0.00518			ADORA2A,ADORA3,CD48,FKBP1A,GABRB3,GRIN2A,HLA-DQA1,IL12A,IL2RA,MEP1B,MMP9	11
Cell Signaling	activation of enzyme	0.00521			ADORA2A,APC,BMP2,CASP8,CD81,CISH,DUSP19,FABP4,GNAL,GNG3,GRM5,HIP1,HSPB1,HTR2B,IGF1,LRP8,LRRK2,MAP3K6,MAPK8IP3,NR2F2,NRG1,NTRK3,PDE6G,PIDD1,PPM1E,PXN,S1PR2,TNFAIP3,TNFSF15,WWTR1	30
Cancer, Hematological Disease, Immunological Disease, Organismal Injury and Abnormalities	mature B-cell lymphoma	0.00524			ALDH1L2,AMPH,CD36,CD48,CIITA,CRELD2,EPHA3,FCGR2B,FERMT1,FKBP1A,HIP1,HLA-DQA1,HLA-DQA2,HLA-DQB2,IL2RA,KCNN3,KCNRG,KIF21B,MUM1,PDZRN3,PLEKHA7,SEMA5A,SIGLEC10,SOX11,SPN,TNFAIP3,TOP2A,TRIM7	28
Cancer, Hematological Disease, Organismal Injury and Abnormalities	lymphocytic neoplasm	0.00526		0	ADGRA2,ADORA2A,ADORA3,AFAP1L1,ALDH1L2,AMPH,ANGPT2,APC,ARHGEF15,BCAT1,BCL11A,BCL2L13,BLM,CASP8,CBFA2T3,CCL17,CCR4,CD163,CD28,CD36,CD48,CDCA7L,CDH4,CEMIP,CEP41,CIITA,CNR1,COL17A1,COL27A1,CRELD2,CTAGE1,DUSP5,EBF1,EGR2,EMP2,ENAM,EPHA3,FAM30A,FAT3,FCGR2B,FERMT1,FKBP1A,FLRT2,FLT1,GPX7,GRIN2A,H19,HIP1,HLA-DPB1,HLA-DQA1,HLA-DQA2,HLA-DQB2,HSPB1,IGF1,IGFBP4,IL2RA,IL3RA,IRS2,KCNN3,KCNRG,KCNS2,KIF21B,KITLG,K…	108
Cardiovascular System Development and Function, Organ Development	cardioprotection of heart	0.00526			ADORA3,NTN1,SOD2	3
Cell-To-Cell Signaling and Interaction, Cellular Assembly and Organization, Cellular Movement, Nervous System Development and Function	chemorepulsion of axons	0.00526			NRP1,NRP2,NTN1	3
Cardiovascular System Development and Function	contractility of aorta	0.00526			IGF1,IGFBP4,SERPINE1	3
Cancer, Gastrointestinal Disease, Organismal Injury and Abnormalities	intestinal adenoma	0.00528		1.224	ANXA3,APC,AQP8,C1orf115,CEACAM6,CEMIP,CNR1,FPR2,LEF1,PDK4,PKIB,RUVBL1,SLC12A2,SLC39A14,SPARCL1,SPIB,TLR2,VSIG4	18
Cardiovascular System Development and Function, Embryonic Development, Organismal Development, Tissue Development	angiogenesis of extraembryonic tissue	0.0053		-1.597	ITGA9,NRG1,NRP1,NRP2,SERPINE1,TNFSF15	6
Neurological Disease, Organismal Injury and Abnormalities	damage of cerebral cortex	0.0053		1.387	ADORA2A,CNR1,CYGB,EPG5,FLT1,IGF1	6
Cellular Movement	distribution of cells	0.0053			FLT1,KITLG,NR4A3,NRP1,NTN1,SOCS3	6
Cell Death and Survival	cell death of B lymphocytes	0.00539		0.284	BCL11A,CASP8,FCGR2B,FOSL1,HLA-DRB4,IFNB1,IRS2,ITPR3,NR4A3,S1PR2,SPIB,SPN,TLR2,TNFRSF21,TRAF3IP2	15
Embryonic Development, Nervous System Development and Function, Organ Development, Organismal Development, Tissue Development	formation of telencephalon	0.00539			ADGRA2,BMP2,CHD7,EBF3,HESX1,IGF1,LRP8,LRRK2,MAPK8IP3,NFIB,NRP2,NTN1,PPARD,TSKU,ULK4	15
Cellular Movement	invasion of tumor cell lines	0.00542	Decreased	-2.731	ADGRE5,AFAP1L1,ALCAM,AQP8,ATP6V0A4,BMP2,CD81,CDC42BPA,CDH4,CNR1,DPYSL3,ENPP2,ETV1,FGF4,FHL2,FOSL1,GNAL,HAS3,HIPK2,IGF1,IRS2,KLF17,LEF1,LGR4,LTB4R2,MERTK,MMP9,NDRG2,NME9,NRG1,NRP1,NRP2,NTN1,NTRK3,PARVA,PLAC1,PPIC,PXN,RUVBL1,S1PR2,SATB2,SEMA5A,SERPINE2,SLC12A2,SLC7A11,SOD2,SPARCL1,STK38L,TCF4,TFPI,TGFBR3,TPBG,UBE2D3,VRK2,WWOX,WWTR1	56
Hematological System Development and Function, Lymphoid Tissue Structure and Development, Tissue Morphology	quantity of lymphocytes	0.00545		-0.13	ACKR3,ADORA2A,ARHGEF1,BCL11A,BLM,CALCA,CASP8,CBFA2T3,CCR4,CD28,CD36,CD48,CD81,CIITA,CISH,CLEC10A,CLEC4A,DAPP1,EBF1,EGR2,ENTPD7,FCGR2B,FLT1,HESX1,HLA-DMA,HLA-DQA1,HLA-DQB1,HLA-DRB1,HRH1,IFNB1,IGF1,IL12A,IL2RA,KITLG,KLHL6,LTB,MERTK,MMP9,MYBL1,NIPAL3,PAWR,PTGIR,RGS1,RUNX1,S1PR2,SIAE,SIGLEC10,SOCS3,SPIB,SPN,TAPBP,TCF4,TLR2,TNFAIP3,TNFRSF21,TNFSF15,TRAF3IP2,TYRO3,VSIG4	59
Endocrine System Disorders, Gastrointestinal Disease, Metabolic Disease, Organismal Injury and Abnormalities, Skeletal and Muscular Disorders	diabetic foot ulcer disorder	0.0055			COL14A1,COL17A1,COL25A1,COL27A1,COL5A1,SLC7A11,TFPI	7
Cellular Development, Cellular Growth and Proliferation, Hematological System Development and Function, Lymphoid Tissue Structure and Development	proliferation of lymphocytes	0.00553		0.198	ADORA2A,ARHGEF1,BCL11A,BLM,CASP8,CD28,CD36,CD48,CD81,CIITA,CISH,CLEC10A,CLEC4A,DAPP1,EBF1,EGR2,FCGR2B,FKBP1A,GRM5,HLA-DMA,HLA-DMB,HLA-DPA1,HLA-DPB1,HLA-DQA1,HLA-DQB1,HLA-DRB1,HRH1,IFNB1,IGF1,IL11RA,IL12A,IL1RN,IL2RA,IL4I1,IRS2,KITLG,LEF1,MERTK,MMP9,MYBL1,PAWR,PEA15,PPARD,RUNX1,S100B,S1PR2,SIAE,SIGLEC10,SLAMF7,SOCS3,SOX11,SPIB,SPN,TAPBP,TLR2,TNFAIP3,TNFRSF21,TNFSF15,TYRO3,VSIG4,ZBTB16	61
Nervous System Development and Function, Neurological Disease	abnormal morphology of nervous system	0.00555			AATK,ABCD2,ADGRA2,ASPA,B4GALNT1,CAMK2A,CD81,CKB,CNR1,COL25A1,CRB1,EBF1,EFHC1,EGR2,ETV1,FAT3,GABRB3,GLI2,GPR34,HESX1,HSD11B1,IGF1,INTU,KALRN,KRT1,LEF1,LRP8,LRRK2,MAPK8IP3,MCF2,MECOM,MERTK,NCAM2,NFIB,NRP1,NTN1,NTRK3,OLIG1,PDS5A,PEA15,PPARD,SEMA5A,SERPINE2,SH3GL1,SLC12A2,SLC1A3,SOD2,SOX11,SPARCL1,ST8SIA4,SUN1,TCF7L2,TLR2,TLX3,TYRO3,ULK4	56
Cellular Development, Connective Tissue Development and Function, Tissue Development	differentiation of adipocytes	0.00564		0.222	ANKRD26,BMP2,BMPR1A,EBF1,EGR2,FABP4,GRK5,HSD11B1,IGF1,IRS2,JDP2,LGR4,MECOM,NR4A3,NRP1,PPARD,SOD2,SOX11,SREBF1,TCF7L2,WWTR1,ZBTB16,ZFPM2	23
Cell-To-Cell Signaling and Interaction	signal transduction	0.00569			ADORA2A,AKR1C1/AKR1C2,ALCAM,ANGPT2,CALM1 (includes others),CAMK2A,CCL13,CCL17,CD28,CD36,CD48,CEACAM6,CLEC4A,CLIC2,CNR1,CRABP1,DAPP1,ENPP2,FCGR2B,FCN1,FGF4,FPR2,GABRB3,GNAL,GNG3,GPR34,GPR6,HSPB1,HTR2B,IFNB1,IGF1,IGFBP4,IGSF6,IL1RN,IL2RA,IRS2,ITPR3,KALRN,KITLG,LIFR,LRP8,LRRK2,LTB,LTB4R2,MAP3K6,MERTK,NDRG2,NOX1,NR2F2,NRP1,OPRD1,PEA15,PIDD1,PITPNC1,PXN,RAMP2,RGS1,RGS13,RGS4,RUNX1,S1PR2,SERPINE1,SH3GL…	71
Cancer, Organismal Injury and Abnormalities, Reproductive System Disease	female genital tract adenocarcinoma	0.00569			ABCB4,ADAMTS2,ADORA2A,AGPAT4,AKR1C1/AKR1C2,ALDH1A2,AMPH,ANGPT2,ANKS1B,ANO4,ANXA3,APC,APLF,ARHGAP20,ARHGAP44,ARHGEF1,ARHGEF15,ASPA,ATP6V0A4,B3GALT5,BACH1,BCAT1,BCL11A,BIN1,BRIP1,C1orf101,C6,CALM1 (includes others),CAPN13,CASP8,CATSPERB,CD163,CDH4,CEP162,CEP76,CHD7,CHEK1,CIITA,CLIC2,COL14A1,COL17A1,COL5A1,COLEC12,CRABP1,DENND2A,DENND5B,DHCR7,DPPA4,DUSP5,DYRK3,EBF3,EFHC1,EGR2,ENPP2,ENTPD7,EPG5,EPHA3…	213
Cancer, Endocrine System Disorders, Organismal Injury and Abnormalities, Reproductive System Disease	Ovarian Cancer and Tumors	0.00573			ADAMTS2,ADORA2A,AKR1C1/AKR1C2,ALCAM,ALDH1A2,ANGPT2,APC,ARHGAP44,ARHGEF1,BRIP1,CASP8,CDH4,CEACAM6,CHEK1,COL5A1,DUSP5,DZIP3,EBF3,EGR2,ENPP2,ENTPD7,EPHA3,EPHX1,FABP4,FAT3,FLRT2,FLT1,FPR2,GGT5,GLI2,H19,HAUS6,HECW1,HLA-DQA2,HMMR,HP,HSD11B1,HSPB1,IGFBP4,IGSF6,IRS2,ITGA9,KALRN,KRT7,LIFR,LRP8,LRRK2,LTN1,LVRN,MAMLD1,MAPK8IP3,MCF2,MECOM,MEP1B,MMP9,MPPED1,MS4A4A,NBEAL2,NPAS2,NRG1,NRP1,NRP2,OBSCN,OPCML,PAPOL…	108
Cellular Movement	cell movement of stem cells	0.00582		-1.622	ANGPT2,FHL2,FLT1,KITLG,MMP9,NRG1,S1PR2,SOX11,TPBG	9
Respiratory System Development and Function	function of respiratory system	0.00585			AQP3,CLEC7A,HAS3,HAT1,IGF1,NFIB,NIPAL3,TLR2	8
Cardiovascular System Development and Function, Cellular Movement	migration of endothelial cells	0.00587	Decreased	-2.582	ACKR3,ADGRA2,ALCAM,ANGPT2,ANXA3,APC,BMP2,CALCA,CD36,CD81,CDC42EP1,FLT1,GPLD1,HAS3,HMMR,HRH1,HSPB1,IGF1,IL2RA,ITGA9,MMP9,NRG1,NRP1,NRP2,PLD1,SEMA5A,SERPINE1,TFPI,TNFSF15	29
Skeletal and Muscular System Development and Function	morphology of muscle	0.00587			ADORA2A,ALDH1A2,ALOX15,ANGPT2,ANKRD17,ATE1,BACH1,BIN1,CASP8,COL14A1,COL25A1,DUSP5,ETV1,FHL2,FKBP1A,GLI2,GPCPD1,HSD11B1,HTR2B,IGF1,IGFBP4,JPH1,KALRN,KITLG,MMP9,MTMR14,NR4A3,PLD1,PPARD,RAMP2,RGS4,RYR1,SERPINE1,SOD2,SOX11,SUN1,TGFBR3,TLN2,TNFAIP3,ZFPM2	40
Protein Synthesis	quantity of protein in blood	0.00588		-0.616	ABCB4,CD28,CD36,CLEC10A,CLEC4A,CLEC7A,CNR1,ENPP2,FABP4,FAH,GNG3,GPR68,HRH1,HSD11B1,IFNB1,IGF1,IGFBP4,IL12A,IL1RN,IRF5,IRS2,KRT1,MERTK,MMP9,MTSS1,NLRC3,PDK4,PER1,PILRB,PON1,RHBDF2,SERPINE1,SLC13A5,SLC39A14,SLC6A14,SOCS3,SOD2,STEAP4,TLR2,TOLLIP,TYRO3	41
Organismal Survival	morbidity or mortality	0.0059	Increased	5.71	ABCB4,ACKR3,ADGRA2,ADGRE5,ADORA2A,ADORA3,ALDH1A2,ALOX15,AMPH,ANGPT2,ANKRD17,APC,ASPA,ASS1,ATE1,B4GALNT1,BARX1,BCL11A,BIN1,BLM,BMP2,BMPR1A,BRIP1,CALCA,CASP8,CCR4,CD28,CD36,CHEK1,CKB,CLEC7A,CNR1,COL25A1,COL5A1,CRABP1,DEFA1 (includes others),DHCR7,DPPA4,EBF1,EGR2,EIF3M,ENPP2,EPHA3,ERRFI1,ETV1,FAH,FCGR2B,FCN1,FERMT1,FGF4,FKBP1A,FLRT2,FLT1,FOSL1,FPR2,GABRB3,GCLC,GGT5,GLI2,GNAL,GNG3,GPX7,H19,HAT1,HESX1…	172
Nervous System Development and Function, Organ Morphology, Organismal Development	morphology of rhombencephalon	0.00597			ABCD2,ALDH1A2,B4GALNT1,EBF1,GABRB3,GLI2,IGF1,LRP8,MERTK,PDS5A,SLC1A3,SOD2,SOX11,SPARCL1,ST8SIA4,TYRO3	16
Inflammatory Disease, Inflammatory Response, Organismal Injury and Abnormalities, Renal and Urological Disease	Nephritis	0.006		-0.257	ADORA2A,CD28,FAH,FCGR2B,FKBP1A,GPX7,HLA-DQB1,HRH1,IGF1,IL17RD,IL1RN,IRF5,LRRK2,MFGE8,MMP9,PER1,SERPINE1,SIAE,SIGLEC10,TCF4,TLR2,TNFAIP3,TOP2A,TRAF3IP2	24
Cellular Movement	cellular infiltration by blood cells	0.00601		1.138	ABCB4,ADORA2A,ALOX5AP,ANGPT2,BMPR1A,C6,CD28,CD36,CD48,CIITA,CNR1,FABP4,FCGR2B,FLT1,FPR2,HSPB1,IL11RA,IL12A,IL1RN,IL2RA,IRF5,KITLG,LRRK2,LTB,MMP9,NTN1,PLA2G7,S100B,SERPINE1,SOCS3,TLR2,TNFAIP3,TNFRSF21,TRAF3IP2,ZBTB16	35
Organismal Injury and Abnormalities, Renal and Urological Disease	injury of kidney	0.00607		1.171	ADORA2A,ADORA3,ANGPT2,CAMK2A,IGF1,MEP1B,NTN1,PPARD,SREBF1,TLR2	10
Neurological Disease, Organismal Injury and Abnormalities, Psychological Disorders	tauopathy	0.00612			ALOX15,AMPH,ATP5F1,BIN1,CAMK2A,CASP8,CD36,CIITA,CNR1,COL25A1,CRABP1,DHCR7,FCGR2B,GABRB3,GRIN2A,GRM5,HLA-DQA1,HP,HRH1,HSD11B1,HTR2B,IGF1,KCNN3,LRP8,MFGE8,MMP9,MS4A4A,MS4A6A,NTRK3,OPRD1,PARP15,PAWR,PITPNC1,PON1,S100B,SCN2B,SCN4B,SERPINE2,SLC1A3,SLC9A6,SOD2,SREBF1,SYP,TGFBR3,TRAM2,TRIM7,ZNF599	47
Cellular Development, Cellular Growth and Proliferation, Organ Development, Skeletal and Muscular System Development and Function, Tissue Development	proliferation of muscle cells	0.00612		-0.101	ALDH1A2,ALOX15,ALOX5AP,ANGPT2,BMP2,CALCA,CAMK2A,CIITA,GRK5,HTR2B,IGF1,IGFBP4,IL12A,IL1RN,KALRN,MMP9,NDRG2,NOX1,NR4A3,NRG1,PLD1,PPARD,PTGIR,RGS4,S1PR2,SERPINE1,SOCS3,TCF4,TFPI,TGFBR3,TLR2,TNFAIP3	32
Cellular Development, Nervous System Development and Function	differentiation of neuroglia	0.00612		-1.115	ASPA,BIN1,BMP2,EGR2,ENPP2,IGF1,LIFR,NFIB,NRG1,NTRK3,OLIG1,QKI,S1PR2,SERPINE2,SOCS3,TCF7L2,TLR2	17
Cancer, Neurological Disease, Organismal Injury and Abnormalities	glioblastoma	0.00613			ADGRE5,ALCAM,ANGPT2,APC,ASPA,BCL2L13,CD48,CIITA,COLQ,ENPP2,EPHA3,FAM111A,FLT1,HIPK2,HLA-DQA1,IGF1,IL2RA,IL3RA,KCNN3,LRRK2,MARK4,MECOM,MERTK,MMP9,OBSCN,PDGFC,SETBP1,SLC12A2,SOX11,SPOCK3,TCF7L2,TRAM2,TRIM7,ZNF599	34
Cell-To-Cell Signaling and Interaction	signaling of leukocytes	0.00614			CD28,CLEC7A,FCGR2B,IL2RA,SIGLEC10,SPN	6
Gastrointestinal Disease, Hepatic System Disease, Organismal Injury and Abnormalities	injury of liver	0.00616		0.087	ABCB4,ADORA2A,ADORA3,CASP8,FCGR2B,FKBP1A,FLT1,GABRB3,GCLC,HLA-DRA,HLA-DRB1,IFNLR1,IGF1,IL11RA,IL1RN,IL2RA,IL3RA,LTB,MGEA5,MMP9,OPRD1,SERPINE1,TLR2	23
Infectious Diseases	infection by cytomegalovirus	0.0062			FCGR2B,FKBP1A,IFNB1,IL2RA,IL3RA	5
Cellular Development, Cellular Growth and Proliferation, Hair and Skin Development and Function, Tissue Development	proliferation of melanocytes	0.0062		-1.172	FHL2,IGF1,KITLG,NFIB,SLC7A11	5
Infectious Diseases, Inflammatory Disease	systemic inflammatory response syndrome	0.0062			CALCA,CD163,CD36,CD81,RUNX1	5
Cellular Growth and Proliferation	arrest in growth of hematopoietic cell lines	0.00621			BMP2,IFNB1,MYBL1,RUNX1	4
Cancer, Gastrointestinal Disease, Inflammatory Disease, Inflammatory Response, Organismal Injury and Abnormalities	colitis-associated cancer	0.00621		0.152	ALOX15,MERTK,MMP9,PLD1	4
Carbohydrate Metabolism	deposition of polysaccharide	0.00621		-1.98	BMP2,IGF1,PPARD,SREBF1	4
Cellular Development, Embryonic Development, Nervous System Development and Function, Organismal Development, Tissue Development	differentiation of neural crest cells	0.00621			BMP2,HTR2B,KITLG,NRG1	4
Organismal Development, Reproductive System Development and Function	development of reproductive system	0.00622		0.435	ADAD1,ADAM28,ADAMTS2,AMPH,APC,AQP8,B4GALNT1,BMP8A,BRIP1,CDH4,CHD7,CHEK1,CISH,DDIAS,DSC2,FOSL1,GLI2,HIP1,HSPA4L,IFNB1,IGF1,IL11RA,IRS2,KALRN,KITLG,KLF17,LAMP1,LEF1,LGR4,LIFR,LRP8,MERTK,MFGE8,MMP9,MNS1,MYBL1,NR4A3,NRG1,NTN1,OVOL1,PAPOLB,PPARD,PRND,QKI,RAMP2,RUVBL1,SERPINE1,SLC12A2,SOCS3,SPAG6,TTC26,TYRO3,ZBTB16,ZFPM2,ZPBP2	55
Cellular Development, Cellular Growth and Proliferation, Embryonic Development, Organ Development, Organismal Development, Reproductive System Development and Function, Tissue Development	gametogenesis	0.00624		-0.254	ADAD1,ADAM28,ADAMTS2,AMPH,AQP8,B4GALNT1,BMP8A,BRIP1,DDIAS,HSPA4L,IFNB1,IGF1,IRS2,KITLG,KLF17,LAMP1,LGR4,LRP8,MERTK,MNS1,MYBL1,NRG1,OVOL1,PAPOLB,PRND,QKI,RUVBL1,SLC12A2,SPAG6,TTC26,TYRO3,ZBTB16,ZPBP2	33
Cellular Development, Cellular Growth and Proliferation, Hematological System Development and Function, Hematopoiesis, Lymphoid Tissue Structure and Development, Tissue Development	development of phagocytes	0.0063		0.381	B4GALNT1,BCL11A,CBFA2T3,CCL17,CD81,EBF1,EMP1,GPR68,HRH1,IFNB1,IL1RN,IL2RA,IL3RA,KITLG,LTB,MFGE8,RUNX1,SPIB,TLR2,TNFSF15,USP18,ZBTB46	22
Cellular Development, Cellular Growth and Proliferation, Embryonic Development, Hematological System Development and Function, Hematopoiesis, Lymphoid Tissue Structure and Development, Organ Development, Organismal Development, Tissue Development	lymphopoiesis	0.00643		-0.118	APC,BCL11A,BLM,CASP8,CD28,CD36,CD81,CHD7,CHEK1,CIITA,CISH,CMTM7,DUSP5,EBF1,EGR2,EPHA3,FCGR2B,FKBP1A,FLT1,FOSL1,GIMAP1,GLI2,HLA-DMA,HLA-DOA,HLA-DQA1,HLA-DQB1,HRH1,IFNB1,IGF1,IL11RA,IL12A,IL1RN,IL2RA,IL4I1,IRF5,KITLG,KLHL6,LAMP1,LEF1,LTB,MERTK,RFTN1,RUNX1,SIGLEC10,SOCS3,SOX11,SPIB,SPN,TAPBP,TCF4,TLR2,TNFAIP3,TNFSF15,TYRO3,USP18,ZBTB16	56
Hereditary Disorder, Neurological Disease, Organismal Injury and Abnormalities, Psychological Disorders, Skeletal and Muscular Disorders	Huntington's Disease	0.0065			ADORA2A,ARHGEF1,B4GALNT1,CAMK2A,CASP8,CD48,CIITA,CIRBP,CKB,CNR1,CRB1,DHCR7,DPYSL3,DUSP5,EGR2,FLRT2,GABRB3,GNAL,GNG3,GPR6,GRIN2A,HLA-DQA1,HP,HRH1,ICAM5,IGF1,KCNN3,LDHB,LIFR,MERTK,PDE4DIP,PLOD2,PON1,PTPN3,RGS4,RYR1,S1PR2,SCN2B,SCN4B,SLC1A3,SPOCK3,VAMP1,WWTR1,ZBTB16,ZBTB44,ZNF599	46
Organismal Development	development of genitourinary system	0.0066		-0.063	ADAD1,ADAM28,ADAMTS2,ALDH1A2,AMPH,APC,AQP8,B4GALNT1,BMP2,BMP8A,BRIP1,CDH4,CHD7,CHEK1,CISH,DDIAS,DSC2,EIF3M,ERRFI1,FCGR2B,FLT1,FOSL1,FRAS1,GLI2,GRM5,H19,HIP1,HSPA4L,IFNB1,IGF1,IGFBP4,IL11RA,IRS2,KALRN,KITLG,KLF17,LAMP1,LEF1,LGR4,LIFR,LRP8,LRRK2,MERTK,MFGE8,MMP9,MNS1,MYBL1,NR4A3,NRG1,NTN1,OVOL1,PAPOLB,PPARD,PRND,QKI,RAMP2,RUVBL1,SALL2,SERPINE1,SLC12A2,SLC30A5,SOCS3,SPAG6,SREBF1,SUN1,TTC26,TYRO3,WWT…	71
Cancer, Gastrointestinal Disease, Organismal Injury and Abnormalities	rectal adenocarcinoma	0.0067			ADAMTS2,AFAP1L1,AKR1C1/AKR1C2,ANKRD26,APC,CEP162,CHD7,DENND2C,EBF3,FLRT2,FLT1,GPR68,GRIN2A,HECW1,IL2RA,IRF5,ITGA9,KCNN3,KRT1,MPP6,NCAM2,NTN1,PAPOLB,PAWR,PDE4DIP,PLOD2,PMS2,PPM1E,RUBCN,SNX25,SOX11,ST8SIA4,TCF7L2,TMEM184A,TOP2A,TYRO3	36
Hereditary Disorder, Neurological Disease, Organismal Injury and Abnormalities, Psychological Disorders, Skeletal and Muscular Disorders	Huntington disease grade 0 Huntington disease	0.00679			ADORA2A,CNR1	2
Behavior	Pavlovian learning	0.00679			GABRB3,MMP9	2
Gastrointestinal Disease, Inflammatory Disease, Organismal Injury and Abnormalities	acute appendicitis	0.00679			GABRB3,OPRD1	2
Cell-To-Cell Signaling and Interaction	adhesion of lymphoblastoid cell lines	0.00679			CD28,NRG1	2
Cell Death and Survival	anoikis of prostate cell lines	0.00679			LTB4R2,NOX1	2
Cellular Development	arrest in differentiation of bone marrow cell lines	0.00679			CBFA2T3,RUNX1	2
Cellular Development, Cellular Growth and Proliferation, Hematological System Development and Function, Hematopoiesis, Lymphoid Tissue Structure and Development, Tissue Development	arrest in differentiation of granulocytes	0.00679			CBFA2T3,RUNX1	2
Cellular Development	arrest in differentiation of hematopoietic cell lines	0.00679			CBFA2T3,RUNX1	2
Cell Cycle, Gene Expression	binding of CREB/ATF binding site	0.00679			CD28,IGF1	2
Cellular Assembly and Organization	binding of mitochondria	0.00679			HK2,IGF1	2
Cell Death and Survival, Cellular Function and Maintenance	clearance of thymocytes	0.00679			MERTK,PPARD	2
Lipid Metabolism, Small Molecule Biochemistry	cleavage of leukotriene D4	0.00679			DPEP2,GGT5	2
Embryonic Development, Tissue Morphology	contraction of embryonic tissue	0.00679			CALCA,PAWR	2
Lipid Metabolism, Small Molecule Biochemistry	conversion of 15(S)-HETE	0.00679			ALOX15,ALOX15B	2
Lipid Metabolism, Small Molecule Biochemistry	conversion of C18:2 fatty acid	0.00679			ALOX15B,CYGB	2
Lipid Metabolism, Small Molecule Biochemistry	conversion of leukotriene C4	0.00679			ALOX5AP,GGT5	2
Cell-To-Cell Signaling and Interaction, Cellular Compromise, Neurological Disease, Organismal Injury and Abnormalities	damage of dopaminergic neurons	0.00679			ADORA2A,ANGPT2	2
Endocrine System Disorders, Organismal Injury and Abnormalities, Reproductive System Disease, Tissue Morphology	degeneration of epididymal epithelium	0.00679			BMP8A,MFGE8	2
Connective Tissue Development and Function, Tissue Development	development of white adipose tissue	0.00679			HIPK2,SREBF1	2
Cellular Development, Tissue Development, Visual System Development and Function	differentiation of retinal progenitor cells	0.00679			EBF1,EBF3	2
Cellular Development, Embryonic Development, Nervous System Development and Function, Organ Development, Organismal Development, Tissue Development, Visual System Development and Function	differentiation of type 2 OFF-cone bipolar cells	0.00679			EBF1,EBF3	2
Cellular Movement, Embryonic Development	distribution of embryonic cells	0.00679			NR4A3,SOCS3	2
Behavior	escape behavior	0.00679			ADORA2A,TLX3	2
Hematological Disease, Respiratory Disease	hyperoxia	0.00679			SOD2,TLR2	2
Cancer, Gastrointestinal Disease, Organismal Injury and Abnormalities	hyperplasia of gastric mucosa	0.00679			GPX7,SOCS3	2
Connective Tissue Disorders, Developmental Disorder, Organismal Injury and Abnormalities, Skeletal and Muscular Disorders	idiopathic scoliosis	0.00679			CHD7,GABRB3	2
Lipid Metabolism, Small Molecule Biochemistry	inactivation of phospholipid	0.00679			PLA2G7,PON1	2
Cardiovascular Disease, Hematological Disease, Organismal Injury and Abnormalities, Respiratory Disease	inoperable chronic thromboembolic pulmonary hypertension	0.00679			PPARD,PTGIR	2
Cellular Function and Maintenance	internalization of Listeria monocytogenes strain EGD	0.00679			OCRL,TLR2	2
Cell Death and Survival, Connective Tissue Disorders, Organismal Injury and Abnormalities, Tissue Morphology	loss of pericytes	0.00679			ANGPT2,IGF1	2
Cancer, Gastrointestinal Disease, Organismal Injury and Abnormalities	lower gastrointestinal carcinoma	0.00679			KRT7,SATB2	2
Cell-To-Cell Signaling and Interaction, Cellular Function and Maintenance, Inflammatory Response	phagocytosis of yeast	0.00679			CLEC7A,COLEC12	2
Cellular Development, Cellular Growth and Proliferation	proliferation of testicular cancer cell lines	0.00679			CIRBP,IGF1	2
Cellular Development, Cellular Growth and Proliferation, Lymphoid Tissue Structure and Development	proliferation of type 3 innate lymphoid cells	0.00679			TLR2,TNFSF15	2
Carbohydrate Metabolism, Lipid Metabolism, Molecular Transport, Small Molecule Biochemistry	quantity of lysophosphatidylethanolamine	0.00679			CD36,SREBF1	2
Cell-To-Cell Signaling and Interaction, Cell-mediated Immune Response, Cellular Movement, Hematological System Development and Function, Immune Cell Trafficking	recruitment of memory T lymphocytes	0.00679			CCL17,CCR4	2
Cell-To-Cell Signaling and Interaction, Cellular Movement, Connective Tissue Development and Function, Skeletal and Muscular System Development and Function	recruitment of osteoblasts	0.00679			CALCA,FLT1	2
Cellular Assembly and Organization	redistribution of mitochondria	0.00679			APC,RYR1	2
DNA Replication, Recombination, and Repair	relaxation of plasmid DNA	0.00679			PAWR,TOP2A	2
Cellular Movement	release of lymphocytes	0.00679			ARHGEF1,ENPP2	2
Cell-To-Cell Signaling and Interaction, Hematological System Development and Function	response of peripheral T lymphocyte	0.00679			HLA-DRB1,HLA-DRB4	2
Cellular Assembly and Organization	stabilization of cytoplasmic aggregates	0.00679			MERTK,TYRO3	2
Cell-To-Cell Signaling and Interaction	termination of response of cells	0.00679			CD28,TNFAIP3	2
Cell Morphology, Cellular Development, Connective Tissue Development and Function, Reproductive System Development and Function, Tissue Development	tubulation of Sertoli cells	0.00679			IGF1,NRG1	2
Cardiovascular System Development and Function, Organ Morphology, Organismal Development, Tissue Morphology	vasodilation of coronary artery	0.00679			ADORA2A,CALCA	2
Embryonic Development, Hair and Skin Development and Function, Organ Development, Organismal Development, Tissue Development	formation of skin	0.0068		-1.009	ADAMTS2,ALOX15B,APC,AQP3,BMPR1A,COL17A1,COL5A1,EMP1,ERRFI1,FERMT1,FRAS1,FUZ,GJB5,GLI2,IFNB1,IFT74,IGF1,INTU,LEF1,LGR4,LTB,MAFG,NFIB,OVOL1,PPARD,RUNX1,RYR1,SOD2,TCF7L2	29
Nervous System Development and Function, Organ Morphology, Organismal Development	morphology of brain	0.00681			AATK,ABCD2,ADGRA2,ALDH1A2,ASPA,B4GALNT1,BMPR1A,CD81,CKB,DHCR7,DPYSL3,EBF1,EFHC1,GABRB3,GLI2,HESX1,HSD11B1,IGF1,IL1RN,KALRN,KRT1,LAMP1,LEF1,LRP8,MAPK8IP3,MECOM,MERTK,NCAM2,NFIB,NTN1,PDS5A,PPARD,SERPINE2,SLC1A3,SOD2,SOX11,SPARCL1,ST8SIA4,TCF7L2,TYRO3,ULK4,WWOX	42
Cellular Development, Cellular Growth and Proliferation	cell proliferation of colorectal cancer cell lines	0.00686		0.109	ANGPT2,APC,BMP2,CASP8,DSC2,DUSP5,EGR2,EIF3M,GLI2,GRK5,HIPK2,HSPB1,IGF1,IGFBP4,LEF1,MEG3,MGEA5,NRG1,NTRK3,PLD1,PTPN3,SPARCL1,TACSTD2,TCF4,TCF7L2	25
Cancer, Endocrine System Disorders, Organismal Injury and Abnormalities	neuroendocrine tumor	0.00686			ALDH1A2,AMPH,ASS1,BCL11A,CALCA,CAMK2A,CD48,CEP41,CKB,COL25A1,FABP4,FERMT1,FKBP1A,FLT1,GARNL3,GNG3,HLA-DQA1,HMMR,HP,IGF1,INTU,KCNJ12,KRT7,MACROD2,MARK4,MMP9,MS4A6A,MTMR14,NFIB,NLRC3,NRG1,OBSCN,PDK4,PLA2G7,RNASE1,SERPINE1,SLC24A3,SOX11,SPATA5,SPICE1,SPOCK3,SREBF1,SYP,TLX3,TOP2A,TRIM58,ULK4,VGLL2,XPO6	49
Cellular Development, Connective Tissue Development and Function	adipogenesis of cells	0.00688		0.897	BMP2,BMPR1A,EBF1,FOSL1,IGF1,MED14,NR4A3,PPARD,SREBF1,TCF4,TCF7L2,WWTR1	12
Cellular Development, Cellular Growth and Proliferation, Hematological System Development and Function, Lymphoid Tissue Structure and Development	proliferation of immune cells	0.00701		0.04	ADORA2A,ARHGEF1,BCL11A,BLM,CASP8,CD28,CD36,CD48,CD81,CIITA,CISH,CLEC10A,CLEC4A,DAPP1,EBF1,EGR2,FCGR2B,FKBP1A,GRM5,HLA-DMA,HLA-DMB,HLA-DPA1,HLA-DPB1,HLA-DQA1,HLA-DQB1,HLA-DRB1,HRH1,IFNB1,IGF1,IL11RA,IL12A,IL1RN,IL2RA,IL4I1,IRS2,KITLG,LEF1,MERTK,MMP9,MYBL1,NRG1,PAWR,PEA15,PPARD,RUNX1,S100B,S1PR2,SERPINE1,SIAE,SIGLEC10,SLAMF7,SOCS3,SOX11,SPIB,SPN,TAPBP,TLR2,TNFAIP3,TNFRSF21,TNFSF15,TYRO3,VSIG4,ZBTB16	63
Neurological Disease, Organismal Injury and Abnormalities	abnormality of corpus callosum	0.00701			CD81,EPG5,FRMD4A,HESX1,MAPK8IP3,NFIB,ST8SIA4	7
Cardiovascular System Development and Function, Organismal Development, Visual System Development and Function	vascularization of retina	0.00701		-1.511	ARHGEF15,FLT1,IGF1,NRP1,PDGFC,PLD1,SOCS3	7
Cardiovascular System Development and Function, Organismal Development	sprouting angiogenesis	0.00707			ADGRA2,FLT1,LEF1,NRP1,PARVA,RAMP2	6
Cell-To-Cell Signaling and Interaction	interaction of tumor cell lines	0.00707		-1.911	ADAM28,ALCAM,ALOX15,ALOX15B,ARHGEF1,ATE1,CASP8,CD28,CD36,CD81,CLEC4A,CLEC7A,DBF4,FUT9,HAS3,HMMR,IGF1,IL1R2,ITGA9,KITLG,LEF1,MECOM,NRG1,NRP1,PARVA,PLD1,PXN,RADIL,RAMP2,S1PR2,SERPINE1,SPN,TLR2,WWOX,WWTR1	35
Cancer, Organismal Injury and Abnormalities, Reproductive System Disease	tumorigenesis of genital tumor	0.00707		-1	ABCB4,ADAMTS2,ADORA2A,AGPAT4,AKR1C1/AKR1C2,ALDH1A2,AMPH,ANGPT2,ANKS1B,ANO4,APC,APLF,ARHGAP20,ARHGAP44,ARHGEF1,ARHGEF15,ASPA,ATP6V0A4,B3GALT5,BACH1,BCAT1,BCL11A,BIN1,BMPR1A,BRIP1,C1orf101,C6,CALM1 (includes others),CAPN13,CASP8,CATSPERB,CD163,CDH4,CEP162,CEP76,CHD7,CHEK1,CIITA,COL14A1,COL17A1,COL5A1,COLEC12,DENND2A,DENND5B,DHCR7,DPPA4,DUSP5,DYRK3,EBF3,EFHC1,EGR2,ENPP2,ENTPD7,EPG5,EPHA3,EPHX1,ETV1,…	207
Cancer, Gastrointestinal Disease, Organismal Injury and Abnormalities	metastatic malignant neoplasm of digestive system	0.00709			ACKR3,AKR1C1/AKR1C2,CD36,CEMIP,COLEC12,CPA4,DEFA1 (includes others),EMP1,ENPP2,FKBP1A,FLRT2,FLT1,ITPR3,KRT7,LGR4,MMP9,PDZRN3,PLOD2,RGS4,SERPINE1,SLC7A11,TFPI,TGFBR3,TOP2A	24
Metabolic Disease, Neurological Disease, Organismal Injury and Abnormalities, Psychological Disorders	Alzheimer disease	0.0071			ALOX15,AMPH,ATP5F1,BIN1,CAMK2A,CASP8,CD36,CIITA,CNR1,COL25A1,CRABP1,DHCR7,FCGR2B,GABRB3,GRIN2A,GRM5,HLA-DQA1,HP,HRH1,HSD11B1,HTR2B,IGF1,KCNN3,LRP8,MFGE8,MMP9,MS4A4A,MS4A6A,NTRK3,OPRD1,PARP15,PAWR,PITPNC1,PON1,S100B,SERPINE2,SLC1A3,SLC9A6,SOD2,SREBF1,SYP,TGFBR3,TRAM2,TRIM7,ZNF599	45
Cell Morphology, Nervous System Development and Function, Organ Morphology, Organismal Development	morphology of brain cells	0.00711			ABCD2,B4GALNT1,CD81,DPYSL3,IGF1,KALRN,LRP8,MAPK8IP3,NFIB,SLC1A3,SPARCL1	11
Hematological System Development and Function, Immunological Disease, Lymphoid Tissue Structure and Development, Organ Morphology, Organismal Injury and Abnormalities, Tissue Morphology	abnormal morphology of lymphoid organ	0.00714			ABCB4,ALOX15,ARHGEF1,BCL11A,CASP8,CBFA2T3,CD28,CIITA,CLEC4A,ERRFI1,FCGR2B,FPR2,GPX7,HLA-DQA1,HLA-DQB1,IL1RN,IL2RA,KLHL6,LTB,MERTK,MFGE8,MYBL1,NBEAL2,PAWR,RECQL4,RUNX1,SOX11,SPIB,TGFBR3,TRAF3IP2,TYRO3,WWOX,ZBTB46	33
Cancer, Organismal Injury and Abnormalities	malignant connective or soft tissue neoplasm	0.00715		-0.527	ADGRE5,AFAP1L1,ALOX5AP,ANGPT2,APC,ASS1,BLM,CASP8,CD163,CDH22,CEMIP,CHEK1,CNR1,ETV1,FAM104B,FERMT1,FKBP1A,FLT1,GLI2,GPX7,HIPK2,IGF1,IL1RN,IL3RA,IRF5,ITPR3,KCNJ12,KCNN3,KITLG,LRTOMT,MARK4,MERTK,MFGE8,MMP9,NR4A3,NRP1,NTRK3,OPRD1,PCDHB8,PDE4DIP,PDGFC,PDK4,PEX10,PMS2,PTPN3,RECQL4,RUNX1,SEMA5A,SLC24A3,SLC7A11,SPIB,STAG1,STEAP4,SUN1,TLR2,TMEM184A,TNRC6A,TOP2A,TSPAN6,TWISTNB,WWOX,ZBTB16	62
Nutritional Disease	weight loss	0.0072		1.475	ABCB4,BMPR1A,CNR1,EGR2,FAH,HIP1,HRH1,HSD11B1,HSPA4L,IFNB1,IGF1,IL1RN,IL2RA,IRS2,ITPR3,KRT1,LTB,MMP9,NR4A3,SERPINE1,SOCS3,TLR2	22
Neurological Disease	dyskinesia	0.00723			ABCD2,ADORA2A,ARHGEF1,B4GALNT1,CAMK2A,CASP8,CD48,CIITA,CIRBP,CKB,CNR1,CRB1,DHCR7,DPYSL3,DUSP5,EGR2,FLRT2,GABRB3,GNAL,GNG3,GPR6,GRIN2A,HLA-DQA1,HP,HRH1,HTR2B,ICAM5,IGF1,KCNN3,LDHB,LIFR,MERTK,NTRK3,PDE4DIP,PLOD2,PON1,PTPN3,RGS4,RYR1,S1PR2,SCN2B,SCN4B,SLC1A3,SPOCK3,VAMP1,WWTR1,ZBTB16,ZBTB44,ZNF599	49
Organismal Survival	organismal death	0.00735	Increased	5.618	ABCB4,ACKR3,ADGRA2,ADORA2A,ADORA3,ALDH1A2,ALOX15,AMPH,ANGPT2,ANKRD17,APC,ASPA,ASS1,ATE1,B4GALNT1,BARX1,BCL11A,BIN1,BLM,BMP2,BMPR1A,BRIP1,CALCA,CASP8,CCR4,CD28,CD36,CHEK1,CKB,CLEC7A,CNR1,COL25A1,COL5A1,CRABP1,DEFA1 (includes others),DHCR7,DPPA4,EBF1,EGR2,EIF3M,ENPP2,EPHA3,ERRFI1,ETV1,FAH,FCGR2B,FERMT1,FGF4,FKBP1A,FLRT2,FLT1,FOSL1,FPR2,GABRB3,GCLC,GGT5,GLI2,GNAL,GNG3,GPX7,H19,HAT1,HESX1,HIP1,HIPK2,…	169
Cell-To-Cell Signaling and Interaction, Hematological System Development and Function, Immune Cell Trafficking, Inflammatory Response	aggregation of lymphocytes	0.00738		1.446	NRP1,P2RY8,SPN,TLR2,TRAF3IP2	5
Inflammatory Disease, Skeletal and Muscular Disorders	inclusion body myositis	0.00738			CD48,CIITA,FKBP1A,HLA-DQA1,KCNN3	5
Cellular Movement, Embryonic Development	migration of mesenchymal stem cells	0.00738		-1.387	FHL2,MMP9,NRG1,S1PR2,SOX11	5

## Sheet: TOX FUNCTIONS
Categories	Diseases or Functions Annotation	p-Value	Predicted Activation State	Activation z-score	Molecules	# Molecules
Cardiac Arteriopathy	coronary artery disease	4.12e-05			ADORA2A,ADORA3,ALOX5AP,CD163,CD36,CNR1,FKBP1A,FLT1,FRMD4A,FUT9,GABRB3,GLRA1,IL1RN,KALRN,LRP11,LRP8,LRRC20,MARC1,MECOM,OPRD1,PARVA,PLA2G7,PON1,PTGIR,RGS1,RNF220,SERPINE1,SLC7A11,SPATA5,TLR2,WWOX	31
Cardiac Damage	damage of myocardium	0.00197			ADORA3,ANGPT2,IGF1,SERPINE1	4
Renal Inflammation, Renal Nephritis	mild glomerulonephritis	0.00234			FCGR2B,SIGLEC10	2
Cardiac Arrythmia	arrhythmia	0.00508			ADORA2A,ADORA3,CALM1 (includes others),COLQ,DSC2,FHL2,HLA-DQA1,HRH1,KCNJ12,KIF21B,KITLG,MMP9,RGS4,S1PR2,SCN2B,SCN4B,SERPINE1,SLC30A5,TFPI,TPM1	20
Renal Inflammation, Renal Nephritis	Nephritis	0.006		-0.257	ADORA2A,CD28,FAH,FCGR2B,FKBP1A,GPX7,HLA-DQB1,HRH1,IGF1,IL17RD,IL1RN,IRF5,LRRK2,MFGE8,MMP9,PER1,SERPINE1,SIAE,SIGLEC10,TCF4,TLR2,TNFAIP3,TOP2A,TRAF3IP2	24
Renal Damage	injury of kidney	0.00607		1.171	ADORA2A,ADORA3,ANGPT2,CAMK2A,IGF1,MEP1B,NTN1,PPARD,SREBF1,TLR2	10
Liver Damage	injury of liver	0.00616		0.087	ABCB4,ADORA2A,ADORA3,CASP8,FCGR2B,FKBP1A,FLT1,GABRB3,GCLC,HLA-DRA,HLA-DRB1,IFNLR1,IGF1,IL11RA,IL1RN,IL2RA,IL3RA,LTB,MGEA5,MMP9,OPRD1,SERPINE1,TLR2	23
Pulmonary Hypertension	inoperable chronic thromboembolic pulmonary hypertension	0.00679			PPARD,PTGIR	2
Liver Damage	damage of liver	0.00774		0.981	ABCB4,ADORA2A,ADORA3,CASP8,FCGR2B,FKBP1A,FLT1,GABRB3,GCLC,HLA-DRA,HLA-DRB1,IFNLR1,IGF1,IL11RA,IL1RN,IL2RA,IL3RA,LTB,MGEA5,MMP9,OPRD1,PAWR,PPARD,SERPINE1,TLR2,TNFAIP3	26
Renal Damage	damage of kidney	0.00907		0.634	ADORA2A,ADORA3,ANGPT2,CAMK2A,FAH,IGF1,LRRK2,MEP1B,NTN1,PPARD,SERPINE1,SREBF1,TLR2	13
Cardiac Arrythmia	supraventricular arrhythmia	0.0103			ADORA2A,ADORA3,COLQ,HLA-DQA1,HRH1,KCNJ12,MMP9,S1PR2,SCN2B,SCN4B,SERPINE1,SLC30A5,TFPI	13
Cardiac Stenosis	stenosis of semilunar valve	0.0105			ACKR3,FLT1,GABRB3,GLRA1,MMP9,NTRK3	6
Liver Inflammation/Hepatitis	inflammation of liver	0.0125		0.913	ABCB4,ADORA2A,ADORA3,CD48,CNR1,FAH,FCGR2B,FKBP1A,FLT1,GABRB3,HLA-DQA1,HP,IFNB1,IFNLR1,IGF1,IL1RN,IL2RA,IL3RA,LTB,MMP9,MTTP,OPRD1,SERPINE1,SLC7A11,SOD2,TFPI,TNFAIP3,ZNF599	28
Liver Fibrosis	fibrosis of liver	0.0173		-0.69	ABCB4,ADORA2A,CNR1,FCGR2B,GCLC,HP,HSPB1,HTR2B,PDGFC,S1PR2,SERPINE1,SOCS3,SREBF1	13
Cardiac Arrythmia, Tachycardia	catecholaminergic polymorphic ventricular tachycardia type 1	0.0179			CALM1 (includes others),SCN4B,TPM1	3
Liver Damage	drug-induced hepatotoxicity	0.0212			ABCB4,SLC7A11	2
Hepatocellular Carcinoma, Liver Hyperplasia/Hyperproliferation	progressive hepatocellular carcinoma	0.0212			SREBF1,TOP2A	2
Cardiac Infarction	acute myocardial infarction	0.023			ADORA2A,ADORA3,FCGR2B,FLT1,OPRD1,PON1,PPARD,SERPINE1,TLR2	9
Renal Dysfunction	dysfunction of kidney	0.0231		-0.095	ANGPT2,CD28,PPARD,TLR2	4
Pulmonary Hypertension	pulmonary hypertensive arterial disease	0.0274			BMPR1A,FLT1,PPARD,PTGIR,SERPINE1,SMAD9	6
Cardiac Infarction	myocardial infarction	0.0275		0.343	ADORA2A,ADORA3,C6,CD163,CD36,FCGR2B,FLT1,GCLC,IL1RN,LRP8,MMP9,OPRD1,PON1,PPARD,SERPINE1,TLR2	16
Cardiac Stenosis	stenosis of aortic valve	0.0285			ACKR3,FLT1,GABRB3,GLRA1,MMP9	5
Liver Cirrhosis	early stage primary biliary cirrhosis	0.0308			ABCB4,MTTP	2
Cardiac Stenosis	stenosis of pulmonary valve	0.0308			ACKR3,NTRK3	2
Cardiac Necrosis/Cell Death	survival of ventricular myocytes	0.0308			HK2,IGF1	2
Renal Necrosis/Cell Death	cell viability of kidney cells	0.0332			IGF1,PARVA,PPARD	3
Pulmonary Hypertension	Pulmonary Hypertension	0.0343			ADORA2A,BMPR1A,FLT1,GABRB3,GLRA1,HLA-DQA1,IL1RN,PPARD,PTGIR,SERPINE1,SMAD9	11
Liver Damage, Liver Inflammation/Hepatitis	chronic viral hepatitis	0.0345			ADORA3,FLT1,IFNLR1,IGF1,IL2RA,IL3RA,MMP9,OPRD1	8
Hepatocellular Carcinoma, Liver Hyperplasia/Hyperproliferation	hepatocellular carcinoma	0.0375		0.239	ABCB4,AKR1C1/AKR1C2,AKR1D1,AMPH,APC,CASP8,CD163,CEP41,CRB1,CRELD2,DPEP2,ENPP2,FAH,FKBP1A,FLT1,HLA-DQA1,HP,HTR2B,IDO2,IGF1,JPH3,KCNN3,KRT7,LEF1,LIFR,LTB,MERTK,MMP9,MS4A6A,NDRG2,PDGFC,PDK4,PLPP5,PPIP5K1,SENP6,SERPINE1,SOCS3,SREBF1,STEAP4,TCF7L2,TLR2,TOP2A,TYRO3,VSIG4,ZFPM2	45
Renal Degeneration	degeneration of kidney	0.0395			FAH,MTSS1,SREBF1	3
Congenital Heart Anomaly	congenital heart disease	0.0401		1.983	ACKR3,ALDH1A2,CALM1 (includes others),CHD7,FCGR2B,FKBP1A,FLT1,HRH1,HTR2B,NR2F2,NRP1,NTRK3,S100B,SCN4B,SOX11,TGFBR3,ZFPM2	17
Cardiac Pulmonary Embolism	acute pulmonary embolism	0.0418			PTGIR,TFPI	2
Renal Inflammation, Renal Nephritis	immune complex nephritis	0.0418			IL1RN,SIGLEC10	2
Cardiac Damage	injury of myocardium	0.0418			ADORA3,IGF1	2
Cardiac Damage	rupture of heart	0.0418			MMP9,SERPINE1	2
Liver Hemorrhaging	bleeding of liver	0.0443		1	ABCB4,FKBP1A,IL1RN,RAMP2	4
Renal Damage	reperfusion injury of kidney	0.0443		1.067	ADORA3,MEP1B,NTN1,TLR2	4
Renal Inflammation, Renal Nephritis	glomerulonephritis	0.0472		-0.432	ADORA2A,CD28,FCGR2B,FKBP1A,GPX7,HRH1,IL1RN,IRF5,MFGE8,MMP9,SERPINE1,SIAE,SIGLEC10,TCF4,TNFAIP3,TRAF3IP2	16
Liver Cirrhosis	adult idiopathic cirrhosis	0.0484			ABCB4	1
Cardiac Arrythmia, Tachycardia	catecholaminergic polymorphic ventricular tachycardia type 4	0.0484			CALM1 (includes others)	1
Liver Cholestasis, Liver Damage	chronic cholestatic liver disease	0.0484			ABCB4	1
Liver Damage	damage of liver tissue	0.0484			ADORA2A	1
Renal Damage	damage of peritubular capillary	0.0484			NTN1	1
Cardiac Dilation	dilated cardiomyopathy 1y	0.0484			TPM1	1
Cardiac Inflammation	eosinophilic myocarditis	0.0484			RNASE3	1
Cardiac Arrythmia	familial arrhythmogenic right ventricular dysplasia with mild palmoplantar keratoderma and woolly hair type 11	0.0484			DSC2	1
Cardiac Arrythmia	familial atrial fibrillation type 14	0.0484			SCN2B	1
Cardiac Fibrosis	fibrosis of atrioventricular node	0.0484			BMPR1A	1
Liver Steatosis	grade 2-3 hepatic steatosis	0.0484			SREBF1	1
Cardiac Enlargement	hypertrophy of cardiac fibroblasts	0.0484			ALOX15	1
Cardiac Hypoplasia	hypoplasia of ventricular compact zone	0.0484			ZFPM2	1
Renal Damage	injury of outer medulla	0.0484			PPARD	1
Liver Cholestasis	intrahepatic cholestasis of pregnancy type 3	0.0484			ABCB4	1
Liver Damage	ischemic injury of liver	0.0484			ADORA2A	1
Cardiac Dysfunction	left ventricular noncompaction type 9	0.0484			TPM1	1
Cardiac Arrythmia, Congenital Heart Anomaly	long QT syndrome type 14	0.0484			CALM1 (includes others)	1
Cardiac Arrythmia, Congenital Heart Anomaly	long QT syndrome type 15	0.0484			CALM1 (includes others)	1
Cardiac Arrythmia, Congenital Heart Anomaly	long-QT syndrome 10	0.0484			SCN4B	1
Hepatocellular Carcinoma, Liver Hyperplasia/Hyperproliferation	malignant hepatocellular carcinoma	0.0484			SREBF1	1
Congenital Heart Anomaly	multiple types congenital heart defects type 4	0.0484			NR2F2	1
Cardiac Degeneration	myocytolysis of heart	0.0484			MMP9	1
Nephrosis	nephrotic syndrome type 10	0.0484			EMP2	1
Nephrosis	nephrotic syndrome type 9	0.0484			COQ8B	1
Cardiac Dilation	nonfamilial idiopathic dialated cardiomyopathy	0.0484			SOD2	1
Liver Hyperplasia/Hyperproliferation	onset of tumorigenesis of liver tumor	0.0484			STAG1	1
Pulmonary Hypertension	primary pulmonary hypertension 2	0.0484			SMAD9	1
Liver Cholestasis	progressive familial intrahepatic cholestasis type 3	0.0484			ABCB4	1
Cardiac Proliferation	proliferation of myocardium	0.0484			BMPR1A	1
Liver Fibrosis	stage III-IV hepatic fibrosis	0.0484			SREBF1	1
Renal Dilation	vasodilation of renal artery	0.0484			MMP9	1
Hepatocellular Carcinoma, Liver Hyperplasia/Hyperproliferation	advanced hepatocellular carcinoma	0.0494			FLT1,MERTK,TOP2A,TYRO3	4
Cardiac Fibrosis	fibrosis of heart chamber	0.0494		1.067	ADORA3,ANGPT2,BMPR1A,PTGIR	4
Cardiac Arrythmia, Tachycardia	tachycardia	0.052			ADORA2A,ADORA3,CALM1 (includes others),KCNJ12,KITLG,SCN4B,TPM1	7
Cardiac Arteriopathy	early-onset premature coronary artery disease	0.0539			LRP8,RGS1	2
Renal Necrosis/Cell Death	survival of podocytes	0.0539			IGF1,PARVA	2
Cardiac Hypoplasia	hypoplasia of heart ventricle	0.0553	Increased	2.236	ANKRD17,HTR2B,MECOM,TGFBR3,ZFPM2	5
Cardiac Necrosis/Cell Death	cell death of cardiomyocytes	0.0581		0.839	BACH1,CALCA,CASP8,FOSL1,HK2,HSPB1,HTR2B,IGF1,IL1RN,NRG1,NTN1,RNASE3,S100B,SOCS3,SOD2,TNFAIP3	16
Liver Cirrhosis	cirrhosis of liver	0.0586			ABCB4,CD48,GRIN2A,HLA-DPB1,HLA-DQA1,HLA-DQB1,HLA-DRA,HRH1,IL12A,LTB,MMP9,MTTP,PPARD,TRAM2	14
Renal Necrosis/Cell Death	apoptosis of renal tubular epithelial cells	0.0614			CALCA,NTN1,TLR2	3
Cardiac Pulmonary Embolism	pulmonary embolism	0.0614			MERTK,PTGIR,TFPI	3
Renal Necrosis/Cell Death	apoptosis of renal tubule	0.065		-0.447	CALCA,IGF1,LRRK2,NTN1,TLR2	5
Cardiac Arrythmia	atrial fibrillation	0.0656			COLQ,HLA-DQA1,HRH1,KCNJ12,MMP9,S1PR2,SCN2B,SCN4B,SERPINE1,TFPI	10
Liver Inflammation/Hepatitis	viral hepatitis	0.0684			ADORA3,FCGR2B,FKBP1A,FLT1,IFNB1,IFNLR1,IGF1,IL2RA,IL3RA,MMP9,OPRD1	11
Cardiac Damage	damage of heart	0.0692		-0.447	ADORA2A,ADORA3,ANGPT2,IGF1,MMP9,SERPINE1	6
Cardiac Arrythmia	long-QT syndrome	0.0734			CALM1 (includes others),DSC2,KIF21B,SCN4B	4
Liver Damage	chronic liver disease	0.076			ABCB4,ADORA3,FKBP1A,FLT1,GABRB3,IFNLR1,IGF1,IL2RA,IL3RA,LTB,MMP9,OPRD1	12
Liver Failure	failure of liver	0.0785			ABCB4,FAH,HRH1,OPRD1,SLC7A11,TOP2A	6
Glomerular Injury, Renal Damage	injury of renal glomerulus	0.0785			ANGPT2,CAMK2A,SREBF1	3
Renal Necrosis/Cell Death	apoptosis of tubular cells	0.0801		0	CALCA,IGF1,NTN1,TLR2	4
Cardiac Arrythmia, Congenital Heart Anomaly	Romano-Ward syndrome	0.0813			CALM1 (includes others),SCN4B	2
Kidney Failure	end-stage chronic kidney disease	0.0813			GABRB3,GLRA1	2
Kidney Failure	end-stage renal failure	0.0813			GABRB3,GLRA1	2
Renal Inflammation, Renal Nephritis	pyelonephritis	0.0813			PER1,TOP2A	2
Liver Hyperplasia/Hyperproliferation	liver metastasis	0.0834	Decreased	-2	DPYSL3,FLT1,HMMR,ITGA9,SERPINE1,TOP2A	6
Liver Cirrhosis	primary biliary cirrhosis	0.0849			ABCB4,HLA-DPB1,HLA-DQB1,HLA-DRA,IL12A,LTB,MTTP,PPARD	8
Liver Inflammation/Hepatitis, Liver Steatosis	nonalcoholic steatohepatitis	0.0872			ADORA2A,CD48,HLA-DQA1,ZNF599	4
Renal Inflammation, Renal Nephritis	acute pyelonephritis	0.0945			TOP2A	1
Renal Hydronephrosis	autoimmune hydronephrosis	0.0945			FCGR2B	1
Cardiac Dilation	doxorubicin induced cardiomyopathy	0.0945			TOP2A	1
Renal Damage	drug toxicity-related nephropathy	0.0945			SLC7A11	1
Liver Cholestasis	drug-induced cholestasis	0.0945			ABCB4	1
Renal Dysfunction	dysfunction of podocytes	0.0945			ANGPT2	1
Glomerular Injury	glomerular endotheliosis	0.0945			FLT1	1
Glomerular Injury, Renal Degeneration	hyalinization of renal glomerulus	0.0945			SREBF1	1
Renal Hyperplasia/Hyperproliferation	hyperplasia of distal tubule	0.0945			HSD11B1	1
Renal Enlargement	hypertrophy of distal tubule	0.0945			HSD11B1	1
Liver Inflammation/Hepatitis	inflammation of liver portal space	0.0945			ABCB4	1
Liver Damage	inflammatory injury of liver	0.0945			ADORA2A	1
Renal Damage	injury of renal cortex	0.0945			PPARD	1
Cardiac Arteriopathy	ischemic coronary artery disease	0.0945			TLR2	1
Renal Inflammation, Renal Nephritis	moderate immune complex nephritis	0.0945			SIGLEC10	1
Cardiac Damage	rupture of myocardium	0.0945			SERPINE1	1
Liver Cholestasis	transient idiopathic neonatal cholestasis	0.0945			ABCB4	1
Renal Hypoplasia	unilateral renal agenesis	0.0945			FRAS1	1
Cardiac Arrythmia	familial atrial fibrillation	0.0963			SCN2B,SCN4B	2
Glomerular Injury, Renal Damage	injury of podocytes	0.0963			ANGPT2,CAMK2A	2
Cardiac Stenosis	non-rheumatic aortic stenosis	0.0963			FLT1,MMP9	2
Cardiac Dysfunction, Cardiac Fibrosis	fibrosis of left ventricle	0.0975			ADORA3,ANGPT2,PTGIR	3
Liver Cholestasis	progressive intrahepatic cholestasis	0.0992			ABCB4,AKR1D1,MTTP,SLC12A2,SREBF1	5
Cardiac Arrythmia, Tachycardia	ventricular tachycardia	0.0992			CALM1 (includes others),KCNJ12,KITLG,SCN4B,TPM1	5
Liver Inflammation/Hepatitis, Liver Steatosis	steatohepatitis	0.106			ADORA2A,CD48,HLA-DQA1,SOD2,ZNF599	5
Liver Hyperplasia/Hyperproliferation	incidence of liver tumor	0.11		0.549	ABCB4,APC,FAH,LTB,NDRG2,TLR2	6
Cardiac Proliferation	proliferation of cardiomyocytes	0.11		-0.728	ALDH1A2,HTR2B,IGF1,NRG1,RGS4,TGFBR3	6
Hepatocellular Carcinoma, Liver Hyperplasia/Hyperproliferation	incidence of hepatocellular carcinoma	0.112		0.298	ABCB4,APC,FAH,LTB,NDRG2	5
Cardiac Dysfunction	dysfunction of heart	0.115		-0.186	ADORA3,ANGPT2,CD36,FKBP1A,FLT1,HTR2B,MMP9,PPARD,PTGIR,SERPINE1,TPM1	11
Cardiac Necrosis/Cell Death	cell viability of cardiomyocytes	0.118			HK2,IGF1,TLR2	3
Cardiac Dilation	dilated cardiomyopathy	0.124		-0.476	ADORA3,CASP8,CIITA,DSC2,FHL2,FKBP1A,FOSL1,HLA-DQA1,MMP9,PDGFC,SLC1A3,SOD2,TOP2A,TPM1,ZFPM2	15
Liver Damage, Liver Inflammation/Hepatitis	chronic hepatitis	0.127			ADORA3,FKBP1A,FLT1,GABRB3,IFNLR1,IGF1,IL2RA,IL3RA,LTB,MMP9,OPRD1	11
Liver Hyperplasia/Hyperproliferation	liver carcinoma	0.135		0.239	AATK,ABCB4,ABCD2,ABHD1,ADAD1,ADAM28,ADAMTS2,AFAP1L1,AGPAT4,AKR1C1/AKR1C2,AKR1D1,ALCAM,AMPH,ANGEL1,ANKRD17,ANKRD26,ANKS1B,ANO4,ANXA3,APC,ARHGAP20,ASB9,ASS1,ATE1,ATP6V0A4,ATP8B3,BACH1,BCAT1,BCL11A,BLM,CAMK2A,CAPN13,CARS,CASP8,CBFA2T3,CD163,CD36,CD48,CDC42BPA,CDH22,CDH26,CDH4,CEP41,CHD7,CHST14,CISH,CLEC4A,CMAHP,CNR1,COL17A1,COL27A1,COL5A1,CRB1,CRELD2,CYGB,DENND2A,DENND2C,DENND5B,DHCR7,DHRS2,DPEP2,DP…	243
Cardiac Enlargement	hypertrophy of heart	0.135			ADORA2A,ADORA3,ALOX15,ANGPT2,CD36,DUSP5,FHL2,FKBP1A,FLT1,GRK5,HTR2B,IGF1,MMP9,NR4A3,PDGFC,PPARD,PTGIR,RGS4,SERPINE1,SOD2,TNFAIP3,TPM1	22
Cardiac Enlargement	ventricular hypertrophy	0.137			ADORA2A,ADORA3,ANGPT2,DUSP5,FKBP1A,HTR2B,IGF1,PTGIR,TPM1	9
Cardiac Inflammation	acute myocarditis	0.138			IFNB1	1
Liver Cirrhosis	alcoholic cirrhosis	0.138			MMP9	1
Congenital Heart Anomaly	atresia of tricuspid valve	0.138			ZFPM2	1
Renal Cellular Infiltration	cellular infiltration of kidney	0.138			LTB	1
Hepatocellular Carcinoma, Liver Hyperplasia/Hyperproliferation	grade 2 progressive hepatocellular carcinoma	0.138			TOP2A	1
Hepatocellular Carcinoma, Liver Hyperplasia/Hyperproliferation	grade 3 progressive hepatocellular carcinoma	0.138			TOP2A	1
Liver Damage	histopathological change of liver	0.138			LRRK2	1
Cardiac Arrythmia, Congenital Heart Anomaly	long QT syndrome 1	0.138			CALM1 (includes others)	1
Heart Failure	failure of heart	0.145		0.647	CASP8,CD36,EPHA3,FKBP1A,FOSL1,GABRB3,GRIN2A,GRK5,HTR2B,IGF1,KCNJ12,MMP9,PTGIR,SERPINE1,SLC12A2,SLC7A11,ZFPM2	17
Renal Hypoplasia	agenesis of kidney	0.145			FRAS1,SALL2	2
Heart Failure	cardiorespiratory arrest	0.145			GABRB3,GRIN2A	2
Cardiac Dysfunction, Cardiac Enlargement	hypertrophy of left ventricle	0.148			ADORA3,ANGPT2,FKBP1A,HTR2B,PTGIR,TPM1	6
Liver Hyperplasia/Hyperproliferation	liver tumor	0.153		0.182	AATK,ABCB4,ABCD2,ABHD1,ADAD1,ADAM28,ADAMTS2,AFAP1L1,AGPAT4,AKR1C1/AKR1C2,AKR1D1,ALCAM,AMPH,ANGEL1,ANGPT2,ANKRD17,ANKRD26,ANKS1B,ANO4,ANXA3,APC,ARHGAP20,ASB9,ASS1,ATE1,ATP6V0A4,ATP8B3,BACH1,BCAT1,BCL11A,BHMT2,BLM,CAMK2A,CAPN13,CARS,CASP8,CBFA2T3,CD163,CD36,CD48,CDC42BPA,CDH22,CDH26,CDH4,CEP41,CHD7,CHST14,CISH,CLEC4A,CMAHP,CNR1,COL17A1,COL27A1,COL5A1,CRB1,CRELD2,CYGB,DENND1B,DENND2A,DENND2C,DENND5B…	254
Liver Damage, Liver Inflammation/Hepatitis	chronic hepatitis C	0.156			ADORA3,FLT1,IFNLR1,IGF1,OPRD1	5
Renal Inflammation, Renal Nephritis	crescentic glomerulonephritis	0.162			ADORA2A,IL1RN	2
Renal Dysplasia	dysplasia of kidney	0.162			FRAS1,H19	2
Liver Hyperplasia/Hyperproliferation	undifferentiated (embryonal) sarcoma	0.162			FLT1,TOP2A	2
Cardiac Enlargement	hypertrophy of cardiac muscle	0.165			ANGPT2,DUSP5,FHL2,HTR2B,IGF1,MMP9,NR4A3,RGS4,SERPINE1,TNFAIP3	10
Renal Hypoplasia	hypoplasia of kidney	0.172		1.98	ALDH1A2,FRAS1,LGR4,SALL2	4
Cardiac Hypoplasia	hypoplasia of trabeculae carne	0.176			ANKRD17,MECOM,TGFBR3	3
Renal Hydronephrosis	hydronephrosis	0.176			ALCAM,FCGR2B,HSPA4L,IGF1,ITGA9,MMP9	6
Liver Hyperplasia/Hyperproliferation	liver cancer	0.176		-0.605	AATK,ABCB4,ABCD2,ABHD1,ADAD1,ADAM28,ADAMTS2,AFAP1L1,AGPAT4,AKR1C1/AKR1C2,AKR1D1,ALCAM,AMPH,ANGEL1,ANGPT2,ANKRD17,ANKRD26,ANKS1B,ANO4,ANXA3,APC,ARHGAP20,ASB9,ASS1,ATE1,ATP6V0A4,ATP8B3,BACH1,BCAT1,BCL11A,BHMT2,BLM,CAMK2A,CAPN13,CARS,CASP8,CBFA2T3,CD163,CD36,CD48,CDC42BPA,CDH22,CDH26,CDH4,CEP41,CHD7,CHST14,CISH,CLEC4A,CMAHP,CNR1,COL17A1,COL27A1,COL5A1,CRB1,CRELD2,CYGB,DENND2A,DENND2C,DENND5B,DHCR7,D…	247
Congenital Heart Anomaly	Shprintzen syndrome	0.18			HRH1,HTR2B	2
Hepatocellular Carcinoma, Liver Hyperplasia/Hyperproliferation	unresectable hepatocellular carcinoma	0.18			FLT1,TOP2A	2
Biliary Hyperplasia	bile duct proliferation	0.18			ABCB4	1
Liver Inflammation/Hepatitis	hepatitis A	0.18			IL2RA	1
Increased Levels of Red Blood Cells	increased production of red blood cells	0.18			KITLG	1
Glomerular Injury, Renal Inflammation, Renal Nephritis	inflammation of renal glomerulus	0.18			TLR2	1
Liver Hyperplasia/Hyperproliferation	inoperable liver metastasis	0.18			TOP2A	1
Renal Inflammation, Renal Nephritis	lupus-like autoimmune nephritis	0.18			TRAF3IP2	1
Cardiac Arrythmia	paroxysmal atrial fibrillation	0.18			HRH1	1
Pulmonary Hypertension	primary pulmonary hypertension 1	0.18			SMAD9	1
Cardiac Transformation	transformation of endocardial cells	0.18			FLT1	1
Liver Inflammation/Hepatitis	infection by hepatitis B virus	0.182			FCGR2B,IFNB1,IL2RA,IL3RA	4
Congenital Heart Anomaly	familial congenital heart disease	0.19			HRH1,HTR2B,NR2F2,NRP1,SOX11,TGFBR3,ZFPM2	7
Cardiac Necrosis/Cell Death	apoptosis of cardiomyocytes	0.191		1.151	BACH1,CALCA,CASP8,FOSL1,HTR2B,IGF1,IL1RN,NRG1,NTN1,SOCS3,SOD2,TNFAIP3	12
Cardiac Enlargement	hypertrophy of cardiomyocytes	0.193			ANGPT2,DUSP5,FHL2,IGF1,MMP9,RGS4,SERPINE1,TNFAIP3	8
Liver Cirrhosis	Cirrhosis	0.194			ABCB4,CD48,GABRB3,GRIN2A,HLA-DPB1,HLA-DQA1,HLA-DQB1,HLA-DRA,HRH1,IL12A,LTB,MMP9,MTTP,PPARD,TOP2A,TRAM2	16
Liver Hyperplasia/Hyperproliferation	progressive liver metastasis	0.198			FLT1,TOP2A	2
Liver Damage	hepatotoxicity	0.2			ABCB4,PARD3B,SLC7A11	3
Renal Necrosis/Cell Death	apoptosis of kidney cells	0.205		0	CALCA,CASP8,IGF1,NTN1,SOD2,TLR2	6
Liver Proliferation	proliferation of hepatocytes	0.207		0.443	ABCB4,FAH,FLT1,HTR2B,IGF1,IL1RN,KITLG,LTB,S1PR2,SOCS3	10
Renal Necrosis/Cell Death	cell death of kidney cells	0.21		-0.391	CALCA,CASP8,EMP1,EMP2,FGF4,FLT1,GNAL,HIPK2,HK2,HSPB1,IGF1,IL17RD,IPPK,NTN1,NTRK3,PAWR,PEA15,PPARD,RGS4,SOD2,SPNS1,TCF4,TLR2	23
Liver Cholestasis	progressive familial intrahepatic cholestasis type 1	0.212			AKR1D1,MTTP,SLC12A2,SREBF1	4
Cardiac Arrythmia	arrhythmogenic right ventricular dysplasia	0.216			DSC2,FHL2	2
Cardiac Fibrosis	fibrosis of myocardium	0.216			MMP9,SERPINE1	2
Congenital Heart Anomaly	transposition of great vessels	0.216			NRP1,TGFBR3	2
Congenital Heart Anomaly	double aortic arch	0.22			NRP1	1
Renal Inflammation, Renal Nephritis	experimental crescentic glomerulonephritis	0.22			IL1RN	1
Cardiac Arteriopathy, Cardiac Fibrosis	fibrosis of coronary artery	0.22			SERPINE1	1
Increased Levels of ALT	increased activation of ALT	0.22			BACH1	1
Decreased Levels of Albumin	increased uptake of albumin	0.22			NTN1	1
Increased Levels of Alkaline Phosphatase	increased activation of alkaline phosphatase	0.223	Decreased	-2.126	BMP2,BMPR1A,CALCA,IGF1,WWTR1	5
Cardiac Dysfunction	ventricular dysfunction	0.225		-0.13	ADORA3,ANGPT2,FKBP1A,HTR2B,MMP9,PTGIR,SERPINE1,TPM1	8
Renal Necrosis/Cell Death	cell death of kidney cell lines	0.233		-0.309	CASP8,EMP1,EMP2,FGF4,FLT1,GNAL,HIPK2,HK2,HSPB1,IGF1,IL17RD,IPPK,NTRK3,PAWR,PEA15,PPARD,RGS4,SOD2,SPNS1,TCF4	20
Increased Levels of AST	Increased Levels of AST	0.234			BACH1,LTB	2
Renal Atrophy	atrophy of kidney	0.239			HSPA4L,LRRK2,OVOL1	3
Cardiac Inflammation	myocarditis	0.239			IFNB1,MMP9,RNASE3	3
Liver Proliferation	proliferation of liver cells	0.247		0.427	ABCB4,CNR1,FAH,FLT1,HTR2B,IGF1,IL1RN,KITLG,LTB,PPARD,S1PR2,SOCS3	12
Cardiac Enlargement	hypertrophy of heart cells	0.25			ALOX15,ANGPT2,DUSP5,FHL2,IGF1,MMP9,RGS4,SERPINE1,TNFAIP3	9
Liver Necrosis/Cell Death	apoptosis of hepatic stellate cells	0.252			IGF1,MMP9	2
Pulmonary Hypertension	primary pulmonary hypertension	0.252			PTGIR,SMAD9	2
Liver Cholestasis, Liver Inflammation/Hepatitis	cholestatic hepatitis	0.257			ABCB4	1
Liver Hyperplasia/Hyperproliferation	hyperplasia of liver cells	0.257			KITLG	1
Increased Levels of AST	increased activation of AST	0.257			BACH1	1
Glomerular Injury	urological disorder of renal glomerulus	0.257			TRAF3IP2	1
Kidney Failure	chronic renal failure	0.263			ADORA2A,FCGR2B,FKBP1A,GABRB3,GLRA1,IL2RA,SERPINE1,SLC7A11,TFPI	9
Cardiac Fibrosis	fibrosis of heart	0.265		0.688	ADORA3,ANGPT2,BMPR1A,MMP9,PDGFC,PTGIR,SERPINE1,SOD2,TLR2,TNFAIP3	10
Cardiac Enlargement	hypertrophy of ventricular myocytes	0.27			DUSP5,IGF1	2
Cardiac Arrythmia, Tachycardia	paroxysmal supraventricular tachycardia	0.27			ADORA2A,ADORA3	2
Renal Damage	nephrotoxicity	0.278			COL5A1,FABP4,HSPB1,IGF1,SLC7A11	5
Liver Regeneration	regeneration of liver	0.288			CASP8,FAH,IL1RN,MMP9,SOCS3	5
Glomerular Injury, Renal Necrosis/Cell Death	apoptosis of mesangial cells	0.289			CASP8,SOD2	2
Hepatocellular Carcinoma, Liver Hyperplasia/Hyperproliferation	development of hepatocellular carcinoma	0.289			LTB,PDGFC	2
Kidney Failure	acute tubular necrosis	0.293			TLR2	1
Congenital Heart Anomaly	congenital heart block	0.293			FCGR2B	1
Renal Inflammation, Renal Nephritis	idiopathic membranous nephropathy	0.293			FKBP1A	1
Cardiac Dysfunction, Cardiac Fibrosis	interstitial fibrosis of left ventricle	0.293			ANGPT2	1
Bradycardia, Cardiac Arrythmia	sinus bradycardia	0.293			SLC30A5	1
Congenital Heart Anomaly	tetralogy of Fallot	0.293			ZFPM2	1
Renal Hyperplasia/Hyperproliferation	hyperplasia of kidney	0.307			HSD11B1,TRAF3IP2	2
Cardiac Fibrosis	interstitial fibrosis of heart	0.307			ANGPT2,TNFAIP3	2
Renal Necrosis/Cell Death	cell viability of kidney cell lines	0.316		0.277	AQP3,DYRK3,HIP1,SETMAR,TNFAIP3	5
Kidney Failure	acute renal failure	0.32			CD28,SLC7A11,TLR2,TOP2A	4
Congenital Heart Anomaly	ventricular septal defect	0.32		1.441	ACKR3,FKBP1A,NTRK3,SOX11,TGFBR3,ZFPM2	6
Nephrosis	familial nephrotic syndrome	0.325			COQ8B,EMP2	2
Decreased Levels of Albumin	decreased excretion of albumin	0.328			IL1RN	1
Liver Inflammation/Hepatitis	fulminant hepatitis	0.328			ADORA3	1
Cardiac Proliferation	proliferation of ventricular myocytes	0.328			IGF1	1
Liver Regeneration	regeneration of hepatocytes	0.328			MMP9	1
Liver Hyperplasia/Hyperproliferation	tumorigenesis of liver tumor	0.332			LTB,SOCS3,STAG1	3
Liver Steatosis	hepatic steatosis	0.337		-0.154	ADORA2A,CD36,CD48,CNR1,EBF1,FABP4,GPX7,HLA-DQA1,HSD11B1,IRS2,MTTP,PDGFC,SOD2,SREBF1,STEAP4,TLR2,ZNF599	17
Cardiac Dysfunction	dysfunction of left ventricle	0.343			MMP9,SERPINE1	2
Cardiac Arrythmia	familial arrhythmia	0.346			DSC2,SCN2B,SCN4B	3
Cardiac Dilation	primary dilated cardiomyopthy	0.346			DSC2,FHL2,TPM1	3
Renal Proliferation	proliferation of mesangial cells	0.359			ANGPT2,FPR2,IGF1	3
Renal Necrosis/Cell Death	apoptosis of proximal tubule cells	0.36			IGF1	1
Cardiac Stenosis	calcific aortic valve stenosis	0.36			MMP9	1
Renal Inflammation, Renal Nephritis	nephrotoxic nephritis	0.36			HLA-DQB1	1
Biliary Hyperplasia	proliferation of cholangiocytes	0.36			KITLG	1
Glomerular Injury, Renal Thrombosis	thrombosis of renal glomerulus	0.36			TLR2	1
Liver Degeneration	degeneration of liver	0.361			MERTK,TYRO3	2
Congenital Heart Anomaly	failure of heart looping	0.361			ALDH1A2,SOX11	2
Liver Hyperplasia/Hyperproliferation	liver cholangiocarcinoma	0.361			APC,KRT7	2
Hepatocellular Carcinoma, Liver Hyperplasia/Hyperproliferation	tumorigenesis of hepatocellular carcinoma	0.361			LTB,SOCS3	2
Kidney Failure	failure of kidney	0.373			ADORA2A,CD28,FCGR2B,FKBP1A,FLT1,GABRB3,GLRA1,IL2RA,SERPINE1,SLC7A11,TFPI,TLR2,TOP2A	13
Liver Damage, Liver Inflammation/Hepatitis	chronic hepatitis B	0.378			IL2RA,IL3RA	2
Congenital Heart Anomaly	conotruncal heart malformations	0.386			NRP1,SOX11,TGFBR3,ZFPM2	4
Liver Failure	acute liver failure	0.391			SLC7A11	1
Hepatocellular Peroxisome Proliferation	formation of peroxisomes	0.391			PEX10	1
Cardiac Arrythmia, Tachycardia	hemodynamically unstable ventricular tachycardia	0.391			KCNJ12	1
Hepatocellular Carcinoma, Liver Hyperplasia/Hyperproliferation	local hepatocellular carcinoma	0.391			FLT1	1
Hepatocellular Carcinoma, Liver Hyperplasia/Hyperproliferation	metastatic hepatocellular carcinoma	0.391			FLT1	1
Cardiac Proliferation	proliferation of cardiac fibroblasts	0.391			IGF1	1
Cardiac Arrythmia	recurrent ventricular fibrillation	0.391			KCNJ12	1
Kidney Failure	end stage renal disease	0.394			ADORA2A,FCGR2B,FKBP1A,GABRB3,GLRA1,IL2RA,SLC7A11	7
Decreased Levels of Albumin	Decreased Levels of Albumin	0.396			IL1RN,NTN1	2
Increased Levels of ALT	Increased Levels of ALT	0.396			BACH1,LTB	2
Liver Damage, Liver Inflammation/Hepatitis	infection by Hepatitis C virus	0.399			ADORA3,FKBP1A,FLT1,IFNLR1,IGF1,OPRD1	6
Liver Fibrosis	activation of hepatic stellate cells	0.412			IGF1,MMP9,PDGFC	3
Congenital Heart Anomaly	persistent truncus arteriosus	0.413			NRP1,SOX11	2
Increased Levels of LDH	increased activation of LDH	0.421			OPRD1	1
Hepatocellular Carcinoma, Liver Hyperplasia/Hyperproliferation	inoperable hepatocellular carcinoma	0.421			FLT1	1
Liver Fibrosis, Liver Proliferation	proliferation of hepatic stellate cells	0.425			CNR1,IGF1,PPARD	3
Cardiac Dysfunction	systolic dysfunction	0.43			CASP8,FKBP1A	2
Renal Damage, Renal Tubule Injury	proximal tubular toxicity	0.441			COL5A1,FABP4,HSPB1,IGF1	4
Bradycardia, Cardiac Arrythmia	bradycardia	0.447			RGS4,SLC30A5	2
Heart Failure	cardiac decompensation	0.449			FOSL1	1
Liver Damage	damage of hepatocytes	0.449			IL1RN	1
Liver Proliferation	proliferation of oval cells	0.449			LTB	1
Renal Necrosis/Cell Death	apoptosis of renal glomerulus	0.451			CASP8,LRRK2,SOD2	3
Cardiac Infarction	ST-elevation myocardial infarction	0.463			OPRD1,SERPINE1	2
Liver Inflammation/Hepatitis	acute hepatitis	0.463			ADORA2A,MMP9	2
Liver Hyperbilirubinemia	hyperbilirubinemia	0.475			FCGR2B	1
Renal Damage, Renal Tubule Injury	injury of renal tubule	0.475			TLR2	1
Liver Hyperplasia/Hyperproliferation	symptomatic stage iodine-refractory liver metastasis	0.475			FLT1	1
Liver Inflammation/Hepatitis	alcoholic hepatitis	0.495			ADORA2A,SLC7A11	2
Cardiac Arteriopathy	abnormal morphology of coronary artery	0.501			IL1RN	1
Liver Inflammation/Hepatitis	acute alcoholic hepatitis	0.501			ADORA2A	1
Renal Damage, Renal Tubule Injury	damage of tubulointerstitium	0.501			SERPINE1	1
Increased Levels of AST	increased localization of AST	0.501			LTB	1
Glutathione Depletion In Liver	quantity of glutathione in liver	0.501			GCLC	1
Renal Inflammation, Renal Nephritis	lupus nephritis	0.501			FCGR2B,FKBP1A,HRH1	3
Renal Necrosis/Cell Death	apoptosis of kidney cell lines	0.504		0.182	CASP8,GNAL,HIPK2,HSPB1,IGF1,IL17RD,IPPK,PAWR,PEA15,PPARD,RGS4,SOD2,TCF4	13
Congenital Heart Anomaly	atrial septal defect	0.511			ACKR3,ZFPM2	2
Increased Levels of Hematocrit	Increased Levels of Hematocrit	0.516		-1	GUCA1A,IL2RA,SERPINE1,SOD2	4
Liver Necrosis/Cell Death	necrosis of liver	0.521		-0.126	ABCB4,CASP8,FAH,FGF4,FKBP1A,IGF1,IL1RN,IL2RA,IRF5,MMP9,SERPINE1,SOCS3,SOD2	13
Liver Necrosis/Cell Death	focal necrosis of liver	0.525			ABCB4	1
Liver Inflammation/Hepatitis	severe alcoholic hepatitis	0.525			ADORA2A	1
Cardiac Congestive Cardiac Failure, Heart Failure	congestive heart failure	0.527			EPHA3,FKBP1A,HTR2B,KCNJ12,SLC7A11,ZFPM2	6
Liver Necrosis/Cell Death	apoptosis of liver cells	0.542		-0.149	CASP8,FAH,FGF4,IGF1,IRF5,MMP9,SOCS3,SOD2	8
Increased Levels of Blood Urea Nitrogen	Increased Levels of Blood Urea Nitrogen	0.548			MEP1B	1
Hepatocellular Carcinoma, Liver Hyperplasia/Hyperproliferation	quantity of hepatocellular carcinoma	0.548			APC	1
Glomerular Injury	abnormal morphology of glomerular capillary	0.57			TRAF3IP2	1
Congenital Heart Anomaly	atrioventricular septal defect and common atrioventricular junction	0.57			ZFPM2	1
Kidney Failure, Liver Failure	hepatorenal syndrome	0.57			TOP2A	1
Congenital Heart Anomaly	double outlet right ventricle	0.583			SOX11,ZFPM2	2
Liver Steatosis	nonalcoholic fatty liver disease	0.583			FABP4,SREBF1	2
Glomerular Injury	formation of glomerular crescent	0.591			SERPINE1	1
Glomerular Injury, Renal Hyperplasia/Hyperproliferation	hyperplasia of mesangial cells	0.591			TRAF3IP2	1
Renal Damage, Renal Tubule Injury	damage of renal tubule	0.597			SERPINE1,TLR2	2
Liver Hematopoiesis	hematopoiesis of liver	0.611			SOCS3	1
Increased Levels of ALT	increased localization of ALT	0.611			LTB	1
Nephrosis	minimal change nephrotic syndrome	0.611			FKBP1A	1
Congenital Heart Anomaly	perimembranous ventricular septal defect	0.611			ACKR3	1
Heart Failure	cardiac death	0.63			GRK5	1
Liver Hyperplasia/Hyperproliferation	proliferation of liver cancer cells	0.63			SOCS3	1
Liver Necrosis/Cell Death	apoptosis of hepatocytes	1		-0.975	CASP8,FAH,IRF5,SOCS3,SOD2	5
Liver Necrosis/Cell Death	cell death of hepatocytes	1		-1.584	CASP8,FAH,IL1RN,IL2RA,IRF5,SOCS3,SOD2	7
Liver Necrosis/Cell Death	cell death of liver cells	1		-0.754	CASP8,FAH,FGF4,IGF1,IL1RN,IL2RA,IRF5,MMP9,SOCS3,SOD2	10
Glomerular Injury, Renal Fibrosis	fibrosis of kidney	1			FKBP1A,IL2RA,MTSS1	3
Glomerular Injury	glomerulosclerosis	1			FKBP1A,IL2RA,MTSS1,SREBF1	4
Glomerular Injury, Kidney Failure, Renal Fibrosis	interstitial fibrosis of kidney	1			FKBP1A,IL2RA	2
Liver Hyperplasia/Hyperproliferation	liver adenoma	1			FAH	1
