# Supplementary material for: Glucocorticoids promote apoptosis of proinflammatory monocytes by inhibiting ERK activity
Source: Cell Death Dis. 2018 Feb 15;9(3):267. doi: 10.1038/s41419-018-0332-4 (PMC5833693; doi:10.1038/s41419-018-0332-4)
Supplement: Supplementary file 3 — Supplemental Table S2 [file 41419_2018_332_MOESM3_ESM.xlsx]

## Sheet: GENE LIST
Symbol	Entrez Gene Name	Expr Fold Change	Location	Type(s)
CCL17	C-C motif chemokine ligand 17	5.333	Extracellular Space	cytokine
CXCL5	C-X-C motif chemokine ligand 5	4.974	Extracellular Space	cytokine
INHBA	inhibin beta A subunit	4.766	Extracellular Space	growth factor
CD1A	CD1a molecule	4.72	Plasma Membrane	other
SPP1	secreted phosphoprotein 1	4.709	Extracellular Space	cytokine
TMEM158	transmembrane protein 158 (gene/pseudogene)	4.616	Plasma Membrane	other
HSD11B1	hydroxysteroid 11-beta dehydrogenase 1	4.457	Cytoplasm	enzyme
IL7R	interleukin 7 receptor	4.365	Plasma Membrane	transmembrane receptor
IL1B	interleukin 1 beta	4.336	Extracellular Space	cytokine
HCAR3	hydroxycarboxylic acid receptor 3	4.264	Plasma Membrane	other
BACH1	BTB domain and CNC homolog 1	4.263	Nucleus	transcription regulator
MRC1	mannose receptor C-type 1	4.119	Plasma Membrane	transmembrane receptor
CD40	CD40 molecule	4.086	Plasma Membrane	transmembrane receptor
ADAM19	ADAM metallopeptidase domain 19	3.88	Plasma Membrane	peptidase
CD1B	CD1b molecule	3.782	Plasma Membrane	other
CXCL1	C-X-C motif chemokine ligand 1	3.775	Extracellular Space	cytokine
ITM2C	integral membrane protein 2C	3.682	Cytoplasm	other
EVL	Enah/Vasp-like	3.551	Plasma Membrane	other
CD1C	CD1c molecule	3.482	Plasma Membrane	other
TACSTD2	tumor-associated calcium signal transducer 2	3.468	Plasma Membrane	other
TREM1	triggering receptor expressed on myeloid cells 1	3.45	Plasma Membrane	transmembrane receptor
FBP1	fructose-bisphosphatase 1	3.433	Cytoplasm	phosphatase
EGR2	early growth response 2	3.422	Nucleus	transcription regulator
SLAMF8	SLAM family member 8	3.415	Extracellular Space	other
CH25H	cholesterol 25-hydroxylase	3.413	Cytoplasm	enzyme
ENC1	ectodermal-neural cortex 1	3.314	Nucleus	peptidase
NEMP1	nuclear envelope integral membrane protein 1	3.299	Nucleus	other
ATP5G3	ATP synthase, H+ transporting, mitochondrial Fo complex subunit C3 (subunit 9)	3.254	Cytoplasm	transporter
RAC2	ras-related C3 botulinum toxin substrate 2 (rho family, small GTP binding protein Rac2)	3.214	Cytoplasm	enzyme
CCL3	C-C motif chemokine ligand 3	3.171	Extracellular Space	cytokine
KCNN4	potassium calcium-activated channel subfamily N member 4	3.124	Plasma Membrane	ion channel
CCND2	cyclin D2	3.073	Nucleus	other
CDK5RAP2	CDK5 regulatory subunit associated protein 2	3.051	Cytoplasm	other
CCL3L3	C-C motif chemokine ligand 3 like 3	3.035	Extracellular Space	cytokine
TRIB3	tribbles pseudokinase 3	3.011	Nucleus	kinase
G0S2	G0/G1 switch 2	3.008	Cytoplasm	other
KMO	kynurenine 3-monooxygenase	3.001	Cytoplasm	enzyme
IFT74	intraflagellar transport 74	2.977	Cytoplasm	other
ITGAM	integrin subunit alpha M	2.968	Plasma Membrane	transmembrane receptor
IL19	interleukin 19	2.945	Extracellular Space	cytokine
SOBP	sine oculis binding protein homolog	2.852	Nucleus	other
ITGAX	integrin subunit alpha X	2.841	Plasma Membrane	transmembrane receptor
CDKN1A	cyclin dependent kinase inhibitor 1A	2.811	Nucleus	kinase
FAM129A	family with sequence similarity 129 member A	2.785	Cytoplasm	other
MCEMP1	mast cell expressed membrane protein 1	2.782	Cytoplasm	other
MMP9	matrix metallopeptidase 9	2.778	Extracellular Space	peptidase
AQP9	aquaporin 9	2.771	Plasma Membrane	transporter
AQP3	aquaporin 3 (Gill blood group)	2.708	Plasma Membrane	transporter
SLC7A11	solute carrier family 7 member 11	2.683	Plasma Membrane	transporter
UPP1	uridine phosphorylase 1	2.658	Cytoplasm	enzyme
ALOX5AP	arachidonate 5-lipoxygenase activating protein	2.609	Plasma Membrane	other
LINC00937	long intergenic non-protein coding RNA 937	2.567	Other	other
GSN	gelsolin	2.482	Extracellular Space	other
RGCC	regulator of cell cycle	2.465	Cytoplasm	other
HBEGF	heparin binding EGF like growth factor	2.455	Extracellular Space	growth factor
SRXN1	sulfiredoxin 1	2.455	Cytoplasm	enzyme
CCL24	C-C motif chemokine ligand 24	2.447	Extracellular Space	cytokine
PDLIM4	PDZ and LIM domain 4	2.411	Plasma Membrane	other
PHLDA2	pleckstrin homology like domain family A member 2	2.392	Cytoplasm	other
IL1RN	interleukin 1 receptor antagonist	2.344	Extracellular Space	cytokine
MEI1	meiotic double-stranded break formation protein 1	2.304	Other	other
GLIPR2	GLI pathogenesis related 2	2.291	Cytoplasm	other
HIVEP3	human immunodeficiency virus type I enhancer binding protein 3	2.2	Nucleus	transcription regulator
SERPINA1	serpin family A member 1	2.191	Extracellular Space	other
ATP1B1	ATPase Na+/K+ transporting subunit beta 1	2.189	Plasma Membrane	transporter
CRELD2	cysteine rich with EGF like domains 2	2.18	Other	other
PTPRE	protein tyrosine phosphatase, receptor type E	2.161	Plasma Membrane	phosphatase
SLC11A1	solute carrier family 11 member 1	2.161	Plasma Membrane	transporter
DNAJB5	DnaJ heat shock protein family (Hsp40) member B5	2.157	Cytoplasm	other
CD209	CD209 molecule	2.14	Plasma Membrane	other
SLC3A2	solute carrier family 3 member 2	2.137	Plasma Membrane	transporter
IL3RA	interleukin 3 receptor subunit alpha	2.122	Plasma Membrane	transmembrane receptor
LAMP1	lysosomal associated membrane protein 1	2.115	Plasma Membrane	other
LTB	lymphotoxin beta	2.1	Extracellular Space	cytokine
CD1E	CD1e molecule	2.099	Cytoplasm	other
NRP1	neuropilin 1	2.094	Plasma Membrane	transmembrane receptor
SPN	sialophorin	2.068	Plasma Membrane	transmembrane receptor
PDE1B	phosphodiesterase 1B	2.037	Cytoplasm	enzyme
CTSC	cathepsin C	2.02	Cytoplasm	peptidase
ATP1B2	ATPase Na+/K+ transporting subunit beta 2	2.011	Plasma Membrane	transporter
CECR6	cat eye syndrome chromosome region, candidate 6	2.008	Nucleus	transcription regulator
SNAI3	snail family transcriptional repressor 3	2	Nucleus	transcription regulator
QPCT	glutaminyl-peptide cyclotransferase	1.984	Cytoplasm	enzyme
CLEC4D	C-type lectin domain family 4 member D	1.981	Plasma Membrane	other
CD226	CD226 molecule	1.967	Plasma Membrane	other
SLC20A1	solute carrier family 20 member 1	1.959	Plasma Membrane	transporter
DECR1	2,4-dienoyl-CoA reductase 1	1.913	Cytoplasm	enzyme
FRG1	FSHD region gene 1	1.888	Nucleus	transporter
RUNX1	runt related transcription factor 1	1.872	Nucleus	transcription regulator
FHOD1	formin homology 2 domain containing 1	1.852	Cytoplasm	other
PAXBP1	PAX3 and PAX7 binding protein 1	-1.852	Nucleus	other
LINC01587	long intergenic non-protein coding RNA 1587	-1.911	Other	other
ACY3	aminoacylase 3	-1.923	Cytoplasm	enzyme
IMPA2	inositol monophosphatase 2	-1.962	Cytoplasm	phosphatase
TOR3A	torsin family 3 member A	-1.964	Cytoplasm	enzyme
TIPARP	TCDD inducible poly(ADP-ribose) polymerase	-1.969	Nucleus	enzyme
THRAP3	thyroid hormone receptor associated protein 3	-2.037	Nucleus	transcription regulator
TMED4	transmembrane p24 trafficking protein 4	-2.051	Cytoplasm	transporter
DEFB103A/DEFB103B	defensin beta 103B	-2.056	Extracellular Space	other
APBB1IP	amyloid beta precursor protein binding family B member 1 interacting protein	-2.091	Cytoplasm	other
RCOR3	REST corepressor 3	-2.092	Nucleus	other
PRR29	proline rich 29	-2.138	Other	other
PLA2G12A	phospholipase A2 group XIIA	-2.14	Other	enzyme
HMGB3	high mobility group box 3	-2.143	Nucleus	other
LOC284412	uncharacterized LOC284412	-2.15	Other	other
OAT	ornithine aminotransferase	-2.16	Cytoplasm	enzyme
AGK	acylglycerol kinase	-2.188	Cytoplasm	kinase
RFFL	ring finger and FYVE like domain containing E3 ubiquitin protein ligase	-2.221	Cytoplasm	enzyme
FANCL	Fanconi anemia complementation group L	-2.227	Nucleus	enzyme
CEP97	centrosomal protein 97	-2.229	Cytoplasm	other
IL10RB	interleukin 10 receptor subunit beta	-2.267	Plasma Membrane	transmembrane receptor
MINK1	misshapen like kinase 1	-2.271	Cytoplasm	kinase
CCDC69	coiled-coil domain containing 69	-2.279	Other	other
DHTKD1	dehydrogenase E1 and transketolase domain containing 1	-2.29	Cytoplasm	enzyme
HTRA4	HtrA serine peptidase 4	-2.311	Other	peptidase
ASMTL	acetylserotonin O-methyltransferase-like	-2.325	Cytoplasm	enzyme
TADA1	transcriptional adaptor 1	-2.339	Nucleus	transcription regulator
NDUFC2	NADH:ubiquinone oxidoreductase subunit C2	-2.352	Cytoplasm	enzyme
CCR2	C-C motif chemokine receptor 2	-2.379	Plasma Membrane	G-protein coupled receptor
SIPA1L3	signal induced proliferation associated 1 like 3	-2.394	Extracellular Space	other
MPP1	membrane palmitoylated protein 1	-2.399	Plasma Membrane	kinase
TRIM22	tripartite motif containing 22	-2.424	Cytoplasm	transcription regulator
DANCR	differentiation antagonizing non-protein coding RNA	-2.437	Other	other
STAB1	stabilin 1	-2.44	Plasma Membrane	transporter
ALDH2	aldehyde dehydrogenase 2 family (mitochondrial)	-2.459	Cytoplasm	enzyme
AARS2	alanyl-tRNA synthetase 2, mitochondrial	-2.467	Cytoplasm	enzyme
GAPT	GRB2 binding adaptor protein, transmembrane	-2.488	Other	other
FYB	FYN binding protein	-2.532	Nucleus	other
THBS1	thrombospondin 1	-2.606	Extracellular Space	other
HTRA2	HtrA serine peptidase 2	-2.613	Cytoplasm	peptidase
NRG1	neuregulin 1	-2.729	Plasma Membrane	growth factor
SERPINF1	serpin family F member 1	-2.809	Extracellular Space	other
CYP2A6 (includes others)	cytochrome P450 family 2 subfamily A member 6	-2.927	Cytoplasm	enzyme
TWISTNB	TWIST neighbor	-2.963	Nucleus	other
CXCR4	C-X-C motif chemokine receptor 4	-3	Plasma Membrane	G-protein coupled receptor
STK11IP	serine/threonine kinase 11 interacting protein	-3.071	Cytoplasm	other
ELK3	ELK3, ETS transcription factor	-3.128	Nucleus	transcription regulator
CD163	CD163 molecule	-3.253	Plasma Membrane	transmembrane receptor
ADA	adenosine deaminase	-3.288	Cytoplasm	enzyme
FN1	fibronectin 1	-3.334	Extracellular Space	enzyme
ASB7	ankyrin repeat and SOCS box containing 7	-3.343	Other	other
HIPK2	homeodomain interacting protein kinase 2	-3.348	Nucleus	kinase
HTRA1	HtrA serine peptidase 1	-3.51	Extracellular Space	peptidase
PECAM1	platelet and endothelial cell adhesion molecule 1	-3.597	Plasma Membrane	other
CDKN1C	cyclin dependent kinase inhibitor 1C	-3.632	Nucleus	other
SORL1	sortilin related receptor 1	-3.719	Cytoplasm	transporter
RABL3	RAB, member of RAS oncogene family like 3	-4.143	Other	enzyme
FUCA1	fucosidase, alpha-L- 1, tissue	-4.735	Cytoplasm	enzyme
DPAGT1	dolichyl-phosphate N-acetylglucosaminephosphotransferase 1	-5.978	Cytoplasm	enzyme
HMOX1	heme oxygenase 1	-10.588	Cytoplasm	enzyme

## Sheet: NETWORKS
ID	Molecules in Network	Score	Focus Molecules	Top Diseases and Functions
1	ADA,ASB7,BACH1,CCL3,CCL17,CCL24,CCR2,CD163,CD1A,CTSC,CXCL1,CXCL5,CXCR4,DECR1,FAM129A,G0S2,HBEGF,HMOX1,HTRA1,HTRA4,IL19,IL1B,IL1RN,IL3RA,INHBA,ITGAX,MRC1,PHLDA2,RAC2,SLC20A1,SLC7A11,SPN,SPP1,TMEM158,TREM1	72	35	Connective Tissue Disorders, Inflammatory Disease, Inflammatory Response
2	ADAM19,ALDH2,ALOX5AP,APBB1IP,CCL3L3,CCND2,CD40,CD209,CDKN1A,CDKN1C,CRELD2,EGR2,EVL,FN1,FYB,HIPK2,HTRA2,IL7R,ITGAM,LAMP1,MINK1,MMP9,MPP1,NRG1,PECAM1,RFFL,RGCC,RUNX1,SERPINA1,SERPINF1,SLC3A2,STAB1,THBS1,TRIB3,UPP1	72	35	Cellular Development, Cellular Growth and Proliferation, Cellular Movement
3	AIF1,APP,APRT,ASMTL,CD300LF,CDK5RAP2,CH25H,CLIP4,DEFB103A/DEFB103B,ELK3,FOXI1,FUCA1,GLRB,GSN,HIVEP3,HOMER2,IL4,IL18RAP,IL4I1,ITM2C,MAGEH1,MRC1,MZT2A,NRP1,PDE1B,RABL3,SIPA1L3,SLAMF8,SORCS1,SORL1,Tgtp1/Tgtp2,TMOD2,TOR3A,TPD52L2,TREM2	25	17	Cellular Function and Maintenance, Hematological System Development and Function, Cell-To-Cell Signaling and Interaction
4	AQP3,AQP9,CD1B,CD1C,CD1E,CECR6,CLEC4D,CLEC6A,DNAJB5,DPH5,EGFR,FAM69A,GATA2,HMGB3,HSD11B1,IL26,IL10RB,KCNN4,KMO,LGALS9B,LILRA2,LTB,MAN1A2,MCEMP1,PFKFB3,Ppbp,RAB18,SLC20A1,SLC22A4,SLC5A2,SMAD3,SPARCL1,TNF,Tpsab1,TREM3	23	16	Antigen Presentation, Lipid Metabolism, Small Molecule Biochemistry
5	ANK1,ATP5G3,CNN2,COX7A2L,CUL3,Cyb5r3,DYRK3,ELAVL1,ENC1,FUCA1,GAPT,GLIPR2,IFT74,KCTD11,KLF3,LYPLA1,MBNL2,MEI1,NDUFC2,NEDD8,NEMP1,PFKFB3,PPIC,PTPRE,QPCT,RICTOR,SLC25A23,TADA1,TMED4,TP53,TRIM22,TTC5,TWISTNB,UBAP2,UST	21	15	Cell Cycle, Cell-To-Cell Signaling and Interaction, Cellular Growth and Proliferation
6	AARS2,ARHGAP35,ATP1B2,CCDC69,CEP97,CHRNA1,COCH,CPD,CREB1,CS,DHTKD1,DIS3L2,DVL2,EGR4,ESD,FHOD1,GAA,HTT,KLF7,MAP3K1,MAP4K3,MAP4K5,NTRK1,OAT,PDLIM4,PLA2G12A,RARS2,SRM,SRXN1,STK11IP,TACSTD2,THRAP3,TIPARP,TRAFD1,VANGL2	19	14	Cell Morphology, Cellular Assembly and Organization, Cellular Development
7	ABCF3,ACY3,AGK,CD226,DPAGT1,EED,FANCL,FBP1,FRG1,GBP3,GCHFR,GNL1,GRM8,HCAR3,HDAC1,HLX,IFNG,IMPA1,IMPA2,LAMP3,LZTS2,MRC1,MX2,MYC,PFKFB3,PIAS2,RARRES1,RCOR3,RRS1,SLC11A1,SLC15A3,SNAI3,SOBP,SUMO2,Tgtp1/Tgtp2	19	14	Cancer, Cell Death and Survival, Organismal Injury and Abnormalities
8	AHR,ATP1A1,ATP1B1,BRCA1,CISH,CSNK1E,CYP2A6 (includes others),CYP2B6,GADD45B,GFER,GSTP1,HMOX1,IRF4,ITGB1,NCOA6,NCOR2,NEDD4L,NFIA,PAXBP1,PAXIP1,PGR,POR,POU2F1,PPP2R1A,PRKAG3,RORA,RORC,RUNX1,RXRA,SF3B2,SLC1A2,SMAD2,SQSTM1,TP63,USP4	5	5	Cancer, Organismal Injury and Abnormalities, Drug Metabolism

## Sheet: CANONICAL PATHWAYS
Ingenuity Canonical Pathways	-log(p-value)	Ratio	Molecules
Agranulocyte Adhesion and Diapedesis	7.58	0.087	FN1,CCL3L3,IL1RN,CXCR4,PECAM1,CCL17,CCL24,IL1B,CXCL1,CXCL5,CCL3,MMP9
Granulocyte Adhesion and Diapedesis	7.44	0.0845	ITGAM,CCL3L3,IL1RN,CXCR4,PECAM1,CCL17,CCL24,IL1B,CXCL1,CXCL5,CCL3,MMP9
Atherosclerosis Signaling	4.88	0.0784	CD40,IL1RN,CXCR4,IL1B,SERPINA1,CCR2,MMP9,PLA2G12A
Differential Regulation of Cytokine Production in Intestinal Epithelial Cells by IL-17A and IL-17F	4.11	0.182	DEFB103A/DEFB103B,IL1B,CXCL1,CCL3
TREM1 Signaling	3.2	0.0769	TREM1,CD40,IL1B,CCL3,ITGAX
IL-8 Signaling	3.14	0.0442	HMOX1,RAC2,CCND2,ITGAM,HBEGF,CXCL1,MMP9,ITGAX
Differential Regulation of Cytokine Production in Macrophages and T Helper Cells by IL-17A and IL-17F	3.14	0.176	IL1B,CXCL1,CCL3
Communication between Innate and Adaptive Immune Cells	3.08	0.0725	CD40,CCL3L3,IL1RN,IL1B,CCL3
Lipid Antigen Presentation by CD1	3.06	0.167	CD1A,CD1B,CD1C
Altered T Cell and B Cell Signaling in Rheumatoid Arthritis	2.89	0.0658	SPP1,CD40,IL1RN,LTB,IL1B
Dendritic Cell Maturation	2.82	0.0443	CD40,CD1A,IL1RN,CD1B,LTB,IL1B,CD1C
Crosstalk between Dendritic Cells and Natural Killer Cells	2.76	0.0617	CD209,IL3RA,CD40,CD226,LTB
B Cell Development	2.54	0.111	IL7R,SPN,CD40
FXR/RXR Activation	2.5	0.0538	IL1RN,SERPINF1,FBP1,IL1B,SERPINA1
LXR/RXR Activation	2.42	0.0515	IL1RN,SERPINF1,IL1B,SERPINA1,MMP9
Role of Hypercytokinemia/hyperchemokinemia in the Pathogenesis of Influenza	2.41	0.1	IL1RN,IL1B,CCL3
Acute Phase Response Signaling	2.4	0.0426	HMOX1,FN1,IL1RN,SERPINF1,IL1B,SERPINA1
IL-10 Signaling	2.29	0.0615	HMOX1,IL1RN,IL10RB,IL1B
Role of IL-17A in Psoriasis	2.16	0.167	CXCL1,CXCL5
Primary Immunodeficiency Signaling	2.06	0.075	IL7R,CD40,ADA
Role of IL-17F in Allergic Inflammatory Airway Diseases	2.06	0.075	IL1B,CXCL1,CXCL5
Leukocyte Extravasation Signaling	1.8	0.0317	RAC2,SPN,ITGAM,CXCR4,PECAM1,MMP9
GADD45 Signaling	1.77	0.105	CCND2,CDKN1A
MSP-RON Signaling Pathway	1.66	0.0536	ITGAM,IL3RA,CCR2
p53 Signaling	1.64	0.0396	CCND2,THBS1,CDKN1A,HIPK2
Cell Cycle: G1/S Checkpoint Regulation	1.53	0.0476	NRG1,CCND2,CDKN1A
Proline Biosynthesis II (from Arginine)	1.5	0.333	OAT
Phenylethylamine Degradation I	1.5	0.333	ALDH2
Pancreatic Adenocarcinoma Signaling	1.47	0.0351	HMOX1,CDKN1A,HBEGF,MMP9
Complement System	1.39	0.0667	ITGAM,ITGAX
Bladder Cancer Signaling	1.38	0.0417	THBS1,CDKN1A,MMP9
2-ketoglutarate Dehydrogenase Complex	1.38	0.25	DHTKD1
Heme Degradation	1.38	0.25	HMOX1
Arginine Degradation VI (Arginase 2 Pathway)	1.38	0.25	OAT
Arginine Degradation I (Arginase Pathway)	1.38	0.25	OAT
Inhibition of Angiogenesis by TSP1	1.37	0.0645	THBS1,MMP9
IL-17A Signaling in Airway Cells	1.37	0.0411	IL19,CXCL1,CXCL5
Arginine Biosynthesis IV	1.28	0.2	OAT
Citrulline Biosynthesis	1.28	0.2	OAT
Myo-inositol Biosynthesis	1.28	0.2	IMPA2
IL-17 Signaling	1.27	0.0375	IL19,CXCL1,CXCL5
Graft-versus-Host Disease Signaling	1.25	0.0556	IL1RN,IL1B
Adenine and Adenosine Salvage III	1.21	0.167	ADA
Purine Ribonucleosides Degradation to Ribose-1-phosphate	1.21	0.167	ADA
Glucocorticoid Receptor Signaling	1.17	0.0224	CDKN1C,IL1RN,CDKN1A,IL1B,CD163,CCL3
Fcγ Receptor-mediated Phagocytosis in Macrophages and Monocytes	1.16	0.0337	HMOX1,RAC2,FYB
Tryptophan Degradation to 2-amino-3-carboxymuconate Semialdehyde	1.14	0.143	KMO
Role of Cytokines in Mediating Communication between Immune Cells	1.13	0.0476	IL1RN,IL1B
Airway Pathology in Chronic Obstructive Pulmonary Disease	1.08	0.125	MMP9
Pathogenesis of Multiple Sclerosis	1.08	0.125	CCL3
Hepatic Fibrosis / Hepatic Stellate Cell Activation	1.06	0.0255	FN1,CD40,IL1B,MMP9
Cell Cycle: G2/M DNA Damage Checkpoint Regulation	1.05	0.0426	CDKN1A,HIPK2
Docosahexaenoic Acid (DHA) Signaling	1.03	0.0417	SERPINF1,IL1B
Phospholipases	1.03	0.0417	HMOX1,PLA2G12A
autophagy	1.02	0.0408	LAMP1,CTSC
p38 MAPK Signaling	1.01	0.0291	IL1RN,IL1B,PLA2G12A
Phenylalanine Degradation IV (Mammalian, via Side Chain)	0.993	0.1	ALDH2
Superpathway of Citrulline Metabolism	0.953	0.0909	OAT
Dolichyl-diphosphooligosaccharide Biosynthesis	0.953	0.0909	DPAGT1
Role of Tissue Factor in Cancer	0.946	0.0273	IL1B,HBEGF,CXCL1
NRF2-mediated Oxidative Stress Response	0.944	0.0231	HMOX1,ENC1,DNAJB5,BACH1
Eicosanoid Signaling	0.921	0.0357	ALOX5AP,PLA2G12A
NAD biosynthesis II (from tryptophan)	0.885	0.0769	KMO
Choline Biosynthesis III	0.885	0.0769	HMOX1
Induction of Apoptosis by HIV1	0.884	0.0339	CXCR4,HTRA2
Aryl Hydrocarbon Receptor Signaling	0.872	0.0252	CCND2,CDKN1A,IL1B
Agrin Interactions at Neuromuscular Junction	0.872	0.0333	NRG1,RAC2
Histamine Degradation	0.856	0.0714	ALDH2
Chemokine Signaling	0.838	0.0317	CXCR4,CCL24
Integrin Signaling	0.837	0.0211	RAC2,ITGAM,GSN,ITGAX
Adenosine Nucleotides Degradation II	0.828	0.0667	ADA
Fatty Acid α-oxidation	0.828	0.0667	ALDH2
Oxidative Ethanol Degradation III	0.828	0.0667	ALDH2
Caveolar-mediated Endocytosis Signaling	0.827	0.0312	ITGAM,ITGAX
Lymphotoxin β Receptor Signaling	0.827	0.0312	LTB,CXCL1
T Helper Cell Differentiation	0.827	0.0312	CD40,IL10RB
Role of IL-17A in Arthritis	0.827	0.0312	CXCL1,CXCL5
VDR/RXR Activation	0.816	0.0308	SPP1,CDKN1A
Ephrin B Signaling	0.796	0.0299	RAC2,CXCR4
D-myo-inositol (1,4,5)-trisphosphate Degradation	0.778	0.0588	IMPA2
Toll-like Receptor Signaling	0.766	0.0286	IL1RN,IL1B
Bupropion Degradation	0.755	0.0556	CYP2A6 (includes others)
Purine Nucleotides Degradation II (Aerobic)	0.755	0.0556	ADA
Putrescine Degradation III	0.755	0.0556	ALDH2
Role of Osteoblasts, Osteoclasts and Chondrocytes in Rheumatoid Arthritis	0.755	0.0195	SPP1,IL1RN,IL1B,GSN
Regulation of Actin-based Motility by Rho	0.747	0.0278	RAC2,GSN
Role of BRCA1 in DNA Damage Response	0.747	0.0278	CDKN1A,FANCL
Cyclins and Cell Cycle Regulation	0.738	0.0274	CCND2,CDKN1A
Tryptophan Degradation X (Mammalian, via Tryptamine)	0.734	0.0526	ALDH2
Glycolysis I	0.734	0.0526	FBP1
Gluconeogenesis I	0.734	0.0526	FBP1
Ethanol Degradation IV	0.734	0.0526	ALDH2
TCA Cycle II (Eukaryotic)	0.714	0.05	DHTKD1
Acetone Degradation I (to Methylglyoxal)	0.714	0.05	CYP2A6 (includes others)
Inflammasome pathway	0.695	0.0476	IL1B
Neuregulin Signaling	0.686	0.0253	NRG1,HBEGF
VEGF Family Ligand-Receptor Interactions	0.686	0.0253	PLA2G12A,NRP1
HER-2 Signaling in Breast Cancer	0.678	0.025	NRG1,CDKN1A
Superpathway of D-myo-inositol (1,4,5)-trisphosphate Metabolism	0.677	0.0455	IMPA2
Tryptophan Degradation III (Eukaryotic)	0.66	0.0435	KMO
PPAR Signaling	0.654	0.0241	IL1RN,IL1B
IL-22 Signaling	0.644	0.0417	IL10RB
Estrogen-mediated S-phase Entry	0.644	0.0417	CDKN1A
Antioxidant Action of Vitamin C	0.632	0.0233	HMOX1,PLA2G12A
Death Receptor Signaling	0.632	0.0233	TIPARP,HTRA2
IL-17A Signaling in Gastric Cells	0.628	0.04	CXCL1
Dopamine Degradation	0.628	0.04	ALDH2
ErbB Signaling	0.617	0.0227	NRG1,HBEGF
Estrogen Biosynthesis	0.613	0.0385	CYP2A6 (includes others)
Ethanol Degradation II	0.613	0.0385	ALDH2
Cellular Effects of Sildenafil (Viagra)	0.603	0.0222	KCNN4,PDE1B
Coagulation System	0.599	0.037	SERPINA1
Cholecystokinin/Gastrin-mediated Signaling	0.596	0.022	IL1RN,IL1B
NF-κB Signaling	0.588	0.0182	CD40,IL1RN,IL1B
MIF-mediated Glucocorticoid Regulation	0.586	0.0357	PLA2G12A
Sperm Motility	0.576	0.0213	PDE1B,PLA2G12A
SAPK/JNK Signaling	0.576	0.0213	MINK1,RAC2
Systemic Lupus Erythematosus Signaling	0.574	0.0179	CD40,IL1RN,IL1B
Th1 and Th2 Activation Pathway	0.574	0.0179	CD40,CXCR4,IL10RB
LPS/IL-1 Mediated Inhibition of RXR Function	0.565	0.0176	IL1RN,IL1B,CYP2A6 (includes others)
Nicotine Degradation III	0.56	0.0333	CYP2A6 (includes others)
Noradrenaline and Adrenaline Degradation	0.56	0.0333	ALDH2
Phagosome Formation	0.551	0.0204	MRC1,FN1
ERK/MAPK Signaling	0.538	0.017	RAC2,ELK3,PLA2G12A
Paxillin Signaling	0.533	0.0198	ITGAM,ITGAX
Telomerase Signaling	0.533	0.0198	CDKN1A,ELK3
Autoimmune Thyroid Disease Signaling	0.525	0.0303	CD40
tRNA Splicing	0.525	0.0303	PDE1B
Neuroprotective Role of THOP1 in Alzheimer's Disease	0.514	0.0294	MMP9
IL-17A Signaling in Fibroblasts	0.504	0.0286	CXCL5
Nicotine Degradation II	0.504	0.0286	CYP2A6 (includes others)
Inhibition of Matrix Metalloproteases	0.504	0.0286	MMP9
Actin Cytoskeleton Signaling	0.496	0.0161	RAC2,FN1,GSN
MIF Regulation of Innate Immunity	0.494	0.0278	PLA2G12A
Role of Oct4 in Mammalian Embryonic Stem Cell Pluripotency	0.494	0.0278	SPP1
Melatonin Degradation I	0.494	0.0278	CYP2A6 (includes others)
Fc Epsilon RI Signaling	0.489	0.0183	RAC2,PLA2G12A
HGF Signaling	0.489	0.0183	CDKN1A,ELK3
Netrin Signaling	0.484	0.027	RAC2
tRNA Charging	0.484	0.027	AARS2
Role of Macrophages, Fibroblasts and Endothelial Cells in Rheumatoid Arthritis	0.484	0.0148	FN1,IL1RN,LTB,IL1B
PTEN Signaling	0.484	0.0182	RAC2,CDKN1A
CCR3 Signaling in Eosinophils	0.479	0.018	CCL24,PLA2G12A
Allograft Rejection Signaling	0.457	0.025	CD40
Superpathway of Melatonin Degradation	0.448	0.0244	CYP2A6 (includes others)
IL-6 Signaling	0.444	0.0169	IL1RN,IL1B
Th1 Pathway	0.44	0.0168	CD40,IL10RB
Semaphorin Signaling in Neurons	0.432	0.0233	NRP1
Axonal Guidance Signaling	0.428	0.0133	RAC2,CXCR4,ADAM19,MMP9,NRP1
IL-12 Signaling and Production in Macrophages	0.426	0.0164	CD40,SERPINA1
Phagosome Maturation	0.422	0.0163	LAMP1,CTSC
Serotonin Degradation	0.416	0.0222	ALDH2
Relaxin Signaling	0.401	0.0156	PDE1B,MMP9
Hereditary Breast Cancer Signaling	0.393	0.0154	CDKN1A,FANCL
PXR/RXR Activation	0.388	0.0204	CYP2A6 (includes others)
Retinoic acid Mediated Apoptosis Signaling	0.388	0.0204	TIPARP
eNOS Signaling	0.385	0.0152	AQP3,AQP9
Role of CHK Proteins in Cell Cycle Checkpoint Control	0.381	0.02	CDKN1A
GABA Receptor Signaling	0.381	0.02	KCNN4
Activation of IRF by Cytosolic Pattern Recognition Receptors	0.369	0.0192	CD40
Melanoma Signaling	0.369	0.0192	CDKN1A
Th2 Pathway	0.366	0.0146	CD40,CXCR4
Hepatic Cholestasis	0.355	0.0143	IL1RN,IL1B
Mitochondrial Dysfunction	0.344	0.014	HTRA2,ATP5G3
CCR5 Signaling in Macrophages	0.334	0.0172	CCL3
ErbB2-ErbB3 Signaling	0.323	0.0167	NRG1
Germ Cell-Sertoli Cell Junction Signaling	0.321	0.0133	RAC2,GSN
Molecular Mechanisms of Cancer	0.313	0.0119	RAC2,CCND2,CDKN1A,HIPK2
Glioma Invasiveness Signaling	0.308	0.0159	MMP9
ErbB4 Signaling	0.308	0.0159	NRG1
Antiproliferative Role of Somatostatin Receptor 2	0.303	0.0156	CDKN1A
Role of MAPK Signaling in the Pathogenesis of Influenza	0.303	0.0156	PLA2G12A
Endothelin-1 Signaling	0.303	0.0128	HMOX1,PLA2G12A
Ephrin Receptor Signaling	0.297	0.0127	RAC2,CXCR4
Role of JAK1 and JAK3 in γc Cytokine Signaling	0.294	0.0152	IL7R
ILK Signaling	0.286	0.0123	FN1,MMP9
GM-CSF Signaling	0.277	0.0143	RUNX1
STAT3 Pathway	0.273	0.0141	CDKN1A
Macropinocytosis Signaling	0.265	0.0137	MRC1
CD40 Signaling	0.261	0.0135	CD40
ATM Signaling	0.261	0.0135	CDKN1A
B Cell Receptor Signaling	0.257	0.0116	RAC2,APBB1IP
G Beta Gamma Signaling	0.246	0.0128	HBEGF
IL-3 Signaling	0.242	0.0127	IL3RA
TGF-β Signaling	0.242	0.0127	INHBA
JAK/Stat Signaling	0.239	0.0125	CDKN1A
PEDF Signaling	0.235	0.0123	SERPINF1
Salvage Pathways of Pyrimidine Ribonucleotides	0.232	0.0122	UPP1
Acute Myeloid Leukemia Signaling	0.226	0.0119	RUNX1
Apoptosis Signaling	0.222	0.0118	HTRA2
Prostate Cancer Signaling	0.21	0.0112	CDKN1A
Oxidative Phosphorylation	0.21	0.0112	ATP5G3
Gustation Pathway	0.21	0.0112	PDE1B
Virus Entry via Endocytic Pathways	0.205	0.011	RAC2
UVA-Induced MAPK Signaling	0.199	0.0108	TIPARP

## Sheet: UPSTREAM REGULATORS
Upstream Regulator	Expr Fold Change	Molecule Type	Predicted Activation State	Activation z-score	p-value of overlap	Target molecules in dataset	Mechanistic Network
IL13		cytokine	Activated	4.258	4.92e-24	ADA,ALOX5AP,CCL17,CCL24,CCL3,CCL3L3,CD163,CD1A,CD1B,CD1C,CD1E,CD209,CD40,CTSC,CXCL1,CXCL5,CXCR4,DEFB103A/DEFB103B,EVL,G0S2,GSN,HMOX1,HSD11B1,HTRA1,IL1B,IL1RN,IL3RA,MMP9,MRC1,SERPINA1,SERPINF1,SPP1,THBS1	77 (20)
CSF2		cytokine	Activated	4.803	4.51e-22	ADA,ALOX5AP,CCL17,CCL3,CCL3L3,CD1A,CD1B,CD1C,CD209,CD40,CDKN1A,CTSC,CXCL1,CXCR4,EGR2,FANCL,HBEGF,HCAR3,IL19,IL1B,IL1RN,IL3RA,INHBA,ITGAM,ITGAX,LTB,MMP9,MRC1,NRP1,PDE1B,SPP1,THBS1,TREM1,UPP1	79 (20)
IFNG		cytokine	Activated	2.528	1.2e-20	ALOX5AP,AQP9,ATP1B1,BACH1,CCL17,CCL3,CCL3L3,CCND2,CCR2,CD163,CD209,CD40,CDKN1A,CH25H,CTSC,CXCL1,CXCR4,DECR1,DEFB103A/DEFB103B,EGR2,FBP1,FN1,GLIPR2,HBEGF,HCAR3,HMOX1,HTRA1,IL19,IL1B,IL1RN,IL3RA,IL7R,INHBA,ITGAM,ITGAX,KMO,LTB,MMP9,MRC1,PECAM1,RAC2,SERPINA1,SLC11A1,SLC7A11,SPP1,THBS1,TMEM158,TREM1,TRIM22	78 (18)
IL4		cytokine		1.823	4.68e-19	ADAM19,ALDH2,ALOX5AP,CCL17,CCL24,CCL3,CCL3L3,CCND2,CD163,CD1A,CD1B,CD1C,CD209,CD40,CDKN1A,CTSC,CXCL1,CXCR4,DECR1,DEFB103A/DEFB103B,EGR2,FN1,GLIPR2,HIPK2,HSD11B1,HTRA2,IL19,IL1B,IL1RN,IL3RA,IL7R,ITGAX,LTB,MMP9,MRC1,NRP1,PDE1B,SPP1,STAB1	80 (19)
TNF		cytokine	Activated	3.834	1.36e-16	ALDH2,ALOX5AP,AQP3,AQP9,CCL17,CCL3,CCL3L3,CCND2,CCR2,CD163,CD1A,CD1B,CD1C,CD209,CD40,CDKN1A,CH25H,CTSC,CXCL1,CXCL5,CXCR4,DEFB103A/DEFB103B,EGR2,ELK3,FN1,G0S2,HBEGF,HCAR3,HIPK2,HMOX1,HSD11B1,IL19,IL1B,IL1RN,IL3RA,IL7R,INHBA,ITGAM,ITGAX,KMO,LTB,MMP9,NRP1,PECAM1,RGCC,SERPINF1,SLC11A1,SLC20A1,SPP1,THBS1,TREM1	87 (22)
IL10		cytokine		-1.565	1.84e-13	ALOX5AP,CCL17,CCL3,CCL3L3,CCND2,CCR2,CD163,CD1A,CD209,CD40,CDKN1A,CXCL5,CXCR4,HCAR3,HMOX1,IL1B,IL1RN,IL7R,MMP9,MRC1,TMEM158,TREM1	76 (19)
TREM1	3.45	transmembrane receptor	Activated	2.676	4.36e-12	ATP1B1,CCL17,CCL3,CD1A,CXCL1,CXCL5,CXCR4,EGR2,HBEGF,HTRA4,IL1B,INHBA,ITGAX,PHLDA2,SPP1,THBS1,TMEM158	67 (12)
IL1B	4.336	cytokine	Activated	3.287	1.74e-11	ASB7,CCL17,CCL24,CCL3,CCR2,CD40,CDKN1A,CXCL1,CXCL5,CXCR4,FAM129A,FN1,G0S2,HBEGF,HMOX1,HSD11B1,IL19,IL1B,IL1RN,IL3RA,INHBA,ITGAM,MMP9,NRP1,RAC2,SLC20A1,SLC7A11,SPP1,THBS1,TREM1	78 (21)
EGF		growth factor		1.832	2.96e-11	ADA,AQP3,CCL17,CCND2,CDKN1A,CXCL5,CXCR4,EGR2,FN1,HBEGF,HMOX1,IL1B,IL7R,INHBA,ITGAM,MMP9,NRP1,PHLDA2,RFFL,RUNX1,SERPINA1,SPP1,THBS1	60 (18)
TLR2		transmembrane receptor		1.805	3.1e-11	CCL3L3,CCR2,CD1A,CD1B,CD1C,CD40,DEFB103A/DEFB103B,FN1,HMOX1,IL1B,IL1RN,MMP9,SLC7A11,TREM1	70 (17)
MET		kinase		1.767	5.35e-11	AQP3,CCL3L3,CCND2,CDKN1A,CXCL1,FN1,HBEGF,HMOX1,IL1B,INHBA,RUNX1,SPP1	56 (18)
CEBPB		transcription regulator		1.114	7.96e-11	ALOX5AP,CCL3,CCL3L3,CCND2,CDKN1A,CTSC,CXCL5,CXCR4,CYP2A6 (includes others),GLIPR2,HSD11B1,IL1B,IL1RN,IL3RA,NRP1,RAC2,SERPINA1,SPP1,TRIB3,UPP1	69 (18)
IL5		cytokine	Activated	3.619	1.91e-10	ATP1B1,CCL3,CCND2,CCR2,CD40,CDKN1A,CRELD2,CTSC,CXCR4,EGR2,GLIPR2,HBEGF,HCAR3,IL3RA,ITGAM,LTB,MMP9,UPP1	77 (19)
CSF1		cytokine		1.345	4.24e-10	CCL3,CCND2,CD163,CD1A,CD209,CDKN1A,FN1,IL1B,ITGAM,MMP9,MRC1,RUNX1,STAB1,THBS1	58 (17)
EGR1		transcription regulator		0.84	7.19e-10	ALOX5AP,CCL3L3,CCND2,CCR2,CDKN1A,EGR2,FN1,HBEGF,HMOX1,IL1B,ITGAM,MMP9,SPP1,THBS1	72 (18)
TNFSF11		cytokine	Activated	2.472	9.95e-10	AQP9,CCL3L3,CD1A,CD40,CDKN1A,EGR2,HIPK2,HMOX1,IL1B,IL1RN,ITGAM,MMP9,PTPRE,SLC20A1,SPP1,SRXN1	73 (22)
CEBPA		transcription regulator	Activated	2.246	1.22e-09	ALOX5AP,CCL3,CCND2,CDKN1A,CXCR4,CYP2A6 (includes others),EGR2,G0S2,HCAR3,HMOX1,HSD11B1,IL1RN,ITGAM,ITGAX,NRP1,PTPRE,SERPINF1,SPP1,THBS1	60 (16)
IL3		cytokine	Activated	2.776	1.58e-09	ADA,ALDH2,ALOX5AP,CCL17,CCND2,CD1A,CD40,CDKN1A,CXCR4,EGR2,HBEGF,IL1B,IL3RA,ITGAM,ITGAX,NRP1,PDE1B,SLC3A2	66 (16)
TGFB1		growth factor		0.788	1.83e-09	ADAM19,ALDH2,ALOX5AP,AQP9,CCL3,CCL3L3,CCND2,CCR2,CD163,CD40,CDKN1A,CDKN1C,CTSC,CXCL1,CXCR4,EGR2,ELK3,FN1,GSN,HBEGF,HMOX1,HTRA1,IL1B,IL1RN,INHBA,ITGAM,ITGAX,MMP9,MRC1,NRP1,PDLIM4,PECAM1,PHLDA2,RGCC,RUNX1,SERPINA1,SERPINF1,SLC20A1,SPP1,THBS1	80 (19)
IL17A		cytokine	Activated	2.142	2.26e-09	CCL17,CD163,CD40,CXCL1,CXCL5,DEFB103A/DEFB103B,HBEGF,IL19,IL1B,IL1RN,MMP9,MRC1,NRP1,PECAM1	79 (19)
STAT3		transcription regulator		0.157	3.02e-09	CCL17,CCL3L3,CCND2,CD209,CD226,CD40,CDKN1A,CXCR4,EGR2,FN1,HMOX1,IL1B,IL1RN,ITGAM,MMP9,NRP1,PECAM1,RUNX1,SERPINA1,THBS1,TRIM22	74 (24)
IL1A		cytokine	Activated	3.11	5.55e-09	CCL3,CCR2,CD40,CDKN1A,CXCL1,CXCL5,HMOX1,HSD11B1,IL1B,IL1RN,INHBA,MMP9,SERPINA1,SPP1	47 (17)
IL15		cytokine		-0.304	7.32e-09	AQP3,CCL17,CCL3,CCND2,CCR2,CD226,CD40,CDKN1A,CXCR4,EGR2,ELK3,FYB,IL7R,ITGAX,RAC2,SORL1,SPN,UPP1	70 (14)
TGFB2		growth factor		-1.412	1.41e-08	CD40,EGR2,FN1,HBEGF,HMOX1,MMP9,PECAM1,RUNX1,SPP1,THBS1	66 (19)
cholesterol		chemical - endogenous mammalian		1.612	1.59e-08	AQP9,CCR2,CD1C,FN1,HBEGF,IL10RB,IL1B,IL1RN,INHBA,ITGAM,ITGAX,RGCC,THBS1	71 (18)
STAT6		transcription regulator		1.224	2.4e-08	ADAM19,ALDH2,CCL17,CCL24,CCL3L3,CCND2,CD40,CDKN1A,EGR2,HIPK2,IL1RN,LTB,MMP9,SERPINA1,SERPINF1	81 (22)
CD40LG		cytokine		1.864	2.64e-08	CCL17,CCL3,CCR2,CD1C,CD40,CDKN1A,CTSC,CXCL1,CXCL5,CXCR4,DECR1,G0S2,IL1B,IL3RA,IL7R,INHBA,ITGAM,LTB	73 (18)
NR3C1		ligand-dependent nuclear receptor		-0.81	2.64e-08	ALOX5AP,ATP1B1,CCL3L3,CDKN1A,CDKN1C,CXCR4,CYP2A6 (includes others),ENC1,FN1,HSD11B1,IL1B,IL3RA,IL7R,INHBA,LTB,MMP9,OAT,PHLDA2,SERPINA1,SPP1,THBS1,TIPARP,TRIB3	56 (18)
HMOX1	-10.588	enzyme		-0.748	2.79e-08	CCL17,CXCL1,CXCL5,HMOX1,IL1B,IL1RN,ITGAM,MMP9,PECAM1,THBS1	64 (20)
SPI1		transcription regulator	Activated	2.531	2.82e-08	CCL17,CCL3,CCND2,CD209,CDKN1A,EGR2,IL1B,IL1RN,IL7R,ITGAM,MRC1,SPP1,TREM1	67 (19)
IL2		cytokine		1.127	3.39e-08	CCL3,CCL3L3,CCND2,CCR2,CD40,CDKN1A,CDKN1C,CTSC,CXCR4,EVL,IL1B,IL7R,LTB,MMP9,PECAM1,PHLDA2,RFFL,RGCC,SPP1,TRIB3,UPP1	68 (19)
CCR2	-2.379	g-protein coupled receptor		0.355	3.61e-08	CCL17,CCL24,CCL3L3,CCR2,CD40,FN1,IL1B,MMP9	85 (26)
IL7		cytokine		1.529	3.64e-08	CCL3,CCND2,CDKN1A,CXCL1,CXCR4,FN1,IL7R,LAMP1,LTB,MMP9,UPP1	85 (22)
VEGFA		growth factor		0.462	3.75e-08	ALDH2,ATP5G3,CD1A,CDKN1A,CXCR4,DECR1,FN1,HBEGF,HMOX1,IL1B,MMP9,NRP1,PECAM1,RUNX1,THBS1	64 (20)
TLR4		transmembrane receptor		1.935	4.58e-08	CCL3,CCL3L3,CCND2,CD163,CD40,HBEGF,HMOX1,HTRA1,IL1B,INHBA,ITGAM,MMP9,RGCC,SLC7A11,SPP1,TREM1	76 (19)
OSCAR		other	Activated	2.646	4.91e-08	CCL24,CCR2,CD40,CXCL1,CXCL5,IL1RN,ITGAM	43 (10)
APP		other	Activated	3.226	7.27e-08	ATP1B1,CCL3,CCL3L3,CCND2,CD40,CDK5RAP2,CH25H,CXCL1,CXCL5,CXCR4,EVL,FN1,HIPK2,HIVEP3,HMOX1,IL1B,INHBA,ITGAM,MMP9,MRC1,NRP1,SERPINF1,SLAMF8,SLC7A11,TOR3A	77 (22)
HGF		growth factor		1.359	1.04e-07	CD40,CDKN1A,CXCR4,FN1,HBEGF,HMOX1,IL1B,IL3RA,INHBA,MMP9,NRG1,NRP1,PHLDA2,SLC20A1,SPP1,STAB1,TACSTD2,THBS1,TMEM158	64 (20)
MYD88		other	Activated	2.459	1.1e-07	CCL17,CCL3L3,CD40,CH25H,CXCL1,HMOX1,IL1B,IL1RN,INHBA,ITGAX,MMP9,MRC1,SPP1	74 (19)
IL6		cytokine		0.462	1.27e-07	CCL24,CCL3L3,CCR2,CD163,CD209,CD40,CDKN1A,CTSC,CXCL1,CXCL5,CXCR4,EGR2,FN1,HMOX1,IL1RN,IL7R,ITGAM,MMP9,PECAM1,SERPINA1,SPP1,THBS1	77 (20)
CD44		other		-0.627	1.61e-07	CCND2,CCR2,CDKN1A,FN1,IL1B,IL1RN,ITGAX,MMP9,PECAM1,SERPINA1,SPP1,THBS1	72 (19)
STAT1		transcription regulator		1.177	1.61e-07	CCL3,CCL3L3,CCND2,CD40,CDKN1A,CH25H,DEFB103A/DEFB103B,HTRA1,IL1B,ITGAX,MMP9,PECAM1,RUNX1,TRIM22	80 (18)
NEUROG1		transcription regulator		-0.707	1.62e-07	CCND2,CXCL1,FN1,INHBA,MMP9,SERPINF1,THBS1,TRIM22
BRAF		kinase			1.93e-07	CCR2,CD40,CDKN1A,IL1B,MMP9,RFFL,THBS1	51 (19)
RELA		transcription regulator		1.794	2.25e-07	ALOX5AP,CCL3,CD40,CDKN1A,CXCL1,CXCL5,CXCR4,FN1,HMOX1,IL1B,IL1RN,IL7R,LTB,MMP9,PECAM1,TREM1	80 (21)
RUNX3		transcription regulator		-0.831	2.72e-07	CDKN1A,IL1B,ITGAM,ITGAX,MMP9,RUNX1,SPP1	46 (7)
CEBPD		transcription regulator		0.776	2.91e-07	ALOX5AP,CCL3L3,CDKN1C,CXCL1,CXCR4,CYP2A6 (includes others),IL1B,ITGAM,ITGAX
ELK1		transcription regulator		1.671	3.21e-07	CDKN1A,EGR2,MMP9,SLC7A11,SPP1,THBS1,TIPARP	24 (7)
SELPLG		other		1.633	4.5e-07	CCL3,CDKN1A,CXCR4,HCAR3,IL1B,ITGAM	53 (7)
SPP1	4.709	cytokine		1.654	4.98e-07	CCL3,CD163,CDKN1A,CXCL1,CXCL5,FN1,HMOX1,IL1B,MMP9,SERPINF1,SPP1	71 (22)
SELP		transmembrane receptor		0.084	5.58e-07	CCL3,CCL3L3,CDKN1A,CXCR4,HCAR3,IL1B	71 (16)
IFNAR1		transmembrane receptor			5.67e-07	CCL17,CCL24,CCL3L3,CD40,CH25H,CLEC4D,IL1B,THBS1,TRIM22	52 (14)
IKBKB		kinase	Activated	3.337	5.83e-07	CCL17,CCL3,CCL3L3,CDKN1A,CH25H,CXCL1,CXCL5,CXCR4,HMOX1,IL1B,IL1RN,LTB,MMP9	67 (18)
PDGFB		growth factor		1.02	5.95e-07	CCL3,FN1,IL1RN,MMP9,SERPINF1,SPP1,THBS1	64 (23)
DICER1		enzyme		-0.506	6.47e-07	CCND2,CDKN1A,CXCR4,EGR2,IL1B,MMP9,RGCC,RUNX1,SERPINA1,SERPINF1,THBS1	74 (17)
APOE		transporter		-1.513	7.73e-07	CCL3L3,CCND2,CD40,HMOX1,HSD11B1,IL10RB,IL1B,IL1RN,ITGAM,ITGAX,MMP9,SPP1	72 (20)
CSF3		cytokine		0.834	7.83e-07	CCL3,CCL3L3,CCND2,CXCL5,CXCR4,EGR2,HMOX1,IL1RN,ITGAM,LTB,MMP9	81 (18)
ERBB3		kinase		0.853	8.71e-07	ADAM19,CCND2,CDKN1A,CXCR4,FN1,HBEGF,HMOX1,THBS1	64 (19)
FGF1		growth factor		-0.178	8.84e-07	CCL3,CDKN1A,HMOX1,IL1B,ITGAM,ITGAX,LTB,SPP1,THBS1	69 (21)
CAMP		other	Activated	2.084	9.68e-07	CCL3,CXCL1,CXCL5,CXCR4,IL1B,IL1RN,ITGAM,ITGAX	72 (17)
BCL2L1		other		-1.054	1.04e-06	ALOX5AP,CXCL1,FN1,IL1B,MMP9,SPN,THBS1	55 (16)
IGF1		growth factor		0.597	1.06e-06	ADA,CCL3L3,CCND2,CDKN1A,DEFB103A/DEFB103B,EGR2,FN1,HMOX1,HSD11B1,IL1B,IL3RA,LAMP1,SLC20A1,SPP1,THBS1	65 (20)
TP63		transcription regulator		0.162	1.1e-06	ADA,CCND2,CDKN1A,CDKN1C,CXCR4,CYP2A6 (includes others),FN1,HBEGF,IL1B,INHBA,RAC2,RUNX1,SERPINF1,SLC7A11,THBS1	64 (17)
IL18		cytokine	Activated	2.433	1.25e-06	ADAM19,AQP3,CCL3,CCL3L3,CD226,CD40,IL1B,ITGAM,MMP9,SPP1	64 (17)
SP1		transcription regulator		1.521	1.27e-06	ADA,CCND2,CD40,CDKN1A,CXCL5,CXCR4,FN1,HBEGF,HMOX1,IL1B,ITGAM,ITGAX,LTB,MMP9,MRC1,SLC11A1,SPN,SPP1	68 (19)
KRAS		enzyme		0.128	1.36e-06	ATP1B1,CDKN1A,EGR2,FN1,GSN,HBEGF,HMOX1,IL1B,KCNN4,LAMP1,MMP9,PECAM1,SLC20A1,SLC3A2,SPP1,THBS1,UPP1	64 (19)
FGF2		growth factor	Activated	2.083	1.4e-06	AQP3,CCND2,CDKN1A,CXCR4,FN1,HBEGF,IL1B,INHBA,MMP9,PTPRE,RUNX1,SLC20A1,SPP1,THBS1	65 (19)
TGM2		enzyme		1.61	1.47e-06	AQP9,CCL24,CCL3,FN1,IL1B,ITGAM,ITGAX,MMP9,SLC20A1,SPP1,THBS1,TRIM22	62 (21)
TYROBP		transmembrane receptor		1.91	1.74e-06	CCL3,CD40,IL1B,ITGAM,ITGAX,SPP1	83 (20)
GATA2		transcription regulator		0.956	1.84e-06	AQP9,CCL3L3,CD226,CDKN1A,CECR6,IL3RA,ITGAM,MCEMP1,PECAM1,RUNX1,SPN,TACSTD2,THBS1	50 (9)
OSM		cytokine		0.947	1.95e-06	AQP9,CCL24,CCND2,CDKN1A,CH25H,CXCL1,CXCL5,DEFB103A/DEFB103B,FN1,HBEGF,HMOX1,HSD11B1,IL1B,MMP9,MRC1,RUNX1,SERPINA1,TRIM22	64 (19)
TXN		enzyme		-0.314	2.06e-06	CCND2,CD40,CDKN1A,HMOX1,IL1B,MMP9	61 (21)
HMGB1		transcription regulator		1.99	2.23e-06	CCL3,CD40,CDKN1A,CXCL5,IL1B,MMP9,MRC1	64 (21)
ITGA4		transmembrane receptor		0	2.26e-06	IL1B,IL1RN,MMP9,RAC2	48 (7)
PLA2G2D		enzyme		-1.067	2.26e-06	CCR2,IL1B,ITGAM,ITGAX
JAG2		growth factor	Inhibited	-2.433	2.84e-06	CCL24,CXCL1,CXCL5,IL1B,IL1RN,SPP1
GLI2		transcription regulator			3.07e-06	CCL17,CCL24,CCL3L3,CCND2,CDKN1A,IL1B,MMP9,SPP1	73 (13)
F2		peptidase		1.367	3.72e-06	CCND2,CDKN1A,CXCL1,CXCR4,FN1,HBEGF,HMOX1,IL1B,LAMP1,MMP9,RAC2,THBS1	57 (17)
TNFSF14		cytokine	Activated	2.199	4.16e-06	CD40,CXCL1,CXCL5,INHBA,MMP9	67 (11)
TP73		transcription regulator		-1.304	4.18e-06	ADA,ADAM19,CDKN1A,CDKN1C,CXCL1,IL1B,ITGAX,RUNX1,SERPINA1,SERPINF1,SPP1,THBS1,TRIM22	65 (18)
CCL2		cytokine		-0.202	4.85e-06	CCR2,CD40,IL1B,INHBA,LAMP1,MMP9,SLC11A1	51 (13)
WNT3A		cytokine		0.513	5.01e-06	ATP1B1,CCL3L3,CCND2,DPAGT1,EGR2,FN1,NRG1,RUNX1,THBS1,TMEM158,TRIB3	46 (7)
MGEA5		enzyme		1.069	5.1e-06	ADAM19,ALOX5AP,BACH1,CCL3L3,CD40,CDKN1A,CH25H,EGR2,FBP1,FN1,GSN,HIPK2,NDUFC2,THBS1
ADA	-3.288	enzyme		-1.96	5.15e-06	ADA,CCL17,CCL24,MMP9,SPP1
ELANE		peptidase		1.446	6.33e-06	CCL3L3,CXCL5,IL1B,MMP9,SERPINA1	52 (15)
PTX3		other		-0.663	6.33e-06	CCL3L3,CCR2,EGR2,IL1B,MMP9	37 (7)
NOS2		enzyme		1.651	7.53e-06	CCL3L3,CDKN1A,CLEC4D,CTSC,HMOX1,IL1B,IL1RN,MMP9,TOR3A	47 (17)
BTK		kinase		0.344	7.59e-06	CCND2,CD40,CDKN1A,CXCR4,HMOX1,IL1B,ITGAX,SPN	62 (16)
AKT1		kinase		0.553	7.78e-06	CCND2,CD40,CDKN1A,CXCR4,FN1,HMOX1,MMP9,SERPINF1,SLC3A2,SPP1,THBS1	62 (19)
NOTCH1		transcription regulator		1.87	7.78e-06	ADAM19,CCND2,CDKN1A,CDKN1C,CXCL1,HMOX1,IL7R,ITGAM,NRG1,OAT,SPP1	69 (20)
NFKBIA		transcription regulator		-0.678	7.82e-06	CCL3L3,CCND2,CD40,CDKN1A,CH25H,CXCL1,CXCR4,FN1,HMOX1,IL1B,IL1RN,IL7R,KCNN4,MMP9,SORL1	54 (18)
GDF2		growth factor		0.57	8e-06	CXCR4,HTRA1,MMP9,NRP1,SERPINF1,SLC3A2,SPP1
FANCC		other			8.72e-06	AQP9,ATP1B1,IL1B,OAT,PHLDA2,TACSTD2
GJA1		transporter		-1.387	9.29e-06	CD40,CDKN1A,IL1B,SPP1,THBS1	69 (17)
TNFSF12		cytokine	Activated	2.571	9.67e-06	CCL24,CCL3,CCL3L3,CLEC4D,IL1B,ITGAM,MMP9	55 (16)
RASSF1		other		-0.478	9.67e-06	CCND2,CDKN1A,CXCR4,GSN,HBEGF,SPP1,TMEM158	51 (10)
JAK1		kinase		0.557	9.89e-06	CCL3L3,CD40,CDKN1A,IL19,IL1B,RUNX1	60 (20)
FAS		transmembrane receptor		-0.045	1.03e-05	CCL3,CCL3L3,CDKN1A,CXCL1,EGR2,HCAR3,IL1B,IMPA2,LTB,MMP9,PECAM1,PHLDA2,SORL1,SPP1	66 (22)
ZNF148		transcription regulator		-0.698	1.04e-05	CDKN1A,CXCL5,FN1,ITGAM
FOXO1		transcription regulator		1.071	1.1e-05	AQP9,ATP5G3,CD40,CDKN1A,CDKN1C,EGR2,FN1,HMOX1,IL1B,IL7R,MMP9,THBS1,TRIB3	57 (17)
ADORA2B		g-protein coupled receptor		1.387	1.11e-05	CCL17,IL1B,MMP9,MRC1,SPP1	69 (20)
KLF2		transcription regulator		-0.341	1.23e-05	CCL3,CD1A,CD40,CDKN1A,CXCR4,IL1B,KCNN4,PECAM1,THBS1	41 (9)
NR1H3		ligand-dependent nuclear receptor	Inhibited	-2.412	1.27e-05	CCL17,CCL24,FBP1,HSD11B1,IL1B,IL1RN,MMP9	39 (6)
IL19	2.945	cytokine		-1.091	1.41e-05	CXCR4,FN1,HMOX1,MMP9	59 (18)
PURA		transcription regulator			1.41e-05	CDKN1A,ITGAM,ITGAX,SPN
MAPK1		kinase		1.411	1.53e-05	ATP1B1,CCL3L3,CDKN1A,EGR2,FN1,HMOX1,IL1B,IL1RN,MMP9,NRP1,SPP1,TMEM158,TRIM22	58 (17)
CYR61		other		1.762	1.65e-05	CCL3L3,CCND2,CDKN1A,FN1,IL10RB,IL1B,MMP9	62 (23)
IRF3		transcription regulator		0.239	1.74e-05	CCL3,CCL3L3,CD1B,CD40,CXCL1,FN1,IL1B,MMP9,SORL1	72 (20)
LCN2		transporter		-0.663	1.77e-05	CCL17,CCL3L3,HMOX1,IL1B,IL1RN,MRC1
KLF4		transcription regulator		0.947	1.78e-05	CCND2,CDKN1A,CDKN1C,FN1,INHBA,ITGAM,MRC1,NRP1,PECAM1,SERPINA1	40 (7)
S100A4		other		1.103	1.84e-05	CCL24,CDKN1A,FN1,MMP9,THBS1	60 (23)
LCP2		other			1.87e-05	FYB,ITGAM,LAMP1,NRP1
superoxide		chemical - endogenous mammalian		-0.689	1.87e-05	FN1,HMOX1,IL1B,MMP9	62 (23)
IL27		cytokine	Activated	2.571	2.05e-05	CCL3,CCND2,CD163,EGR2,IL1B,IL1RN,ITGAM,MRC1	76 (19)
NRG1	-2.729	growth factor		0.322	2.06e-05	CCND2,CDKN1A,CXCR4,EGR2,FN1,HMOX1,ITGAM,MMP9,NRG1,RUNX1	58 (19)
TLR3		transmembrane receptor		1.583	2.06e-05	CCL17,CCL3,CCL3L3,CD40,HMOX1,IL19,IL1B,IL1RN,PECAM1,TREM1	57 (16)
FN1	-3.334	enzyme	Activated	2.031	2.26e-05	CDKN1A,CXCL1,CXCL5,FN1,IL1B,ITGAM,LAMP1,MMP9,SPP1,THBS1	73 (22)
DUSP1		phosphatase		-1.714	2.29e-05	CCL3L3,CD40,CXCL1,IL1B,IL1RN,MRC1,NRP1	67 (22)
PTGER4		g-protein coupled receptor		-1.914	2.34e-05	CCL3L3,CD40,CH25H,CXCR4,HIVEP3,IL1B,SLAMF8,TOR3A
PPARG		ligand-dependent nuclear receptor		-1.048	2.39e-05	AQP3,CCL17,CD40,CDKN1A,CXCL1,CXCL5,FN1,HMOX1,IL1B,MMP9,PECAM1,SERPINA1,SPP1,TRIB3	61 (18)
TREM2		transmembrane receptor		-0.117	2.42e-05	CCL3L3,CD40,IL1B,TREM1
TGFBR1		kinase		0	2.44e-05	CD40,CDKN1A,EGR2,FN1,HMOX1,RUNX1	69 (20)
MYC		transcription regulator		-0.636	2.45e-05	CCND2,CDKN1A,EGR2,FAM129A,FN1,HMOX1,IMPA2,INHBA,ITGAM,ITGAX,LAMP1,MMP9,MRC1,NRP1,OAT,PECAM1,RFFL,SERPINA1,SLC11A1,SLC3A2,SPN,SPP1,THBS1	61 (16)
SMAD3		transcription regulator		0.539	2.6e-05	CCL3L3,CCND2,CDKN1A,FN1,HBEGF,HMOX1,IL1B,MMP9,SPP1,THBS1	68 (21)
PPARD		ligand-dependent nuclear receptor		-0.329	2.7e-05	ALDH2,AQP3,CCL3L3,CCND2,FBP1,FN1,IL1B,MMP9,THBS1	61 (22)
BACH1	4.263	transcription regulator		1.128	3.09e-05	CXCR4,HMOX1,SLC7A11,SPP1
ATF3		transcription regulator		0.426	3.3e-05	CDKN1A,CXCL1,FBP1,GSN,IL1B,SLC11A1	18 (2)
ATP		chemical - endogenous mammalian		0.145	3.37e-05	CXCR4,HBEGF,IL1B,IL1RN,ITGAM,NRP1,THBS1	74 (19)
EGFR		kinase		1.688	3.53e-05	CDKN1A,CXCL5,CXCR4,DEFB103A/DEFB103B,HBEGF,HMGB3,IL1B,KCNN4,MMP9,PTPRE,RUNX1,SLC7A11,THBS1	56 (17)
SMARCA4		transcription regulator	Activated	2.117	3.66e-05	ALDH2,CCR2,CDKN1A,CXCR4,FBP1,FN1,IL1B,IL7R,INHBA,NRP1,PHLDA2,RAC2,SLC11A1,SPP1,TACSTD2,TREM1	39 (7)
ADGRF5		g-protein coupled receptor			3.76e-05	CCL3L3,IL1RN,MMP9	20 (4)
HRAS		enzyme		1.596	3.76e-05	CCND2,CDKN1A,CTSC,CXCL1,ELK3,FN1,GSN,HMOX1,HTRA1,IL1B,ITGAM,MMP9,NRP1,PTPRE,SPP1,THBS1	58 (15)
IL36B		cytokine			3.88e-05	CD1A,CD40,CXCL1,IL1B
TGFBR2		kinase		-0.434	4.07e-05	ALOX5AP,CDKN1A,FN1,HSD11B1,IL1B,MMP9,NRP1,SPP1,THBS1	59 (21)
GFI1		transcription regulator		-1.009	4.19e-05	CD40,CDKN1A,CXCR4,EGR2,IL1B,IL7R,SERPINA1	43 (14)
LEP		growth factor		1.084	4.26e-05	AQP3,AQP9,CCL3L3,CD40,CDKN1A,EGR2,IL1B,IL1RN,ITGAM,ITGAX,PECAM1,SPP1,THBS1	74 (20)
TERT		enzyme			4.31e-05	CDKN1A,CTSC,ELK3,GSN,HTRA1,IL1B,MMP9,SPP1	48 (10)
ITGA5		transmembrane receptor		1.969	4.36e-05	CD40,CDKN1A,IL1B,MMP9,RAC2	65 (22)
RUNX2		transcription regulator		-0.813	4.5e-05	CCR2,CDKN1A,FN1,HTRA1,RGCC,RUNX1,SPP1	34 (5)
THBS1	-2.606	other		-1.969	4.81e-05	FN1,IL1B,MMP9,THBS1	54 (16)
IL22		cytokine		1	4.81e-05	CCL17,CXCL5,DEFB103A/DEFB103B,HMOX1,IL1B,MMP9	66 (17)
IL6R		transmembrane receptor		1.455	4.81e-05	CCL3,CDKN1A,CXCL5,FN1,IL1B,MMP9	56 (19)
PF4		cytokine		1.96	4.81e-05	CCL3,CDKN1A,IL19,IL1B	38 (9)
SQSTM1		transcription regulator		-0.6	4.97e-05	CYP2A6 (includes others),HBEGF,HMOX1,IL1B,RGCC	13 (3)
PTGS2		enzyme		0.765	5.12e-05	CCL3L3,CD163,CDKN1A,CXCL5,CXCR4,FN1,IL1B,MMP9	62 (18)
ANGPT2		growth factor		1.195	5.19e-05	ADA,CCL3L3,CDKN1A,FN1,HMOX1,IL1B,MMP9,SRXN1,THBS1	57 (20)
CCL5		cytokine		1.71	5.75e-05	CCL3,CCL3L3,CD163,CD40,IL1B,MMP9	82 (20)
Ccl6		cytokine			5.97e-05	CCL3L3,MMP9,SERPINA1
HTR7		g-protein coupled receptor			5.97e-05	IL1B,STAB1,THBS1
nitric oxide		chemical - endogenous mammalian		0.885	6.05e-05	CDKN1A,HMOX1,IL1B,IL7R,MMP9,PECAM1,SPP1,THBS1	55 (17)
EDN1		cytokine		-0.191	6.27e-05	ADAM19,CXCR4,FN1,HBEGF,INHBA,ITGAM,MMP9,NRG1,THBS1	69 (19)
INSR		kinase		0.762	6.27e-05	ALDH2,ATP5G3,CCND2,CDKN1A,CXCR4,DECR1,EGR2,FBP1,HBEGF,MMP9,PHLDA2,SLC20A1	33 (5)
PTGER2		g-protein coupled receptor		1.078	6.35e-05	CLEC4D,CXCR4,IL1B,MMP9,SPP1,THBS1,TREM1	71 (20)
LGALS1		other		0.314	6.36e-05	CCND2,CDKN1A,FN1,HBEGF,MMP9	65 (19)
CD40	4.086	transmembrane receptor		1.608	6.57e-05	CCL17,CCL3,CCND2,CD40,CDKN1A,IL1B,IL1RN,ITGAM,MMP9	58 (18)
LGALS3		other		-0.371	6.83e-05	CCL3L3,CCR2,CDKN1A,FN1,ITGAM,LAMP1	38 (7)
MYOC		other			6.83e-05	EGR2,FN1,PHLDA2,SLC7A11,SPP1,UPP1
CREB1		transcription regulator		1.112	7.14e-05	CCL3,CDKN1A,CH25H,CXCR4,EGR2,FN1,HMOX1,HSD11B1,IL1B,INHBA,MRC1,NRP1,SRXN1,TIPARP,UPP1	63 (15)
FLT3LG		cytokine	Activated	2.216	7.15e-05	CD40,IL3RA,IL7R,ITGAM,SPN
CHRNA7		transmembrane receptor		-1.091	7.15e-05	CDKN1A,IL1B,IL1RN,ITGAM	39 (7)
JUN		transcription regulator		1.619	7.32e-05	CCND2,CDKN1A,CXCL1,CXCL5,DEFB103A/DEFB103B,FN1,HMOX1,IL1B,IL7R,ITGAM,MMP9,SPP1,THBS1	74 (18)
CD28		transmembrane receptor		-1.708	7.36e-05	CCL3,CCND2,CD226,CH25H,CXCR4,EGR2,FYB,HIVEP3,IL10RB,IL1B,IL7R,THBS1	70 (18)
ITGB1		transmembrane receptor		-0.296	7.43e-05	CDKN1A,IL1B,IL1RN,MMP9,RAC2,THBS1	61 (19)
CAT		enzyme		1.143	8.03e-05	CDKN1A,FN1,HMOX1,MMP9,THBS1	63 (22)
NR1H2		ligand-dependent nuclear receptor	Inhibited	-2.425	8.07e-05	HSD11B1,IL1B,IL1RN,ITGAX,MMP9,MRC1
IL33		cytokine		1.582	8.07e-05	CCL17,CCL3,CCR2,EGR2,IL1B,ITGAM	74 (14)
WT1		transcription regulator		1.421	8.15e-05	CDKN1A,GSN,HBEGF,IL1B,ITGAM,MMP9,MPP1,PECAM1,SLC20A1,THBS1	50 (9)
JAK2		kinase	Activated	2	8.24e-05	CCND2,CDKN1A,IL19,IL1B,PECAM1,SLC11A1,THBS1	50 (14)
WNT5A		cytokine		-0.505	8.24e-05	CCL3L3,CD40,CXCL1,CXCR4,FN1,IL1B,SPP1	80 (20)
CCR1		g-protein coupled receptor		1.091	8.59e-05	CCL3L3,ITGAM,MMP9,SPP1
PLAT		peptidase		0.17	8.59e-05	FN1,IL1B,INHBA,MMP9	75 (23)
TAF4B		transcription regulator			8.59e-05	CCND2,FN1,INHBA,SPP1
TWIST2		transcription regulator		-1.981	8.59e-05	CDKN1A,FN1,IL1B,MMP9	42 (7)
LILRA2		other			8.89e-05	CD1B,CD40,MRC1
TRAF6		enzyme	Activated	2.198	8.98e-05	CCL17,CXCL1,CXCL5,IL19,IL1B	48 (18)
CEBPE		transcription regulator		0.9	8.98e-05	ALOX5AP,CCND2,IL1RN,ITGAM,MMP9
AHR		ligand-dependent nuclear receptor		-0.471	9.05e-05	ADAM19,ALDH2,CDKN1A,CYP2A6 (includes others),FN1,IL1B,ITGAM,PLA2G12A,SPP1,THBS1,TIPARP	64 (19)
ATN1		transcription regulator			9.34e-05	ATP1B1,ATP1B2,EVL,GSN,HBEGF,PDE1B,SPP1
IL21		cytokine		0.486	9.73e-05	CCL17,CCL24,CCL3L3,CCND2,CDKN1A,IL7R,MMP9,RUNX1	58 (15)
MAPK14		kinase		0.396	9.73e-05	ALOX5AP,CD40,FN1,HMOX1,IL1B,MMP9,NRP1,PECAM1	62 (20)
CDK9		kinase			0.0001	CCND2,CDKN1A,CXCR4,MMP9,RUNX1	53 (10)
TGFA		growth factor		0.14	0.000103	CDKN1A,DEFB103A/DEFB103B,ITGAM,MMP9,PECAM1,SERPINA1	57 (17)
CCL11		cytokine		1.452	0.000124	CCL3L3,CCR2,CXCL5,HCAR3,ITGAM
DCN		other		-0.419	0.000124	CDKN1A,CDKN1C,IL1B,MMP9,THBS1	66 (18)
IL1RN	2.344	cytokine		-1.981	0.000126	CXCL1,CXCL5,HSD11B1,IL1B,MMP9,SPP1,TRIM22	65 (22)
CBX2		transcription regulator			0.000126	CCND2,CDKN1A,RUNX1
SAMSN1		other	Activated	2.449	0.000129	CCL3L3,CCND2,CD40,HBEGF,INHBA,RGCC
ETS1		transcription regulator		1.72	0.000132	CDKN1A,FN1,HMOX1,IL7R,LTB,MMP9,PHLDA2,RUNX1,SPP1	62 (16)
IL10RA		transmembrane receptor	Inhibited	-3.162	0.000133	ALDH2,CD40,FN1,IL1B,IL1RN,INHBA,SLAMF8,SLC7A11,TREM1,UPP1
ACOX1		enzyme		-0.816	0.000134	CDKN1A,HSD11B1,OAT,QPCT,SERPINA1,SLC20A1,TRIB3
TCF7L2		transcription regulator		-0.113	0.000135	ACY3,AQP3,AQP9,CCND2,CDKN1A,FBP1,GSN,HIPK2,LAMP1,RFFL,SPP1	38 (5)
HIPK2	-3.348	kinase	Activated	2.159	0.000137	ALOX5AP,CCND2,CDKN1A,PECAM1,RAC2
LEF1		transcription regulator		1.094	0.000137	CDKN1A,CXCR4,FN1,IL7R,SPP1	60 (12)
IRF8		transcription regulator	Activated	2.037	0.000142	CCR2,CD40,CDKN1A,EGR2,IL1B,ITGAM,MMP9	66 (21)
ERBB2		kinase	Activated	2.745	0.000144	ADAM19,CCND2,CDKN1A,DECR1,ELK3,FN1,HBEGF,HTRA1,IL1B,KCNN4,LAMP1,MMP9,MRC1,NRG1,NRP1,PDLIM4,PHLDA2,THBS1	63 (20)
INHBA	4.766	growth factor		-0.086	0.000144	CCL17,CCND2,CCR2,CDKN1A,CXCR4,FN1,INHBA,NRG1	57 (14)
IL32		cytokine		1.444	0.000151	CCL3,CXCL1,IL1B,ITGAM,MMP9	57 (11)
Map3k7		kinase		1.172	0.000151	CCL3L3,EGR2,HBEGF,IL1B,MMP9	70 (21)
ABCG1		transporter		-1.23	0.000165	CCL3L3,CH25H,IL10RB,IL1B	38 (6)
CTBP1		enzyme		-1.091	0.000165	CDKN1A,ENC1,THBS1,TMED4
ADORA1		g-protein coupled receptor			0.000172	CCL17,CCL24,MMP9
VHL		transcription regulator			0.000178	CDKN1A,CDKN1C,CXCR4,DECR1,FN1,HMOX1,RUNX1	61 (21)
LIF		cytokine		1.029	0.000182	CCL3L3,CDKN1A,FBP1,FN1,HBEGF,IL1B,PECAM1,SPP1	66 (22)
MMP9	2.778	peptidase		-0.13	0.000183	CCL3L3,CDKN1A,CXCR4,MMP9,SERPINA1	65 (20)
lipoxin A4		chemical - endogenous mammalian			0.000191	CDKN1A,FN1,HMOX1,IL1B	61 (21)
VTN		other		0.392	0.000191	CDKN1A,IL1B,ITGAM,MMP9	60 (17)
TP53		transcription regulator		-0.079	0.000196	ADA,AQP3,CCL3L3,CCND2,CDKN1A,CXCL1,EGR2,FN1,FUCA1,GSN,HBEGF,HMOX1,IL1B,INHBA,KCNN4,MMP9,NRP1,OAT,PECAM1,PTPRE,RUNX1,SPN,SPP1,THBS1,TRIB3,TRIM22,UPP1	59 (20)
F2R		g-protein coupled receptor			0.000201	FN1,HMOX1,IL1B,MMP9,THBS1	54 (17)
CREBBP		transcription regulator		1.974	0.000218	CCND2,CDKN1A,CXCR4,EGR2,EVL,HSD11B1,IL7R,KMO,MMP9,PDLIM4,SLC7A11,TIPARP	65 (16)
HBEGF	2.455	growth factor		1.154	0.000219	CCND2,CXCR4,MMP9,NRP1	67 (17)
LRP1		transmembrane receptor		-0.04	0.000219	CCL3L3,IL1B,MMP9,SERPINF1	59 (16)
TNFRSF9		transmembrane receptor		-1.067	0.000219	CD40,IL1B,ITGAM,MMP9	48 (12)
KLF6		transcription regulator		1.183	0.00022	CCL3L3,CDKN1A,IL1B,MMP9,MRC1	59 (16)
FCGR1A		transmembrane receptor			0.000228	IL1B,IL1RN,ITGAM
HAVCR2		other			0.000228	CDKN1A,CXCR4,IL1B	64 (17)
LOXL2		enzyme			0.000228	FN1,MMP9,PECAM1
PTEN		phosphatase		-0.287	0.000238	ALOX5AP,CD40,CDKN1A,CXCR4,EGR2,G0S2,IL1B,MMP9,MRC1,RUNX1,SLC20A1,SPP1,THBS1	64 (22)
IFNGR1		transmembrane receptor		0.577	0.000251	CCL17,CCL3L3,IL1B,MMP9	52 (12)
NQO1		enzyme		1.067	0.000251	CCR2,CDKN1A,CXCR4,MMP9	59 (15)
AGER		transmembrane receptor		1.938	0.000262	CCL3,CCL3L3,CDKN1A,IL1B,MMP9	65 (22)
HIC1		transcription regulator		1	0.000262	CDKN1A,CDKN1C,INHBA,SLC7A11,SPP1
EZH2		transcription regulator		1.633	0.000263	ALOX5AP,CCND2,CDKN1A,CXCL1,FUCA1,LTB,MMP9,RUNX1,SERPINA1,SLC7A11
Hbb-b2		other		0	0.000286	CCR2,FN1,IL1B,LTB
TXNIP		other		0.106	0.000286	CDKN1A,G0S2,IL1B,IL3RA	39 (7)
WWTR1		transcription regulator		-1	0.000286	CXCL1,FN1,IL1B,SPP1
NF2		other			0.000294	CDKN1A,HMOX1,MMP9	59 (18)
TWIST1		transcription regulator		-1.238	0.0003	CD40,CDKN1A,FN1,GSN,IL1B,KCNN4,SPP1	46 (7)
TBK1		kinase		1.342	0.000311	CCL3L3,CD40,IL1B,INHBA,RGCC	67 (14)
ITGAX	2.841	transmembrane receptor			0.000321	CCL3,IL1B
RRM2		enzyme			0.000321	MMP9,THBS1	27 (7)
SCIN		other			0.000321	GSN,RAC2
GATA3		transcription regulator		-1.698	0.000346	CCR2,CDKN1A,CXCR4,FN1,IL7R,LTB,RGCC,TWISTNB	39 (8)
TET2		enzyme	Activated	2.449	0.00035	CLEC4D,FAM129A,IL1B,ITGAX,SLC20A1,SORL1
AGT		growth factor		1.437	0.00035	ATP1B1,BACH1,CCL3L3,CCND2,CDKN1A,FN1,HBEGF,HMOX1,IL1B,MMP9,NRG1,SPP1	60 (21)
NFKB1		transcription regulator	Activated	2.585	0.000354	CCL3L3,CCND2,CD40,CDKN1A,HMOX1,IL1B,IL1RN,LTB,MMP9	58 (17)
ITGB3		transmembrane receptor		0.105	0.000365	CD40,FN1,IL1B,MMP9,RUNX1	66 (22)
PGF		growth factor		1.172	0.000366	ALOX5AP,CXCR4,IL1B,MMP9	52 (15)
CXCL2		cytokine			0.000371	CCL3L3,IL1B,ITGAM
LGALS9		other			0.000371	CDKN1A,CXCR4,IL1B	15 (3)
ID3		transcription regulator		0.438	0.000375	CCND2,CDKN1A,CXCL1,CXCR4,EGR2,IL7R,LTB,MMP9	37 (7)
TGFB3		growth factor		0.933	0.000395	ADAM19,CDKN1A,FN1,HTRA1,MMP9,THBS1	57 (17)
STK40		kinase			0.000411	CCL3L3,CXCL1,CXCL5,IL1B
SRC		kinase		1.477	0.000418	CCND2,CDKN1A,FN1,LAMP1,MMP9,SPP1	57 (18)
histamine		chemical - endogenous mammalian		0.991	0.000427	CCL3,CD40,CXCR4,HBEGF,IL1B	75 (21)
MAPK3		kinase		1.067	0.000427	CCL3,FN1,MMP9,SPP1,THBS1	55 (18)
IRF4		transcription regulator		0.547	0.000439	ADA,CCL17,CXCR4,IL1B,IL1RN,IL7R,SPP1	69 (19)
MIF		cytokine		1.49	0.000443	CCL3L3,CXCR4,IL1B,IL7R,MMP9,TRIM22	72 (20)
IDO1		enzyme			0.00046	ITGAX,SLC3A2,SLC7A11
LRPAP1		other			0.00046	CCL3L3,IL1B,SORL1
PYCARD		transcription regulator			0.00046	CDKN1A,IL1B,MMP9	65 (20)
IFNLR1		transmembrane receptor			0.000461	CCL3L3,CLEC4D,IL1B,THBS1
C5		cytokine	Activated	2.403	0.000469	CCL3,CCL3L3,CXCL1,IL1B,ITGAM,MMP9	71 (21)
FGFR2		kinase		1.969	0.000469	CCND2,CDKN1A,CTSC,FN1,IL1B,SPP1	80 (20)
TNFRSF1A		transmembrane receptor		1.155	0.000469	CCL3L3,CDKN1A,CXCL1,IL1B,ITGAM,MMP9	53 (15)
ERG		transcription regulator		1	0.000493	CDK5RAP2,CXCL1,CXCR4,MMP9,NRG1,PECAM1,SPP1,THBS1	38 (12)
CCR5		g-protein coupled receptor		0.231	0.000514	CCL3,CCL3L3,MMP9,SERPINA1	46 (8)
ITGB2		transmembrane receptor		0.283	0.000514	CCL3,FN1,MMP9,RAC2	60 (23)
IFI16		transcription regulator	Activated	2.065	0.000534	CCL3,CDKN1A,IL1B,IL1RN,IL7R	50 (13)
IGF2		growth factor			0.00055	CDKN1A,CXCR4,EGR2,FN1,HBEGF,SLC20A1,SPP1	73 (23)
leukotriene B4		chemical - endogenous mammalian			0.000562	IL1B,ITGAM,MMP9	52 (13)
NCF1		enzyme			0.000562	ALOX5AP,CDKN1A,FN1	26 (7)
H2AFY		other		0	0.000572	CCND2,CDKN1A,CDKN1C,FN1
RAF1		kinase		1.141	0.000572	CDKN1A,HBEGF,HMGB3,IL1B,ITGAM,MMP9,PHLDA2,RFFL	58 (17)
ZBTB16		transcription regulator			0.000615	CDKN1A,IL3RA,IL7R,MMP9,SPP1	28 (6)
CD163	-3.253	transmembrane receptor			0.000638	HMOX1,IL1B
FKBP1A		enzyme			0.000638	CDKN1A,MMP9	55 (13)
HP		peptidase			0.000638	CD163,HMOX1
IL17B		cytokine			0.000638	CDKN1A,MMP9
LILRB3		transmembrane receptor			0.000638	CCL3L3,IL1B
P2RX4		ion channel			0.000638	IL1B,MMP9
USP22		peptidase			0.000638	CCND2,CDKN1A	32 (7)
PIK3R1		kinase		1.467	0.000659	CCL3,CCND2,HMOX1,IL1B,TRIB3	64 (20)
BCL6		transcription regulator		-1.768	0.000662	CCL3,CCL3L3,CCND2,CDKN1A,IL1B,IL7R,MRC1,TACSTD2	73 (17)
DUSP5		phosphatase			0.000677	CH25H,HIVEP3,SRXN1
KDM6B		enzyme			0.000677	CCL3L3,CD40,FN1	40 (9)
PAEP		other			0.000677	CXCL1,CXCL5,HBEGF
SFTPD		other			0.000677	CD209,IL1B,MMP9
SMAD4		transcription regulator		-0.257	0.000711	CCND2,CDKN1A,FN1,HMOX1,IL1B,RGCC,RUNX1,THBS1	62 (20)
SMAD7		transcription regulator		0.379	0.000721	CDKN1A,FN1,HBEGF,HMOX1,IL1B,MMP9	66 (22)
SMAD2		transcription regulator		-0.537	0.000754	CDKN1A,FN1,HMOX1,MMP9,THBS1	60 (17)
TAF4		transcription regulator		-0.975	0.000754	HBEGF,IL1RN,RUNX1,SPP1,THBS1
MAP2K1		kinase		0.791	0.000773	CCL3L3,CDKN1A,EGR2,MMP9,PECAM1,SERPINA1,THBS1	63 (18)
SPHK1		kinase		-1.969	0.000773	CCL17,CDKN1A,FN1,IL1B	68 (23)
GADD45A		other			0.000806	CDKN1A,IL1B,MMP9	59 (20)
GNAI3		enzyme			0.000806	CCL3,CCL3L3,SPP1	21 (7)
IL15RA		transmembrane receptor			0.000806	CD226,ITGAX,SPN	27 (3)
NAB2		transcription regulator			0.000806	ALOX5AP,CDKN1A,FN1	31 (6)
IL1R1		transmembrane receptor		0.97	0.000849	CCL3L3,CXCL1,IL1B,MMP9	60 (20)
SYK		kinase		0.169	0.00086	CXCR4,IL1B,ITGAM,PTPRE,RGCC
FADD		other		1	0.000916	CCND2,CDKN1A,CXCR4,MMP9,TIPARP	52 (13)
NOTCH3		transcription regulator			0.000931	CDKN1A,CDKN1C,FN1,MMP9	27 (7)
GATA1		transcription regulator	Inhibited	-2.183	0.000936	ALOX5AP,CCND2,FYB,HIPK2,IL7R,ITGAX,PECAM1,SLC3A2
SOCS6		other			0.00095	HBEGF,IL1B,RGCC
ERBB4		kinase	Activated	2.219	0.000975	ADAM19,CDKN1A,HBEGF,HMOX1,THBS1	65 (19)
KLF5		transcription regulator		-0.543	0.00102	CDKN1A,CXCR4,MMP9,RUNX1	41 (9)
PROC		peptidase		-1.005	0.00102	CXCL5,IL1B,MMP9,THBS1	55 (19)
arachidonic acid		chemical - endogenous mammalian		-1.446	0.00104	AQP3,CD40,HMOX1,MRC1,PECAM1	46 (10)
BMP6		growth factor		1.342	0.00104	CDKN1A,HBEGF,HMOX1,INHBA,SLC20A1
MTOR		kinase		0	0.00104	CD40,CDKN1A,CXCR4,FN1,HSD11B1,IL1B,MMP9,PECAM1,SERPINA1	70 (22)
SOD2		enzyme			0.00104	CDKN1A,GSN,HMOX1,IL1B,MMP9	57 (17)
C6		other			0.00106	CCL3L3,IL1B
CXCL6		cytokine			0.00106	IL1B,MMP9
FES		kinase			0.00106	ITGAM,ITGAX
FGF13		growth factor			0.00106	CDKN1A,MMP9
RHOC		enzyme			0.00106	CDKN1A,CDKN1C
RHOH		enzyme			0.00106	CDKN1A,IL3RA
TYRO3		kinase			0.00106	EGR2,IL1B
BDNF		growth factor		0.805	0.0011	CCND2,CDKN1A,CXCR4,DNAJB5,EGR2,SORL1,SPP1,THBS1,TIPARP	58 (20)
PGR		ligand-dependent nuclear receptor		0.958	0.0011	ATP1B1,CDKN1A,CDKN1C,ENC1,FN1,HBEGF,RUNX1,SERPINA1,TIPARP	54 (7)
REL		transcription regulator		0.73	0.0011	CCND2,CD40,CDKN1A,EGR2,FN1,HBEGF,IFT74,MMP9	54 (12)
PIN1		enzyme		0.686	0.00111	CDKN1A,FN1,IL1B,MMP9	54 (18)
PLK2		kinase			0.00111	CD40,IL1B,RGCC
PRKCB		kinase			0.00111	CD40,CDKN1A,FN1,MMP9	53 (16)
RNASE1		enzyme			0.00111	CCL24,CCL3,CXCL5
SNAI2		transcription regulator		-0.152	0.00111	CXCR4,EGR2,FN1,MMP9	21 (4)
IFNB1		cytokine		0.646	0.00114	CCL3,CD40,CDKN1A,CH25H,IL1B,ITGAX,MMP9,THBS1	69 (16)
RGS10		other			0.00121	CCL3L3,IL10RB,IL1B,ITGAM
TLR9		transmembrane receptor		1.949	0.00124	CCL17,CCL3,CCL3L3,CD40,HMOX1,IL19,IL1B	45 (15)
BTG2		transcription regulator			0.00128	CXCL1,HMOX1,IL1B	35 (7)
RC3H1		enzyme			0.00128	CCL24,IL1B,SPP1
GNRH1		other	Activated	2	0.00131	EGR2,HSD11B1,IL1B,INHBA	51 (9)
LDLR		transporter			0.00132	CCR2,CD40,IL1B,MMP9,SPP1	74 (22)
EP300		transcription regulator			0.00144	CDKN1A,CXCR4,EVL,FN1,HMOX1,HSD11B1,IL7R,KMO,PDLIM4,SLC7A11,TIPARP	62 (17)
MAP3K8		kinase		1.378	0.00146	CCR2,HTRA4,IL1B,INHBA,MMP9,PAXBP1	39 (7)
PRKAA1		kinase		0.555	0.00147	CDKN1A,FN1,MMP9,OAT,SORL1	64 (20)
CCL3	3.171	cytokine			0.00148	CCL3,IL1B,ITGAM	36 (7)
ACKR3		g-protein coupled receptor			0.00148	CDKN1A,CXCR4,HBEGF	36 (7)
MTA3		enzyme			0.00148	CCL3,FN1,TWISTNB
TNFSF15		cytokine			0.00148	CD40,LAMP1,MMP9
F2RL1		g-protein coupled receptor		1.948	0.00154	CXCL1,HBEGF,IL1B,MMP9	67 (21)
NFKBIB		transcription regulator			0.00154	CD40,CXCL1,IL1B,MMP9	48 (14)
TAL1		transcription regulator		0.64	0.00154	CD1A,CD1E,CDKN1A,FRG1,HIVEP3,HMGB3,RUNX1
RAC1		enzyme		0.378	0.00156	FN1,GSN,HMOX1,IL1B,MMP9	57 (19)
CTSE		peptidase			0.00157	CD40,IL1B
KLF17		transcription regulator			0.00157	CDKN1A,FN1
PPM1B		phosphatase			0.00157	CCL3L3,HBEGF
PRSS8		peptidase			0.00157	IL1B,MMP9
RAP1B		enzyme			0.00157	CCL3L3,FN1
SELL		transmembrane receptor			0.00157	CXCR4,IL1B
SNW1		transcription regulator			0.00157	CDKN1A,MMP9
TSC22D1		transcription regulator			0.00157	FN1,IL1B	42 (10)
AREG		growth factor			0.00168	CXCR4,MMP9,RUNX1	54 (13)
HOXC8		transcription regulator			0.00168	ADAM19,SERPINF1,SPP1
KLF1		transcription regulator			0.00168	CDKN1A,MPP1,PECAM1
NODAL		growth factor			0.00168	CD40,ITGAX,MRC1
KIT		transmembrane receptor			0.00174	CCND2,CCR2,CXCR4,HMOX1,SPP1	70 (15)
PPP3CA		phosphatase			0.0018	CDKN1A,DECR1,FN1,SPP1	53 (7)
PTHLH		other			0.0018	CDKN1A,FN1,MMP9,RUNX1	61 (21)
ADIPOQ		other		0.651	0.00181	CD163,CDKN1A,CXCL1,FN1,HBEGF,HMOX1	60 (17)
GSK3B		kinase		1.631	0.00183	CDKN1A,IL19,IL1B,MMP9,SPP1	57 (20)
melatonin		chemical - endogenous mammalian		-0.173	0.00183	CDKN1A,HMOX1,IL1B,MMP9,SPP1	57 (18)
TNFSF10		cytokine		1.154	0.00183	CXCR4,IL1B,IL1RN,ITGAM,MMP9	64 (19)
NFE2L2		transcription regulator		0.346	0.00188	CDKN1A,DNAJB5,FN1,HMOX1,IL1B,IL1RN,MMP9,OAT,SLC7A11,SRXN1	50 (16)
RORA		ligand-dependent nuclear receptor		1.91	0.00188	ATP1B1,CCL24,CCL3L3,CH25H,CYP2A6 (includes others),IL1B
CXCL12		cytokine		0.808	0.00189	CDKN1C,CXCR4,CYP2A6 (includes others),FN1,IL1B,ITGAX,MMP9	63 (21)
ACTL6A		other			0.00191	CCND2,CDKN1A,HMOX1	44 (7)
FCER1G		transmembrane receptor			0.00191	CCL3,IL1B,IL1RN	54 (13)
MAP3K7		kinase		-0.277	0.00193	CH25H,HMOX1,IL19,IL1B	63 (17)
PPARA		ligand-dependent nuclear receptor		1.969	0.00206	ALDH2,AQP3,AQP9,CDKN1A,DECR1,G0S2,HMOX1,IL1RN,MMP9,QPCT	48 (11)
FOSL1		transcription regulator		-0.605	0.00208	CCL3L3,EGR2,IL1B,MMP9
ALOX15		enzyme			0.00215	FN1,HMOX1,IL1B	54 (15)
C3AR1		g-protein coupled receptor			0.00215	CCL3L3,CD40,IL1B
ECSIT		transcription regulator			0.00215	HMOX1,IL1B,IL1RN	41 (11)
TIMP1		cytokine			0.00215	CD40,CDKN1A,MMP9	31 (7)
CD209	2.14	other			0.00219	CCL3,CD209
GPR84		g-protein coupled receptor			0.00219	CCL3L3,IL1B
NEDD4		enzyme			0.00219	FN1,MMP9	35 (7)
RFWD2		enzyme			0.00219	CDKN1A,TRIB3
RYBP		transcription regulator			0.00219	CCND2,RUNX1
SELE		transmembrane receptor			0.00219	CCL3L3,IL1B	26 (4)
THBD		transmembrane receptor			0.00219	IL1B,PECAM1	27 (7)
TNFRSF8		transmembrane receptor		-0.068	0.00223	CCL3,CDKN1A,CTSC,CXCR4
FOXP3		transcription regulator			0.00225	CCR2,CDKN1A,IL7R,MMP9,NRP1	45 (7)
NFATC2		transcription regulator	Activated	2	0.0023	CCL3L3,CD40,CDKN1A,EGR2,INHBA,SLC3A2	39 (7)
CHUK		kinase	Activated	2.414	0.00231	CCL3L3,CDKN1A,CH25H,HMOX1,IL1RN,MMP9,SPP1	57 (20)
AR		ligand-dependent nuclear receptor		1.342	0.00235	AQP3,CCL3L3,CDKN1A,GSN,SLC7A11,SNAI3,SPP1,TACSTD2,THBS1,TMEM158	59 (12)
CDKN1B		kinase		0.314	0.00236	CDKN1A,ITGAM,MMP9,RUNX1,TWISTNB	62 (19)
HNF1B		transcription regulator		1	0.00236	CXCL1,FN1,SERPINA1,TACSTD2,UPP1
heparin		chemical - endogenous mammalian			0.00239	CD209,CD40,FN1,MMP9	60 (19)
CSF1R		kinase			0.00242	CCL3L3,CCND2,CDKN1A	42 (7)
CYP27B1		enzyme			0.00242	CCL17,CCL3L3,SPP1
TAB1		enzyme			0.00242	CDKN1A,CH25H,IL1B	41 (12)
STAT5A		transcription regulator			0.00254	CCL3L3,CCND2,CDKN1A,CXCL5,IL7R,LTB,QPCT,TACSTD2	51 (11)
SOCS3		phosphatase			0.00256	CD40,CDKN1A,IL1B,IL1RN	53 (17)
TNFSF13B		cytokine			0.00256	CCND2,CD40,MMP9,SPP1	67 (20)
ESR1		ligand-dependent nuclear receptor		0.139	0.00258	ADA,AQP3,AQP9,ATP1B1,CDK5RAP2,CDKN1A,CDKN1C,CTSC,CXCL1,DECR1,GSN,HBEGF,HIPK2,HTRA1,HTRA2,IL1B,LTB,MMP9,SLC3A2,SLC7A11,SPP1,TRIB3	63 (9)
SNAI1		transcription regulator		-1.131	0.0026	CCND2,CDKN1A,FN1,GSN,MMP9	47 (10)
HSP90B1		other			0.0027	CD40,CXCL5,IL1B	37 (7)
MERTK		kinase			0.0027	IL1B,INHBA,RGCC
prostaglandin D2		chemical - endogenous mammalian			0.0027	CCL3,HMOX1,ITGAM
5-hydroxytryptamine		chemical - endogenous mammalian		0.254	0.00273	HBEGF,IL1B,STAB1,THBS1	43 (11)
ETS2		transcription regulator		0.882	0.00273	CDKN1A,HMOX1,MMP9,SPP1	57 (11)
NCOA2		transcription regulator		-0.254	0.00273	CCL3L3,CDKN1A,CECR6,IL1B	44 (7)
PRKAA2		kinase		0.355	0.00273	CDKN1A,FN1,MMP9,OAT,SORL1	65 (18)
CTNNB1		transcription regulator		-0.122	0.00277	CCL3,CCND2,CDKN1A,CYP2A6 (includes others),FN1,HTRA1,IL1B,MMP9,NRG1,OAT,PHLDA2,QPCT,SERPINA1,SPP1	63 (18)
INSIG1		other		-1.342	0.00286	ALOX5AP,CCL17,CLEC4D,CXCR4,MRC1
PRKCA		kinase			0.00286	CDKN1A,FN1,MMP9,PHLDA2,RUNX1	54 (16)
TSC2		other		-0.474	0.00286	CCND2,CDKN1A,FAM129A,GSN,HMOX1	37 (7)
ANKRD17		other			0.0029	CD40,HBEGF
BRMS1		enzyme			0.0029	CXCR4,SPP1
CD1D		other			0.0029	CD1A,CD40
CTSG		peptidase			0.0029	CXCL5,IL1B	32 (6)
FANCA		other			0.0029	CDKN1A,IL1B
IL1RL2		transmembrane receptor			0.0029	CD1A,CXCL1
LUM		other			0.0029	CDKN1A,IL1B
MTBP		other			0.0029	CCND2,CDKN1A
OGG1		enzyme			0.0029	CCL3L3,IL1B
SERPINE2		other			0.0029	IL1B,MMP9	43 (11)
SLC16A3		transporter			0.0029	IL1B,MMP9
MDM2		transcription regulator			0.00291	CDKN1A,HIPK2,IL1RN,THBS1	32 (7)
ADCYAP1		other		-1.435	0.00297	CCL3L3,CD40,EGR2,ITGAM,KCNN4,RGCC,SERPINF1	10 (2)
ANXA1		enzyme			0.003	CXCR4,IL1B,ITGAM
BCL11B		transcription regulator			0.003	CCL3,IL7R,LTB
KEAP1		transcription regulator			0.003	HMOX1,IL1B,MMP9	25 (6)
MSX2		transcription regulator			0.003	AQP3,EGR2,SPP1
PRKG1		kinase			0.003	CDKN1A,FN1,THBS1	55 (19)
RNASE2		enzyme			0.003	CCL24,CCL3,CXCL5
SIRT1		transcription regulator		-1.73	0.00325	CCND2,CDKN1A,FN1,HMOX1,IL1B,MMP9,SLC7A11	54 (18)
POU2F1		transcription regulator			0.00328	CYP2A6 (includes others),DECR1,ELK3,SLC7A11,SPP1
ZFP36		transcription regulator		-1.969	0.0033	CCL3L3,CDKN1A,IL1B,SPP1	57 (13)
ADRB2		g-protein coupled receptor			0.00332	ATP1B1,NRP1,SPP1	40 (7)
CYLD		transcription regulator			0.00332	CD40,IL1B,IL7R	51 (15)
SMARCB1		transcription regulator		1.412	0.00334	ATP1B1,CDKN1A,CXCR4,FBP1,GSN,HBEGF
HIF1A		transcription regulator		0.367	0.00338	ALOX5AP,AQP9,CCR2,CDKN1A,CXCR4,FN1,HMOX1,IL1B,MMP9,THBS1	61 (19)
PKD1		ion channel		1.091	0.00346	ATP1B1,ATP1B2,CDKN1A,HBEGF,MINK1,QPCT
LYN		kinase			0.00351	CCL3L3,CD40,CDKN1A,IL1B	66 (20)
TCF4		transcription regulator		-0.594	0.00351	CDKN1A,CDKN1C,FN1,SPP1	44 (7)
IRF1		transcription regulator		1.415	0.00358	CD40,CDKN1A,IL1B,LTB,MMP9,TRIM22	51 (15)
GHR		transmembrane receptor			0.00366	CDKN1A,IL1B,SPP1	64 (17)
ITGAV		transmembrane receptor			0.00366	CDKN1A,FN1,MMP9	66 (23)
TRAF3IP2		other			0.00366	CCL24,IL19,MMP9
CCL3L3	3.035	cytokine			0.0037	CD40,IL1B
AFP		transporter			0.0037	EGR2,MMP9
CHRM3		g-protein coupled receptor			0.0037	HMOX1,MMP9	43 (7)
COL2A1		other			0.0037	CXCR4,IL1B
COPS8		other			0.0037	CCND2,CDKN1A
EIF4G2		translation regulator			0.0037	CCND2,CDKN1A
ELN		other			0.0037	FN1,IL1B	37 (6)
HUWE1		transcription regulator			0.0037	CCND2,CDKN1A	29 (3)
PIAS2		transcription regulator			0.0037	CDKN1A,SLC11A1
PIM3		kinase			0.0037	IL1B,PECAM1
PRF1		transporter			0.0037	CCL3L3,IL1B
RECK		other			0.0037	CDKN1A,MMP9	49 (13)
RUNX1T1		transcription regulator			0.0037	CCL3,CCND2
TGIF1		transcription regulator			0.0037	CXCL1,IL1B
TRG		other			0.0037	CXCL1,IL1B
Il3		cytokine		1.944	0.00373	CCND2,CDKN1A,ITGAM,SPP1	65 (19)
RELB		transcription regulator			0.00373	CD40,CDKN1A,IL1B,LTB	26 (7)
SATB1		transcription regulator		-0.647	0.00384	CD40,CDKN1A,FAM129A,IL7R,RUNX1,TRIM22
JUNB		transcription regulator			0.00391	CCL3L3,FN1,HMOX1,INHBA,MMP9	44 (10)
NOD2		other			0.00395	CCL3,CD40,IL1B,ITGAM	51 (16)
GNB2		enzyme			0.00402	CCL3L3,CDKN1A,IL1B
ILK		kinase			0.00402	FN1,IL1B,MMP9	64 (21)
STK11		kinase		1.032	0.00411	CDKN1A,FN1,LTB,MMP9,SORL1,SPP1	60 (19)
CXCL8		cytokine		1.957	0.00419	IL1B,ITGAM,ITGAX,MMP9	55 (20)
GMNN		transcription regulator			0.00419	CDKN1A,INHBA,NRP1,PECAM1	53 (8)
TAC1		other			0.00419	CXCR4,HMOX1,IL1B,IL1RN	59 (17)
EIF3E		other			0.00441	CD40,CXCL1,THBS1
GAPDH		enzyme			0.00441	CCL3,CXCL1,SPP1
GNB1		enzyme			0.00441	CCL3L3,CDKN1A,IL1B	34 (10)
ICAM1		transmembrane receptor			0.00441	CCL3L3,IL1B,MMP9	70 (23)
MMP2		peptidase			0.00441	CDKN1A,FN1,IL1RN	58 (20)
MTA1		transcription regulator			0.00441	CCND2,CDKN1C,MMP9
XDH		enzyme			0.00441	CXCR4,IL1B,SPP1	42 (7)
PRKCD		kinase	Activated	2.361	0.00454	CDKN1A,IL1B,IL1RN,ITGAM,LAMP1,MMP9	60 (21)
RUNX1	1.872	transcription regulator		1.518	0.00454	CDKN1A,IL7R,RGCC,RUNX1,SPP1,UPP1
CACNA1A		ion channel			0.00459	IL1B,ITGAM
CDH2		other			0.00459	CDKN1A,MMP9	50 (12)
COL1A1		other			0.00459	CDKN1A,CXCR4	36 (7)
CYBA		enzyme			0.00459	CDKN1A,FN1	38 (9)
HSPA1A/HSPA1B		enzyme			0.00459	CDKN1A,IL1B	44 (13)
L1CAM		other			0.00459	IL1B,MMP9	40 (7)
MAZ		transcription regulator			0.00459	CDKN1A,MMP9	20 (4)
NBEAL2		other			0.00459	CCL3L3,THBS1
NQO2		enzyme			0.00459	CXCR4,MMP9
PLCG1		enzyme			0.00459	PECAM1,THBS1
RLIM		enzyme			0.00459	CDKN1A,FN1	36 (10)
SIGIRR		transmembrane receptor			0.00459	CCL3L3,IL1B
ST8SIA1		enzyme			0.00459	CDKN1A,MMP9	57 (16)
TAS1R3		g-protein coupled receptor			0.00459	SLC3A2,SLC7A11
TFCP2		transcription regulator			0.00459	MMP9,SPP1
TRRAP		transcription regulator			0.00459	CCND2,CDKN1A
VGLL3		other			0.00459	SPP1,THBS1
IL25		cytokine			0.00481	CCL24,CCL3,IL1B	28 (4)
MKL1		transcription regulator			0.00481	CXCR4,G0S2,MMP9,RUNX1,SLC20A1
NLRP12		other			0.00481	CXCR4,IL1B,IL1RN	44 (8)
PPP2CA		phosphatase			0.00481	CDKN1A,SLAMF8,UPP1
SCARB1		transporter			0.00481	IL1B,IL1RN,SPP1	37 (6)
TSC1		other			0.00481	EGR2,FAM129A,HMOX1
KITLG		growth factor		0.82	0.00484	ALOX5AP,CCL3L3,CDKN1A,CXCR4,HMOX1,IL1B,IL1RN	55 (20)
MTPN		transcription regulator		1.131	0.00495	CCND2,FN1,LTB,SPP1
ADORA2A		g-protein coupled receptor		-0.64	0.00521	CCL17,EGR2,HMOX1,MMP9,PLA2G12A	41 (7)
CBFB		transcription regulator			0.00522	HTRA1,NRP1,RUNX1,SPP1
ALB		transporter			0.00524	CDKN1A,CDKN1C,IL1B
C5AR1		g-protein coupled receptor			0.00524	CD40,IL1B,MMP9	47 (15)
CASP8		peptidase			0.00524	CCL17,IL1B,MMP9	54 (15)
CD86		transmembrane receptor			0.00524	CCL3,CD40,EGR2
OLR1		transmembrane receptor			0.00524	FN1,ITGAM,SPP1
CDKN2A		transcription regulator		1.524	0.00527	CCL24,CCL3L3,CDKN1A,EGR2,FANCL,IL1B,LAMP1,MRC1	44 (7)
MYB		transcription regulator		0.314	0.00542	CXCR4,FN1,IL7R,RGCC,SPP1
SOD1		enzyme			0.0055	HIVEP3,HMOX1,IL1B,INHBA,MMP9,SPP1	56 (16)
CLCA2		ion channel			0.00558	CDKN1A,FN1
DDB2		other			0.00558	CDKN1A,MMP9	42 (6)
DDX17		enzyme			0.00558	CDKN1A,HTRA1
DLX3		transcription regulator			0.00558	CDKN1A,MMP9
FH		enzyme			0.00558	CDKN1A,HMOX1
GAB1		kinase			0.00558	EGR2,IL1B	50 (12)
HNRNPAB		enzyme			0.00558	HTRA1,SPP1
IL11RA		transmembrane receptor			0.00558	CCL17,CCL3L3
PTGER1		g-protein coupled receptor			0.00558	EGR2,FN1
RALA		enzyme			0.00558	CDKN1A,MMP9	52 (16)
RAPGEF3		other			0.00558	FN1,SPP1	47 (13)
RGS1		other			0.00558	CCL3L3,INHBA
TNFRSF11B		transmembrane receptor			0.00558	MMP9,SPP1	20 (7)
TLR7		transmembrane receptor	Activated	2.177	0.00563	CCL3,CD40,CDKN1A,CXCL1,IL1B	50 (16)
HMGA1		transcription regulator		-0.156	0.00563	CCND2,CTSC,GSN,MMP9,PHLDA2	45 (7)
IKZF1		transcription regulator		-1.192	0.00563	ADAM19,CCND2,CDKN1A,IL7R,RUNX1
APOA1		transporter			0.00568	CCR2,IL1B,ITGAM	23 (3)
EHMT2		transcription regulator			0.00568	CDKN1A,FN1,TWISTNB
MUC1		other			0.00568	CD1A,CD40,MRC1
FLT1		kinase		0	0.00579	CDKN1A,HMOX1,LAMP1,THBS1	41 (12)
RHOA		enzyme		0.429	0.00609	CDKN1A,FN1,IL1B,MMP9	68 (23)
BCL3		transcription regulator			0.00615	CD40,DEFB103A/DEFB103B,IL1B
MKL2		transcription regulator			0.00641	CXCR4,G0S2,RUNX1,SLC20A1
ID2		transcription regulator		0.447	0.0066	CCND2,CDKN1A,CXCR4,EGR2,IL7R,LTB
THRB		ligand-dependent nuclear receptor		-1.231	0.0066	CCL17,CCND2,CXCR4,GSN,MMP9,TREM1	55 (13)
RAC2	3.214	enzyme			0.00665	CCL3L3,EGR2,IL1B	40 (7)
ADM		other			0.00665	FN1,IL1B,SPP1	54 (13)
AIMP1		cytokine			0.00665	CCL3,IL1B
ATF1		transcription regulator			0.00665	HMOX1,INHBA,THBS1
BTC		growth factor			0.00665	ITGAM,MMP9
CCL4		cytokine			0.00665	CCL3,CD40
CSF2RA		transmembrane receptor			0.00665	CCND2,ITGAM
CSF2RB		transmembrane receptor			0.00665	CCND2,ITGAM
H2AFB3 (includes others)		other			0.00665	AQP3,CDKN1A,CDKN1C
HNRNPU		transporter			0.00665	IL1B,SPP1
HOXA3		transcription regulator			0.00665	CCL3L3,RAC2,RUNX1
LAMC1		other			0.00665	EGR2,FN1
LBP		transporter			0.00665	IL1B,IL1RN
LTB4R		g-protein coupled receptor			0.00665	CCL3L3,MMP9
MAML1		transcription regulator			0.00665	IL1B,IL7R
PRAME		other			0.00665	CD40,CDKN1A
RNF2		transcription regulator			0.00665	CCND2,CDKN1A,SERPINA1
SH3KBP1		other			0.00665	CCND2,FN1	39 (6)
STAP2		other			0.00665	CCR2,CXCR4
TFEB		transcription regulator			0.00665	CCL17,IL1B,LAMP1
RBPJ		transcription regulator		0.555	0.00679	CDKN1A,IL1B,IL7R,INHBA,OAT	32 (5)
SREBF1		transcription regulator		0.796	0.007	CCL17,CDKN1A,FN1,HMOX1,IL1B,OAT	45 (7)
HDAC3		transcription regulator			0.00706	CDKN1A,HMOX1,MMP9,SPP1	53 (21)
ADRA1B		g-protein coupled receptor			0.00716	CDKN1A,EGR2,FN1	42 (7)
THPO		cytokine			0.00716	CCND2,CXCL1,RUNX1	46 (7)
RARA		ligand-dependent nuclear receptor	Inhibited	-2.236	0.0072	CD1A,CDKN1A,CXCL5,EGR2,NRP1,RUNX1,SLC7A11,SPP1
ATG7		enzyme			0.0077	CYP2A6 (includes others),IL1B,PECAM1	45 (9)
Ccl2		cytokine			0.0077	CCL3L3,CCR2,IL1B	40 (9)
FOXO4		transcription regulator			0.0077	CCND2,CDKN1A,MMP9	33 (8)
TFRC		transporter			0.0077	CDKN1A,ITGAM,MCEMP1
CXCL3		cytokine			0.0078	CCL3L3,IL1B
CXCR3		g-protein coupled receptor			0.0078	FN1,HMOX1	46 (12)
DDR1		kinase			0.0078	CDKN1A,MMP9	20 (4)
GHRHR		g-protein coupled receptor			0.0078	HSD11B1,IL1B
GTF2I		transcription regulator			0.0078	CDKN1A,THBS1
MVP		other			0.0078	CD1A,IL1B
PTPN2		phosphatase			0.0078	CCL17,CCL3L3	32 (7)
VIPR1		g-protein coupled receptor			0.0078	CCL3L3,CD40	27 (4)
GLI1		transcription regulator		1.819	0.00785	CCND2,CDKN1A,IMPA2,MMP9,PHLDA2,SPP1	43 (7)
NRF1		transcription regulator			0.00826	ATP1B1,HMOX1,IL1RN
PTGES		enzyme			0.00826	CDKN1A,IL1B,MMP9	57 (11)
PAX3		transcription regulator			0.0083	CDKN1A,CXCR4,EGR2,G0S2,IL7R,MMP9
HNRNPA2B1		other			0.00839	FN1,GSN,HIPK2,HMGB3,SERPINA1
CD14		transmembrane receptor			0.00885	CCL3,CCL3L3,IL1B	62 (18)
BCL2L11		other			0.00904	CCL3L3,IL1B
DDX5		enzyme			0.00904	CDKN1A,HTRA1
EBF2		transcription regulator			0.00904	ACY3,FAM129A
HEY1		transcription regulator			0.00904	CDKN1A,OAT	32 (6)
MMP1		peptidase			0.00904	FN1,MMP9	54 (14)
NT5E		phosphatase			0.00904	IL1B,SPP1
PTAFR		g-protein coupled receptor			0.00904	CCL3L3,IL1B	40 (7)
PTPN22		phosphatase			0.00904	IL1B,MRC1
S100B		other			0.00904	CDKN1A,IL1B	52 (21)
TGFB1I1		transcription regulator			0.00904	CDKN1A,FN1	53 (12)
BRD4		kinase			0.00929	CCND2,CXCR4,HMOX1,IL7R	29 (3)
Esrra		transcription regulator			0.00929	ATP5G3,CH25H,FBP1,SPP1
CUX1		transcription regulator			0.00945	CDKN1A,CXCL1,THBS1
PTK2		kinase			0.00945	CDKN1A,MMP9,THBS1	65 (20)
BCL2		transporter		0.8	0.00971	CDKN1A,CXCL1,IL1B,MMP9	53 (20)
CREM		transcription regulator			0.00991	CCND2,CH25H,EGR2,THBS1,TIPARP	36 (5)
COL18A1		other		-0.152	0.0101	FN1,NRP1,PECAM1,THBS1
HES1		transcription regulator			0.0101	CDKN1A,OAT,SPP1
POLR2A		enzyme			0.0101	CDKN1A,CXCR4,EGR2
PTPRJ		phosphatase			0.0101	CCL3L3,HBEGF,INHBA
ATF4		transcription regulator		1.516	0.0102	CDKN1A,SERPINF1,SLC3A2,SLC7A11,TRIB3
LEPR		transmembrane receptor			0.0102	CCL3L3,FN1,FYB,IL1RN,ITGAM
PECAM1	-3.597	other			0.0104	ITGAM,THBS1
ITGAM	2.968	transmembrane receptor			0.0104	CCL3,IL1B
ADAM19	3.88	peptidase			0.0104	EGR2
ACVR2B		kinase			0.0104	CDKN1A
ADCY3		enzyme			0.0104	NRP1
ARMC10		other			0.0104	CDKN1A
ASGR1		transmembrane receptor			0.0104	MMP9
AXIN1		other			0.0104	CCND2,ENC1
BID		other			0.0104	IL1B,ITGAX
BRD7		transcription regulator			0.0104	CDKN1A,TRIM22
BRIP1		enzyme			0.0104	HMOX1
CARD11		kinase			0.0104	CCL3,CCL3L3
CCNI		other			0.0104	CDKN1A
CD164		other			0.0104	CXCR4
CD200		other			0.0104	CCL3L3,IL1B
CDT1		other			0.0104	CDKN1A
COL3A1		other			0.0104	FN1
COL5A1		other			0.0104	FN1
Cops2		transcription regulator			0.0104	CDKN1A
CXXC1		transcription regulator			0.0104	CDKN1A
DAGLA		enzyme			0.0104	IL1B
DDX1		enzyme			0.0104	HTRA1
DHX8		enzyme			0.0104	CDKN1A
DKK2		other			0.0104	SPP1
DNASE1L3		enzyme			0.0104	CDKN1A
EBF4		transcription regulator			0.0104	CDKN1A
ELAC2		enzyme			0.0104	CDKN1A
F12		peptidase			0.0104	IL1B
FBXL12		enzyme			0.0104	CDKN1A
FBXL17		other			0.0104	HMOX1
FKBPL		other			0.0104	CDKN1A
GBP2		enzyme			0.0104	MMP9
GPSM3		other			0.0104	IL1B
IGFBP7		transporter			0.0104	CDKN1A,MMP9
ING3		other			0.0104	CDKN1A
JADE1		transcription regulator			0.0104	CDKN1A
KMT5A		enzyme			0.0104	RUNX1
KRT3		other			0.0104	PECAM1
MAT2A		enzyme			0.0104	HMOX1
MED4		transcription regulator			0.0104	HTRA1
MSR1		transmembrane receptor			0.0104	IL1B,MMP9
MSX1		transcription regulator			0.0104	CDKN1A,EGR2
MYO1C		enzyme			0.0104	GSN
Nedd4		enzyme			0.0104	THBS1
NLRP1		other			0.0104	IL1B
PCLAF		other			0.0104	CDKN1A
PELI3		enzyme			0.0104	IL1B
PEX2		other			0.0104	CDKN1A
PHF2		enzyme			0.0104	HTRA1
PHIP		other			0.0104	CCND2
PRR13		other			0.0104	THBS1
PSMA2		peptidase			0.0104	CCND2
PSMC4		peptidase			0.0104	CCND2
PSMD6		enzyme			0.0104	CCND2
RBM39		transcription regulator			0.0104	HTRA1
SUCNR1		g-protein coupled receptor			0.0104	IL1B
THSD4		other			0.0104	MMP9
TIMP3		other			0.0104	EGR2,MMP9
TMEM123		other			0.0104	CD40
UBE2E1		enzyme			0.0104	CDKN1A
UQCRFS1		enzyme			0.0104	MMP9
WDR13		other			0.0104	CDKN1A
ZBTB5		other			0.0104	CDKN1A
ZBTB7C		other			0.0104	CDKN1A
ZBTB8A		other			0.0104	CDKN1A
ZG16B		other			0.0104	CXCR4
CLEC11A		growth factor			0.0107	ALOX5AP,EGR2,IL1B
FOXO3		transcription regulator		0.588	0.0109	CCND2,CDKN1A,CDKN1C,CXCR4,EGR2,INHBA,MMP9
norepinephrine		chemical - endogenous mammalian		-1.076	0.0109	CXCR4,FN1,HMOX1,IL1B,MMP9
BRD2		kinase			0.0114	HMOX1,IL1B,IL7R
IL11		cytokine			0.0114	CD40,IL1B,SPP1
EIF4E		translation regulator		1	0.0116	CDKN1A,HMOX1,NRP1,SRXN1,UPP1
ADORA3		g-protein coupled receptor			0.0118	CCL3,SPP1
CCND3		kinase			0.0118	CCL3,CCND2
DEF6		other			0.0118	FN1,MMP9
FCGR2B		transmembrane receptor			0.0118	CCL3,CCND2
FGF9		growth factor			0.0118	HMOX1,PECAM1
Gm21596/Hmgb1		transcription regulator			0.0118	CXCR4,IL1B
Hmgn3		other			0.0118	SERPINA1,TRIB3
IL36A		cytokine			0.0118	CXCL1,IL1B
MAP3K5		kinase			0.0118	CDKN1A,HMOX1
NLRC5		transcription regulator			0.0118	CD40,IL1B
SKP2		enzyme			0.0118	CCND2,CDKN1A
TNFRSF11A		transmembrane receptor			0.0118	CD40,FN1
TRPC1		ion channel			0.0118	CCND2,CDKN1A
NR3C2		ligand-dependent nuclear receptor			0.0119	ATP1B1,CCL3L3,FN1,IL1B
CHD4		enzyme			0.0121	CDKN1A,HMOX1,PDE1B
MAPKAPK2		kinase			0.0121	CCL3L3,IL1B,MMP9
VIP		other		-1.969	0.0124	CCL3L3,CD40,EGR2,IL1B
HTT		transcription regulator			0.0126	CDKN1A,EGR2,EVL,FN1,GSN,HBEGF,HTRA2,PDE1B,PDLIM4,SERPINA1,SERPINF1,SPP1
MAPK8		kinase		-0.692	0.0127	CDKN1A,HMOX1,IL1B,MMP9,NRP1
CDKN1A	2.811	kinase		0.626	0.0129	CDKN1A,FN1,IL1B,INHBA,ITGAM,MMP9
GSTP1		enzyme			0.0129	CYP2A6 (includes others),HMOX1,IL1B,SLC7A11
SOX9		transcription regulator			0.0129	CDKN1A,CXCR4,HIVEP3
THRA		ligand-dependent nuclear receptor		-1.982	0.0129	CCL17,CDKN1A,HMOX1,TREM1
S100A8		other		1.477	0.0131	HMOX1,IL1B,ITGAM,MMP9,NRG1
FOXC1		transcription regulator			0.0132	CXCR4,MMP9
H2AFZ		other			0.0132	CDKN1A,CXCR4
HMGA2		enzyme			0.0132	CXCR4,SPP1
MAP2K2		kinase			0.0132	CDKN1A,IL1B
MAPK12		kinase			0.0132	IL1B,MMP9
TNFRSF18		transmembrane receptor			0.0132	CCL3L3,MMP9
DKK1		growth factor			0.0136	CDKN1A,DPAGT1,MMP9
IL12A		cytokine			0.0136	IL1B,MMP9,PECAM1
USF2		transcription regulator			0.0136	HMOX1,SPP1,THBS1
STAT5B		transcription regulator		0.577	0.0139	CCL3L3,CCND2,CDKN1A,CYP2A6 (includes others),LTB
palmitic acid		chemical - endogenous mammalian		1.218	0.0143	CCL3L3,CDKN1A,HMOX1,IL1B,TRIB3
EFNA1		other			0.0144	BACH1,FN1,SLC20A1
SHC1		other			0.0144	CDKN1A,CXCL1,ITGAM
TCF12		transcription regulator			0.0144	CDKN1A,FN1,IL7R
CBX5		transcription regulator			0.0145	CDKN1A,CXCL5,QPCT,TACSTD2
NR4A1		ligand-dependent nuclear receptor			0.0147	ELK3,FBP1,G0S2,HMOX1,MMP9
BIRC3		enzyme			0.0148	CXCL1,IL1B
BMPR2		kinase			0.0148	FN1,SPP1
CTSS		peptidase			0.0148	IL1B,MMP9
CX3CR1		g-protein coupled receptor			0.0148	HMOX1,IL1B
CXCL10		cytokine			0.0148	IL1B,MMP9
FBN1		other			0.0148	INHBA,MMP9
MAPK13		kinase			0.0148	CDKN1A,IL1B
SLC29A1		transporter			0.0148	AQP3,CDKN1A
TRPV4		ion channel			0.0148	CCL3L3,THBS1
CXCR4	-3	g-protein coupled receptor			0.0152	CDKN1A,CXCL1,CXCR4
SERPINF1	-2.809	other			0.0152	G0S2,SERPINF1,THBS1
ID1		transcription regulator			0.0152	CDKN1A,FN1,MMP9
HOXA10		transcription regulator	Inhibited	-2	0.016	ALOX5AP,CD1C,CDKN1A,EGR2,FN1
EGLN1		enzyme			0.016	CXCR4,IL1B,INHBA
ALDH2	-2.459	enzyme			0.0164	SLC3A2,SLC7A11
BTRC		enzyme			0.0164	CDKN1A,IL1B
CFLAR		other			0.0164	HMOX1,IL1B
NFIC		transcription regulator			0.0164	CDKN1A,HTRA1
PLK4		kinase			0.0164	CD40,IL1B
PRKDC		kinase			0.0164	CDKN1A,EGR2
PROX1		transcription regulator			0.0164	CDKN1C,NRP1
SRF		transcription regulator		-0.13	0.0168	CDKN1A,CXCR4,EGR2,G0S2,GSN,ITGAM,MMP9
SOX4		transcription regulator		-1.342	0.0169	ACY3,EVL,FN1,HIPK2,PECAM1
BMP7		growth factor		0.883	0.0173	CDKN1A,FN1,IL1B,SPP1
NGF		growth factor		1.23	0.0174	CD40,CDKN1A,EGR2,HMOX1,MMP9
DDIT3		transcription regulator			0.0178	HMOX1,ITGAM,TRIB3
IRF5		transcription regulator			0.0178	CCL3,CDKN1A,CXCR4
PLAU		peptidase			0.0178	FN1,IL1B,MMP9
SGK1		kinase			0.0178	CDKN1A,HBEGF,SLC3A2
B2M		transmembrane receptor			0.0181	CCL3L3,IL1B
CLEC7A		transmembrane receptor			0.0181	CCL17,IL1B
CX3CL1		cytokine			0.0181	HMOX1,MMP9
LTF		peptidase			0.0181	CCL3L3,CDKN1A
PIK3CD		kinase			0.0181	CCL3,CCND2
RNF31		enzyme			0.0181	CXCL1,CXCR4
SMARCC1		transcription regulator			0.0181	CDKN1A,IL7R
SRA1		transcription regulator			0.0181	MMP9,THBS1
ZBTB7A		transcription regulator			0.0181	ADA,CDKN1A
ascorbic acid		chemical - endogenous mammalian			0.0187	CDKN1A,SLC20A1,SPP1
KDM1A		enzyme			0.0187	CCND2,CDKN1A,HSD11B1
MAP2K3		kinase			0.0187	CDKN1A,IL1B,MMP9
MAP2K6		kinase			0.0187	CD40,CDKN1A,MMP9
FOS		transcription regulator		0.577	0.0194	AQP3,EGR2,FN1,HMOX1,KCNN4,MMP9,RUNX1,SPP1,TIPARP,TREM1
NCOA3		transcription regulator			0.0196	CDKN1A,HMOX1,MMP9
DPP4		peptidase			0.0199	EGR2,IL1RN
NPR1		enzyme			0.0199	FN1,MMP9
UBE3A		enzyme			0.0199	CDKN1A,IL1B
ARNT		transcription regulator			0.0205	CCND2,CXCR4,CYP2A6 (includes others),MPP1
DOCK8		other			0.0205	CCND2,CD40,INHBA
ZFPM1		transcription regulator			0.0205	ALOX5AP,FYB,IL10RB
DECR1	1.913	enzyme			0.0207	IL1B
SLC7A11	2.683	transporter			0.0207	IL1B
ACER3		enzyme			0.0207	CDKN1A
Acp5		phosphatase			0.0207	IL1B
ADAMTS9		peptidase			0.0207	MMP9
AGO3		translation regulator			0.0207	CXCR4
AGO4		translation regulator			0.0207	CXCR4
AKNA		transcription regulator			0.0207	CD40
ALDH3A1		enzyme			0.0207	CDKN1A
BAG4		other			0.0207	IL1B
BLM		enzyme			0.0207	CDKN1A
BRF1		transcription regulator			0.0207	CDKN1A
BTBD7		other			0.0207	MMP9
C1QTNF12		other			0.0207	IL1B
CCT5		other			0.0207	CDKN1A
CD8B		other			0.0207	IL1B
CGGBP1		transcription regulator			0.0207	CDKN1A
CLEC2D		transmembrane receptor			0.0207	CXCR4
COL7A1		other			0.0207	THBS1
CXCL11		cytokine			0.0207	MMP9
CYP4A11		enzyme			0.0207	MMP9
DEFB1		other			0.0207	DEFB103A/DEFB103B
DNTTIP1		ligand-dependent nuclear receptor			0.0207	MMP9
DUOX2		enzyme			0.0207	CDKN1A
EID2		other			0.0207	CDKN1A
GALR2		g-protein coupled receptor			0.0207	CDKN1A
GPBP1		transcription regulator			0.0207	ADA
GPR34		g-protein coupled receptor			0.0207	ITGAM
HES6		transcription regulator			0.0207	CDKN1A
HPGD		enzyme			0.0207	CDKN1A
IBSP		other			0.0207	THBS1
ING2		transcription regulator			0.0207	SPP1
ING5		other			0.0207	CDKN1A
JMY		transcription regulator			0.0207	HTRA1
KHDRBS2		other			0.0207	CDKN1A
L3MBTL1		other			0.0207	RUNX1
LAMA3		other			0.0207	IL1B
LGALS8		other			0.0207	CDKN1A
LYZ		enzyme			0.0207	IL1B
MAT2B		enzyme			0.0207	HMOX1
MED24		transcription regulator			0.0207	HTRA1
MOV10L1		enzyme			0.0207	CDKN1A
MSRA		enzyme			0.0207	HMOX1
N4BP2L2		transcription regulator			0.0207	CDKN1A
NAAA		enzyme			0.0207	IL1B
NASP		other			0.0207	CDKN1A
NSA2		other			0.0207	CDKN1A
NUP98		transporter			0.0207	CDKN1A
PAK6		kinase			0.0207	MMP9
PES1		other			0.0207	HMOX1
PLPP3		phosphatase			0.0207	FN1
POLDIP3		other			0.0207	CDKN1A
POPDC2		other			0.0207	IL1B
protoporphyrin IX		chemical - endogenous mammalian			0.0207	HMOX1
Pvr		other			0.0207	CCND2
RBM17		other			0.0207	FN1
RILP		other			0.0207	LAMP1
RNF126		enzyme			0.0207	CDKN1A
RPRD1A		other			0.0207	MMP9
S100A11		other			0.0207	CDKN1A
SALL2		transcription regulator			0.0207	CDKN1A
SDHA		enzyme			0.0207	HMOX1
SIGLEC11		other			0.0207	IL1B
SRCAP		transcription regulator			0.0207	CDKN1A
STAMBP		enzyme			0.0207	CXCR4
SYNM		other			0.0207	CDKN1A
TAGLN		other			0.0207	MMP9
TAT		enzyme			0.0207	MMP9
TOP3A		enzyme			0.0207	CDKN1A
TSPYL2		other			0.0207	CDKN1A
TXNDC5		enzyme			0.0207	MMP9
USP42		peptidase			0.0207	CDKN1A
WDR82		other			0.0207	CDKN1A
ZBTB49		other			0.0207	CDKN1A
ZFYVE16		transporter			0.0207	CDKN1A
ZKSCAN3		transcription regulator			0.0207	CCND2
ZNF346		other			0.0207	CDKN1A
ZNF350		transcription regulator			0.0207	MMP9
ATM		kinase			0.0215	CDKN1A,FN1,HMOX1
MAP3K14		kinase			0.0215	CXCL1,IL7R,LTB
NFKB2		transcription regulator			0.0215	CDKN1A,CXCR4,MMP9
ASXL2		other			0.0217	G0S2,HSD11B1
AXL		kinase			0.0217	IL1B,MMP9
CHI3L1		enzyme			0.0217	MMP9,TMEM158
COL4A3		other			0.0217	FN1,MMP9
DNASE2		enzyme			0.0217	CH25H,SLAMF8
GNAI2		enzyme			0.0217	CCL3L3,CXCR4
IHH		enzyme			0.0217	PECAM1,SPP1
IL4R		transmembrane receptor			0.0217	CD209,IL1B
ITGA1		other			0.0217	IL1B,MMP9
MBTD1		other			0.0217	AARS2,AQP9
NAMPT		cytokine			0.0217	CXCL1,MMP9
SMAD5		transcription regulator			0.0217	IL3RA,RUNX1
TIRAP		other			0.0217	CD40,IL1B
XIAP		enzyme			0.0217	CDKN1A,CXCL1
TICAM1		other		1.299	0.0219	CCL3L3,CD40,CH25H,IL1B
CTLA4		transmembrane receptor			0.0225	CD40,IL3RA,ITGAX
F3		transmembrane receptor			0.0225	IL1B,ITGAM,MMP9
CAV1		transmembrane receptor			0.0226	CDKN1A,HMOX1,SLC20A1,THBS1
EZR		other			0.0236	IL1B,MMP9
FAAH		enzyme			0.0236	HMOX1,PECAM1
FCGR2A		transmembrane receptor			0.0236	CCL3,IL1B
FHIT		enzyme			0.0236	CDKN1A,TMEM158
HNRNPK		transcription regulator			0.0236	CDKN1A,SPN
JUND		transcription regulator			0.0236	HMOX1,MMP9,SPP1
MST1		growth factor			0.0236	IL1RN,SPP1
NOX4		enzyme			0.0236	CDKN1A,FN1
NTRK1		kinase			0.0236	CDKN1A,MMP9
PSMD10		transcription regulator			0.0236	CDKN1A,CXCL1
RNASEL		enzyme			0.0236	CDKN1A,IL1B
ESR2		ligand-dependent nuclear receptor		1.041	0.0241	AQP3,CDKN1A,CDKN1C,CECR6,CYP2A6 (includes others),IL1B,SPP1,SRXN1
SASH1		other			0.0246	CCND2,CD40,INHBA
IGHM		transmembrane receptor			0.0256	CCND2,IL1B
IL17C		cytokine			0.0256	IL19,IL1B
IL9		cytokine			0.0256	CCL3L3,PECAM1
JAG1		growth factor			0.0256	CDKN1A,SPP1
NLRP3		other			0.0257	HMOX1,IL1B,MMP9
PRKCE		kinase			0.0257	CDKN1A,IL1B,MMP9
SLC13A1		transporter			0.0257	CD163,G0S2,SPP1
SPIB		transcription regulator			0.0268	CCR2,CD209,EGR2
SOX2		transcription regulator		0	0.0272	CDKN1A,CXCR4,INHBA,NRP1,PECAM1,SERPINA1
AHI1		other			0.0277	CDKN1C,IL1RN
BECN1		other			0.0277	IL1B,SPP1
CASP3		peptidase			0.0277	CDKN1A,MMP9
IL17F		cytokine			0.0277	CXCL1,CXCL5
KRT14		other			0.0277	CXCL1,MMP9
LPIN1		phosphatase			0.0277	CDKN1A,IL1B
PTPRC		phosphatase			0.0277	CCL3L3,IL1B
TLR8		transmembrane receptor			0.0277	CD40,IL1B
FOXM1		transcription regulator		0.159	0.0279	CCND2,CDKN1A,MMP9,PECAM1
ALOX5		enzyme			0.0298	CDKN1A,MMP9
GTF2B		transcription regulator			0.0298	CCND2,CDKN1A
PAK1		kinase			0.0298	ITGAM,MMP9
PDPK1		kinase			0.0298	CDKN1A,IL1B
PRKD1		kinase			0.0298	CCND2,MMP9
TRADD		other			0.0298	CXCL1,MMP9
PRDM1		transcription regulator	Inhibited	-2.236	0.0306	ADA,AQP3,CXCR4,EGR2,IL1B
STAB1	-2.44	transporter			0.0309	CCL3L3
RFFL	-2.221	enzyme			0.0309	CDKN1A
AGTRAP		g-protein coupled receptor			0.0309	HMOX1
AHNAK		other			0.0309	CCND2
ANXA5		transporter			0.0309	CDKN1A
AP2A2		transporter			0.0309	CDKN1A
ARAF		kinase			0.0309	RFFL
BOP1		other			0.0309	CDKN1A
BUB3		other			0.0309	CDKN1A
CARD8		other			0.0309	IL1B
CD151		other			0.0309	MMP9
CD300LF		other			0.0309	MMP9
CLEC4M		other			0.0309	CCL3
CTH		enzyme			0.0309	CDKN1A
CYP2C8		enzyme			0.0309	IL1B
DAPK1		kinase			0.0309	IL1B
DESI2		other			0.0309	CDKN1A
DROSHA		enzyme			0.0309	THBS1
EHMT1		transcription regulator			0.0309	CDKN1A
EIF2AK1		kinase			0.0309	IL1B
ELL		transcription regulator			0.0309	CDKN1A
ELOA		transcription regulator			0.0309	CDKN1A
ENPP1		enzyme			0.0309	SPP1
EPM2A		phosphatase			0.0309	LAMP1
FLOT1		other			0.0309	CDKN1A
FOXO6		transcription regulator			0.0309	CCR2
GALNT3		enzyme			0.0309	FN1
GAS7		transcription regulator			0.0309	SPP1
GCNT1		enzyme			0.0309	SPN
GFRA2		transmembrane receptor			0.0309	EGR2
GJC1		ion channel			0.0309	IL1B
GRPR		g-protein coupled receptor			0.0309	CDKN1A
GTF3A		transcription regulator			0.0309	MMP9
H3F3A/H3F3B		other			0.0309	CDKN1A
HAS3		enzyme			0.0309	CDKN1A
HPX		transporter			0.0309	ITGAM
INHBC		growth factor			0.0309	INHBA
ITGB8		other			0.0309	CDKN1A
KLF16		other			0.0309	CDKN1A
KLF7		transcription regulator			0.0309	CDKN1A
KRT5		other			0.0309	SERPINF1
LCOR		transcription regulator			0.0309	CDKN1A
LIPA		enzyme			0.0309	PECAM1
MATK		kinase			0.0309	CXCR4
MC3R		g-protein coupled receptor			0.0309	HMOX1
MCOLN2		ion channel			0.0309	CCL3L3
Mcpt4		peptidase			0.0309	FN1
MCRS1		other			0.0309	CDKN1A
NDST2		enzyme			0.0309	FN1
NHLRC1		enzyme			0.0309	LAMP1
NLRC3		other			0.0309	IL1B
NOC2L		transcription regulator			0.0309	CDKN1A
PKIA		other			0.0309	FN1
PLK3		kinase			0.0309	CDKN1A
PMEPA1		other			0.0309	CDKN1A
PSMC5		transcription regulator			0.0309	CCND2
PTGIR		g-protein coupled receptor			0.0309	IL1B
PTPMT1		phosphatase			0.0309	CDKN1A
PURB		transcription regulator			0.0309	HTRA1
PYHIN1		other			0.0309	CDKN1A
RACGAP1		transporter			0.0309	CDKN1A
RAP1A		enzyme			0.0309	CDKN1A
RAPGEF4		other			0.0309	SPP1
RNF144B		enzyme			0.0309	CDKN1A
RRM2B		enzyme			0.0309	CDKN1A
RSU1		other			0.0309	CDKN1A
RYK		kinase			0.0309	FN1
SPAG9		other			0.0309	CDKN1A
SYF2		other			0.0309	CDKN1A
TACC3		other			0.0309	CDKN1A
TCP1		other			0.0309	CDKN1A
TMBIM1		other			0.0309	MMP9
TRIM33		transcription regulator			0.0309	RUNX1
TTC5		other			0.0309	CDKN1A
U2AF2		other			0.0309	CDKN1A
UIMC1		other			0.0309	CDKN1A
USP6		peptidase			0.0309	MMP9
YEATS4		transcription regulator			0.0309	CDKN1A
ZNF24		transcription regulator			0.0309	CCND2
ZNF451		enzyme			0.0309	CDKN1A
GATA6		transcription regulator			0.0313	CD163,CDKN1A,MRC1,PECAM1
CALR		transcription regulator			0.0319	CDKN1A,FN1
GAB2		other			0.0319	CCL3L3,GSN
SFRP1		transmembrane receptor			0.0319	FN1,MMP9
taurine		chemical - endogenous mammalian			0.0319	FN1,MMP9
IL17RA		transmembrane receptor			0.0342	IL1B,MMP9
NR2F2		ligand-dependent nuclear receptor			0.0342	ALDH2,NRP1
PRKCQ		kinase			0.0342	CDKN1A,MMP9
TNC		other			0.0342	CDKN1A,HTRA1
ONECUT1		transcription regulator			0.0346	CXCL1,EGR2,HIVEP3,IFT74,OAT,SERPINA1
ACVRL1		kinase			0.0364	CDKN1A,CXCR4
ASXL1		transcription regulator			0.0364	G0S2,HSD11B1
CLU		other			0.0364	CDKN1A,MMP9
GNAS		enzyme			0.0364	NRP1,SPP1
MEIS1		transcription regulator			0.0364	CCL3L3,CDKN1A
NPM1		transcription regulator			0.0364	CCL3,MMP9
PKM		kinase			0.0364	IL1B,MMP9
TMEM173		other			0.0364	IL1B,UPP1
ZBTB17		transcription regulator			0.0364	CDKN1A,CDKN1C
ZBTB7B		transcription regulator			0.0364	CCL3L3,NRP1
FBXO32		enzyme			0.0366	CCND2,IL1B,OAT
RARB		ligand-dependent nuclear receptor			0.0379	CDKN1A,IL1B,SPP1
ADAM17		peptidase			0.0388	FN1,NRG1
APLN		other			0.0388	PECAM1,SPN
ELF4		transcription regulator			0.0388	CDKN1A,SPP1
FST		other			0.0388	FN1,SERPINA1
IL27RA		transmembrane receptor			0.0388	IL1B,LTB
ING1		transcription regulator			0.0388	CDKN1A,SPP1
mevalonic acid		chemical - endogenous mammalian			0.0388	CD40,IL1B
TLR5		transmembrane receptor			0.0388	CD40,IL1B
TSLP		cytokine			0.0388	CCL17,CD40
ANKH		transporter			0.041	SPP1
B3GNT2		enzyme			0.041	IL1B
B4GALT1		enzyme			0.041	CCL3L3
BMP5		growth factor			0.041	CCND2
CALCR		g-protein coupled receptor			0.041	CDKN1A
CCL22		cytokine			0.041	CCL3L3
CDCA2		other			0.041	CDKN1A
CELA2A		peptidase			0.041	CDKN1A
CHD3		enzyme			0.041	ADA
CINP		other			0.041	CDKN1A
CMA1		peptidase			0.041	IL1B
CSNK1A1		kinase			0.041	CXCR4
CSTB		peptidase			0.041	IL1B
CXCL9		cytokine			0.041	MMP9
DNAJB4		other			0.041	CDKN1A
DUSP6		phosphatase			0.041	CDKN1A
ECT2		other			0.041	CDKN1A
ERCC1		enzyme			0.041	CDKN1A
FGF16		growth factor			0.041	MMP9
GADD45G		other			0.041	CDKN1A
GALNT6		enzyme			0.041	FN1
GIT1		kinase			0.041	MMP9
GNL3L		other			0.041	CDKN1A
HMGCR		enzyme			0.041	IL1B
IFIT2		other			0.041	IL1B
IL36RN		cytokine			0.041	IL1B
LETMD1		other			0.041	CDKN1A
LY75		transmembrane receptor			0.041	CD40
MUCL1		other			0.041	CDKN1A
NLN		peptidase			0.041	FBP1
NUAK1		kinase			0.041	CDKN1A
ORM1		other			0.041	IL1RN
PILRA		other			0.041	IL1B
PILRB		other			0.041	IL1B
PLAC8		other			0.041	CDKN1A
PODXL		kinase			0.041	MMP9
PPP1R13B		phosphatase			0.041	CDKN1A
PRKAR2A		kinase			0.041	CDKN1A
PRPF19		enzyme			0.041	CDKN1A
RNASEH2B		enzyme			0.041	CDKN1A
RNF187		enzyme			0.041	HBEGF
RPL11		other			0.041	CDKN1A
RPL22		other			0.041	CDKN1A
SLC20A2		transporter			0.041	SPP1
SLCO1B3		transporter			0.041	CDKN1A
STX11		transporter			0.041	IL1B
SWAP70		other			0.041	ITGAM
TLR10		transmembrane receptor			0.041	IL1B
Tlr12		other			0.041	IL1B
TOPORS		enzyme			0.041	CDKN1A
UBP1		transcription regulator			0.041	CD40
WRN		enzyme			0.041	CDKN1A
ZXDC		transcription regulator			0.041	ITGAM
ABL1		kinase			0.0412	CCND2,CDKN1A
CD36		transmembrane receptor			0.0412	DEFB103A/DEFB103B,IL1B
F7		peptidase			0.0412	HBEGF,IL1B
FASLG		cytokine			0.0412	EGR2,IL1B
FOSB		transcription regulator			0.0412	INHBA,MMP9
PRKCZ		kinase			0.0412	HMOX1,MMP9
SYVN1		transporter	Activated	2	0.0417	IL7R,KCNN4,SLC20A1,SLC3A2
PSEN1		peptidase			0.0418	ATP1B1,CCL3L3,CTSC,IL1B,MMP9,STAB1,TIPARP
SBDS		other			0.042	RAC2,SPP1,TRIB3
IRF7		transcription regulator		1	0.0427	CD40,ITGAM,ITGAX,TRIM22
ESRRG		ligand-dependent nuclear receptor			0.0436	CDKN1A,NRP1
GABPA		transcription regulator			0.0436	HMOX1,IL7R
PLAUR		transmembrane receptor			0.0436	ITGAM,MMP9
PTGS1		enzyme			0.0436	MMP9,NRG1
SMAD1		transcription regulator			0.0436	CDKN1A,SPP1
TSC22D3		transcription regulator			0.0436	EGR2,IL1B
S100A9		other		1.257	0.0438	IL1B,ITGAM,MMP9,NRG1
EGR2	3.422	transcription regulator			0.0448	CDKN1A,EGR2,IL1B,IL7R
MAPK9		kinase			0.0448	CDKN1A,IL1B,MMP9,SERPINA1
IGF1R		transmembrane receptor	Activated	2	0.0452	ATP5G3,CDKN1A,HTRA1,ITGAM,PHLDA2
ABCA1		transporter			0.0461	CCL3L3,IL1B
CTCF		transcription regulator			0.0461	CDKN1A,CDKN1C
FYN		kinase			0.0461	EGR2,IL1B
LPL		enzyme			0.0461	IL1B,THBS1
NDRG1		kinase			0.0461	CXCL1,CXCL5
NSD2		enzyme			0.0461	CCND2,CXCR4
NCOR1		transcription regulator			0.0464	CDKN1A,MMP9,SERPINF1
POU2F2		transcription regulator			0.0479	ADA,KCNN4,SPP1
CEACAM1		transporter			0.0487	CD40,CXCR4
RXRA		ligand-dependent nuclear receptor		0.303	0.0487	CCL17,CDKN1A,HMOX1,NDUFC2,SPP1
TNFAIP3		enzyme			0.0487	IL1B,MMP9
CD38		enzyme		1.982	0.0612	ATP1B1,CCND2,CRELD2,GLIPR2
EPO		cytokine		1.976	0.201	CCND2,CDKN1A,CXCR4,SPP1

## Sheet: BIOLOGICAL FUNCTIONS
Categories	Diseases or Functions Annotation	p-Value	Predicted Activation State	Activation z-score	Molecules	# Molecules
Cellular Movement, Immune Cell Trafficking	leukocyte migration	9.52e-17	Increased	2.217	ADA,ALOX5AP,AQP3,AQP9,CCL17,CCL24,CCL3,CCL3L3,CCR2,CD209,CD226,CD40,CDKN1A,CTSC,CXCL1,CXCL5,CXCR4,DEFB103A/DEFB103B,EGR2,EVL,FN1,FYB,GSN,HBEGF,HMOX1,IL1B,IL1RN,INHBA,ITGAM,ITGAX,KCNN4,LTB,MMP9,MPP1,PECAM1,QPCT,RAC2,RUNX1,SERPINA1,SERPINF1,SLAMF8,SPN,SPP1,STAB1,THBS1,TREM1	46
Cellular Movement, Hematological System Development and Function, Immune Cell Trafficking	cell movement of leukocytes	1.48e-16		1.713	ADA,ALOX5AP,AQP3,AQP9,CCL17,CCL24,CCL3,CCL3L3,CCR2,CD209,CD226,CD40,CDKN1A,CXCL1,CXCL5,CXCR4,DEFB103A/DEFB103B,EGR2,FN1,FYB,GSN,HMOX1,IL1B,IL1RN,INHBA,ITGAM,ITGAX,KCNN4,LTB,MMP9,MPP1,PECAM1,QPCT,RAC2,RUNX1,SERPINA1,SERPINF1,SLAMF8,SPN,SPP1,STAB1,THBS1,TREM1	43
Cellular Movement, Hematological System Development and Function, Immune Cell Trafficking, Inflammatory Response	cell movement of phagocytes	3.24e-16		1.508	ALOX5AP,AQP9,CCL17,CCL24,CCL3,CCL3L3,CCR2,CD209,CD40,CDKN1A,CXCL1,CXCL5,CXCR4,DEFB103A/DEFB103B,FN1,GSN,HMOX1,IL1B,IL1RN,INHBA,ITGAM,ITGAX,LTB,MMP9,MPP1,PECAM1,QPCT,RAC2,SERPINA1,SERPINF1,SLAMF8,SPN,SPP1,STAB1,THBS1,TREM1	36
Cellular Movement, Hematological System Development and Function, Immune Cell Trafficking	migration of mononuclear leukocytes	3.39e-16		0.984	AQP3,CCL17,CCL24,CCL3,CCL3L3,CCR2,CD209,CD226,CD40,CXCL1,CXCR4,DEFB103A/DEFB103B,EGR2,FN1,FYB,IL1B,ITGAM,ITGAX,KCNN4,LTB,MMP9,PECAM1,QPCT,RAC2,RUNX1,SERPINF1,SPN,SPP1,STAB1,THBS1	30
Cellular Movement, Hematological System Development and Function, Immune Cell Trafficking	cell movement of mononuclear leukocytes	4.67e-15		1.198	AQP3,CCL17,CCL24,CCL3,CCL3L3,CCR2,CD209,CD226,CD40,CXCL1,CXCR4,DEFB103A/DEFB103B,EGR2,FN1,FYB,HMOX1,IL1B,INHBA,ITGAM,ITGAX,KCNN4,LTB,MMP9,PECAM1,QPCT,RAC2,RUNX1,SERPINF1,SPN,SPP1,STAB1,THBS1	32
Cellular Movement	cell movement of myeloid cells	1.01e-14		1.599	ALOX5AP,AQP9,CCL17,CCL24,CCL3,CCL3L3,CCR2,CDKN1A,CXCL1,CXCL5,CXCR4,DEFB103A/DEFB103B,FN1,GSN,HMOX1,IL1B,IL1RN,INHBA,ITGAM,ITGAX,LTB,MMP9,MPP1,PECAM1,QPCT,RAC2,SERPINA1,SERPINF1,SLAMF8,SPN,SPP1,STAB1,THBS1,TREM1	34
Immunological Disease	systemic autoimmune syndrome	1.74e-14		0.352	ADA,ALDH2,ALOX5AP,AQP9,ATP1B1,CCL17,CCL24,CCL3,CCL3L3,CCR2,CD1A,CD1C,CD226,CD40,CLEC4D,CTSC,CXCL1,CXCL5,CXCR4,DPAGT1,EGR2,FN1,G0S2,GLIPR2,GSN,HCAR3,HMOX1,HSD11B1,IL1B,IL1RN,IL7R,ITGAM,ITGAX,KMO,LTB,MINK1,MMP9,MRC1,NRP1,PECAM1,PTPRE,RGCC,SLC3A2,SLC7A11,SORL1,SPN,SPP1,THBS1	48
Cell-To-Cell Signaling and Interaction, Hematological System Development and Function, Immune Cell Trafficking, Inflammatory Response	activation of leukocytes	2.85e-14		1.528	ADA,CCL17,CCL3,CCR2,CD163,CD1A,CD1B,CD1C,CD1E,CD209,CD226,CD40,CDKN1A,CXCL1,CXCL5,EGR2,FN1,HMOX1,HSD11B1,IL19,IL1B,IL1RN,INHBA,ITGAM,KCNN4,LTB,MMP9,NRG1,PECAM1,PTPRE,RUNX1,SERPINF1,SLC11A1,SPN,SPP1,THBS1,TREM1	37
Cellular Movement	homing of cells	4.36e-14		1.323	AQP9,CCL17,CCL24,CCL3,CCL3L3,CCR2,CD40,CDKN1A,CXCL1,CXCL5,CXCR4,DEFB103A/DEFB103B,FN1,FYB,GSN,HBEGF,IL19,IL1B,INHBA,ITGAM,KCNN4,MMP9,MPP1,NRG1,NRP1,RAC2,RUNX1,SERPINA1,SERPINF1,SLAMF8,SPN,SPP1,THBS1,TREM1	34
Cell-mediated Immune Response, Cellular Movement, Hematological System Development and Function, Immune Cell Trafficking	T cell migration	6.02e-14		0.468	AQP3,CCL17,CCL24,CCL3,CCL3L3,CCR2,CD40,CXCL1,CXCR4,DEFB103A/DEFB103B,EGR2,FN1,FYB,IL1B,KCNN4,LTB,PECAM1,RAC2,RUNX1,SPN,SPP1,STAB1,THBS1	23
Cellular Movement, Hematological System Development and Function, Immune Cell Trafficking	transmigration of leukocytes	1.19e-13		0.913	AQP3,CCL24,CCL3,CCL3L3,CCR2,CD209,CD40,CXCL5,CXCR4,FN1,IL1B,ITGAM,ITGAX,MMP9,PECAM1,RAC2,STAB1	17
Cell-To-Cell Signaling and Interaction, Hematological System Development and Function, Immune Cell Trafficking, Inflammatory Response	activation of phagocytes	1.36e-13		1.675	CCL17,CCL3,CCR2,CD163,CD209,CD226,CD40,CXCL1,CXCL5,FN1,HMOX1,HSD11B1,IL19,IL1B,IL1RN,INHBA,ITGAM,LTB,MMP9,NRG1,PTPRE,SERPINF1,SLC11A1,SPP1,THBS1,TREM1	26
Cellular Movement, Hematological System Development and Function, Immune Cell Trafficking	homing of leukocytes	1.52e-13		0.79	AQP9,CCL17,CCL24,CCL3,CCL3L3,CCR2,CD40,CDKN1A,CXCL1,CXCL5,CXCR4,DEFB103A/DEFB103B,FN1,FYB,GSN,IL1B,INHBA,ITGAM,MMP9,MPP1,RAC2,RUNX1,SERPINA1,SLAMF8,SPP1,THBS1,TREM1	27
Cellular Movement	chemotaxis	2.92e-13		1.89	AQP9,CCL17,CCL24,CCL3,CCL3L3,CCR2,CD40,CDKN1A,CXCL1,CXCL5,CXCR4,DEFB103A/DEFB103B,FN1,GSN,HBEGF,IL19,IL1B,INHBA,ITGAM,KCNN4,MMP9,MPP1,NRG1,NRP1,RAC2,SERPINA1,SERPINF1,SLAMF8,SPN,SPP1,THBS1,TREM1	32
Cellular Movement	cell movement	5.89e-13	Increased	2.157	ADA,ADAM19,AGK,ALDH2,ALOX5AP,AQP3,AQP9,CCL17,CCL24,CCL3,CCL3L3,CCR2,CD209,CD226,CD40,CDKN1A,CTSC,CXCL1,CXCL5,CXCR4,DEFB103A/DEFB103B,DPAGT1,EGR2,ELK3,EVL,FHOD1,FN1,FYB,GLIPR2,GSN,HBEGF,HIPK2,HMOX1,HTRA1,IL19,IL1B,IL1RN,INHBA,ITGAM,ITGAX,KCNN4,LTB,MINK1,MMP9,MPP1,NRG1,NRP1,PDLIM4,PECAM1,PHLDA2,QPCT,RAC2,RFFL,RGCC,RUNX1,SERPINA1,SERPINF1,SLAMF8,SLC11A1,SLC3A2,SPN,SPP1,STAB1,TACSTD2,THBS1,TREM1	66
Cellular Movement	transmigration of cells	5.94e-13		1.213	AQP3,CCL24,CCL3,CCL3L3,CCR2,CD209,CD40,CXCL5,CXCR4,FN1,IL1B,ITGAM,ITGAX,MMP9,PECAM1,RAC2,SPP1,STAB1	18
Cellular Movement, Immune Cell Trafficking	migration of lymphatic system cells	6.41e-13		0.877	AQP3,CCL17,CCL24,CCL3,CCL3L3,CCR2,CD209,CD226,CD40,CXCL1,CXCR4,DEFB103A/DEFB103B,EGR2,FN1,FYB,IL1B,KCNN4,LTB,MMP9,PECAM1,RAC2,RUNX1,SPN,SPP1,STAB1,THBS1	26
Connective Tissue Disorders, Inflammatory Disease, Organismal Injury and Abnormalities, Skeletal and Muscular Disorders	Rheumatic Disease	8.13e-13		1.882	ADA,ALOX5AP,AQP9,ATP1B1,CCL17,CCL24,CCL3,CCL3L3,CCR2,CD163,CD1A,CD1C,CD226,CD40,CDKN1A,CLEC4D,CTSC,CXCL1,CXCL5,CXCR4,DPAGT1,EGR2,FN1,G0S2,GLIPR2,GSN,HCAR3,HMOX1,HTRA1,IL1B,IL1RN,IL3RA,IL7R,ITGAM,LTB,MINK1,MMP9,MRC1,NRP1,PECAM1,PTPRE,RGCC,SLC11A1,SLC7A11,SORL1,SPP1,THBS1	47
Cell-To-Cell Signaling and Interaction	activation of cells	8.83e-13		1.49	ADA,CCL17,CCL3,CCR2,CD163,CD1A,CD1B,CD1C,CD1E,CD209,CD226,CD40,CDKN1A,CXCL1,CXCL5,CXCR4,EGR2,FN1,HBEGF,HMOX1,HSD11B1,IL19,IL1B,IL1RN,INHBA,ITGAM,ITGAX,KCNN4,LTB,MMP9,NRG1,PECAM1,PTPRE,RGCC,RUNX1,SERPINA1,SERPINF1,SLC11A1,SPN,SPP1,THBS1,TREM1	42
Cellular Movement, Hematological System Development and Function, Immune Cell Trafficking	cell movement of lymphocytes	9.29e-13		0.878	AQP3,CCL17,CCL24,CCL3,CCL3L3,CCR2,CD209,CD226,CD40,CXCL1,CXCR4,DEFB103A/DEFB103B,EGR2,FN1,FYB,HMOX1,IL1B,KCNN4,LTB,MMP9,PECAM1,RAC2,RUNX1,SPN,SPP1,STAB1,THBS1	27
Cell-To-Cell Signaling and Interaction, Hematological System Development and Function	activation of myeloid cells	9.41e-13		1.973	CCL17,CCL3,CCR2,CD163,CD226,CD40,CXCL1,CXCL5,FN1,HMOX1,HSD11B1,IL19,IL1B,IL1RN,INHBA,ITGAM,MMP9,NRG1,PTPRE,SERPINF1,SLC11A1,SPP1,THBS1,TREM1	24
Cellular Movement, Hematological System Development and Function, Immune Cell Trafficking	Lymphocyte migration	1.34e-12		0.75	AQP3,CCL17,CCL24,CCL3,CCL3L3,CCR2,CD209,CD226,CD40,CXCL1,CXCR4,DEFB103A/DEFB103B,EGR2,FN1,FYB,IL1B,KCNN4,LTB,PECAM1,RAC2,RUNX1,SPN,SPP1,STAB1,THBS1	25
Cellular Movement	migration of cells	1.54e-12	Increased	2.242	ADA,ADAM19,AGK,ALOX5AP,AQP3,AQP9,CCL17,CCL24,CCL3,CCL3L3,CCR2,CD209,CD226,CD40,CDKN1A,CTSC,CXCL1,CXCL5,CXCR4,DEFB103A/DEFB103B,DPAGT1,EGR2,ELK3,EVL,FHOD1,FN1,FYB,GLIPR2,GSN,HBEGF,HMOX1,IL19,IL1B,IL1RN,INHBA,ITGAM,ITGAX,KCNN4,LTB,MINK1,MMP9,MPP1,NRG1,NRP1,PECAM1,PHLDA2,QPCT,RAC2,RFFL,RGCC,RUNX1,SERPINA1,SERPINF1,SLAMF8,SLC3A2,SPN,SPP1,STAB1,TACSTD2,THBS1,TREM1	61
Cellular Movement, Hematological System Development and Function, Immune Cell Trafficking, Inflammatory Response	chemotaxis of leukocytes	1.75e-12		1.405	AQP9,CCL17,CCL24,CCL3,CCL3L3,CCR2,CD40,CDKN1A,CXCL1,CXCL5,CXCR4,DEFB103A/DEFB103B,FN1,GSN,IL1B,INHBA,ITGAM,MMP9,MPP1,RAC2,SERPINA1,SLAMF8,SPP1,THBS1,TREM1	25
Cellular Movement, Hematological System Development and Function, Immune Cell Trafficking, Inflammatory Response	cell movement of neutrophils	2.83e-12	Increased	2.118	ALOX5AP,AQP9,CCL24,CCL3,CCL3L3,CCR2,CXCL1,CXCL5,DEFB103A/DEFB103B,FN1,GSN,HMOX1,IL1B,IL1RN,ITGAM,MMP9,MPP1,PECAM1,RAC2,SERPINA1,SPN,SPP1,TREM1	23
Cellular Movement, Hematological System Development and Function, Immune Cell Trafficking, Inflammatory Response	migration of phagocytes	3.03e-12		0.531	CCL17,CCL3,CCL3L3,CCR2,CD209,CD40,CXCL1,CXCL5,CXCR4,DEFB103A/DEFB103B,FN1,IL1B,IL1RN,ITGAM,ITGAX,MMP9,PECAM1,QPCT,RAC2,SERPINF1,SPP1,STAB1	22
Cellular Development, Cellular Growth and Proliferation	proliferation of blood cells	3.13e-12		0.18	ADA,CCL24,CCL3,CCL3L3,CCND2,CCR2,CD163,CD209,CD226,CD40,CDKN1A,CDKN1C,CLEC4D,CXCR4,EGR2,FN1,FYB,GAPT,HIPK2,HMOX1,IL1B,IL1RN,IL7R,INHBA,ITGAM,ITGAX,KCNN4,MMP9,NRG1,PECAM1,RAC2,RUNX1,SERPINA1,SLC3A2,SNAI3,SPN,SPP1,THBS1,TREM1	39
Connective Tissue Disorders, Inflammatory Disease, Inflammatory Response, Organismal Injury and Abnormalities, Skeletal and Muscular Disorders	inflammation of joint	5.13e-12		1.882	ADA,ALOX5AP,AQP9,ATP1B1,CCL17,CCL24,CCL3,CCL3L3,CCR2,CD163,CD1A,CD40,CDKN1A,CLEC4D,CTSC,CXCL1,CXCL5,CXCR4,DPAGT1,FN1,G0S2,GLIPR2,GSN,HMOX1,HTRA1,IL1B,IL1RN,IL3RA,IL7R,ITGAM,LTB,MINK1,MMP9,MRC1,NRP1,PECAM1,PTPRE,RGCC,SLC11A1,SLC7A11,SORL1,SPP1,THBS1	43
Cellular Movement	chemotaxis of myeloid cells	6.32e-12		1.712	AQP9,CCL17,CCL24,CCL3,CCL3L3,CCR2,CDKN1A,CXCL1,CXCL5,CXCR4,DEFB103A/DEFB103B,GSN,IL1B,INHBA,ITGAM,MPP1,RAC2,SERPINA1,SLAMF8,SPP1,THBS1,TREM1	22
Inflammatory Disease	chronic inflammatory disorder	7.73e-12		-0.118	ADA,AQP9,ATP1B1,CCL17,CCL24,CCL3,CCR2,CD1A,CD40,CDKN1A,CLEC4D,CTSC,CXCL1,CXCL5,CXCR4,DPAGT1,FN1,G0S2,GLIPR2,GSN,HBEGF,HMOX1,HSD11B1,IL10RB,IL1B,IL1RN,IL3RA,IL7R,KMO,LTB,MINK1,MMP9,MRC1,NRP1,PECAM1,PTPRE,RGCC,SLC7A11,SORL1,SPP1,STAB1,THBS1,TREM1	43
Inflammatory Response	inflammatory response	7.83e-12	Increased	2.213	ADA,ALOX5AP,AQP9,CCL17,CCL24,CCL3,CCL3L3,CCR2,CD163,CD40,CDKN1A,CXCL1,CXCL5,CXCR4,DEFB103A/DEFB103B,FN1,GSN,HMOX1,IL10RB,IL19,IL1B,IL1RN,INHBA,ITGAM,MMP9,MPP1,NRG1,PECAM1,RAC2,SERPINA1,SERPINF1,SLAMF8,SLC11A1,SPP1,THBS1,TREM1	36
Cellular Movement, Hematological System Development and Function, Immune Cell Trafficking, Inflammatory Response	chemotaxis of phagocytes	9.01e-12		1.366	AQP9,CCL17,CCL24,CCL3,CCL3L3,CCR2,CDKN1A,CXCL1,CXCL5,CXCR4,DEFB103A/DEFB103B,GSN,IL1B,INHBA,ITGAM,MPP1,RAC2,SERPINA1,SLAMF8,SPP1,THBS1,TREM1	22
Cellular Movement, Hematological System Development and Function, Immune Cell Trafficking	cell movement of granulocytes	3.11e-11	Increased	2.303	ALOX5AP,AQP9,CCL17,CCL24,CCL3,CCL3L3,CCR2,CXCL1,CXCL5,DEFB103A/DEFB103B,FN1,GSN,HMOX1,IL1B,IL1RN,ITGAM,MMP9,MPP1,PECAM1,RAC2,SERPINA1,SPN,SPP1,TREM1	24
Cell-mediated Immune Response, Cellular Movement, Hematological System Development and Function, Immune Cell Trafficking	cell movement of T lymphocytes	3.35e-11		1.074	AQP3,CCL17,CCL24,CCL3,CCL3L3,CCR2,CD40,CXCR4,DEFB103A/DEFB103B,EGR2,FN1,FYB,IL1B,LTB,RAC2,RUNX1,SPP1,STAB1,THBS1	19
Cellular Movement, Hematological System Development and Function, Immune Cell Trafficking, Inflammatory Response	cell movement of monocytes	3.72e-11		0.011	CCL17,CCL3,CCR2,CXCR4,DEFB103A/DEFB103B,FN1,IL1B,INHBA,ITGAM,ITGAX,MMP9,PECAM1,QPCT,RAC2,SERPINF1,SPP1	16
Cellular Movement	migration of myeloid cells	3.77e-11		0.761	CCL17,CCL24,CCL3,CCL3L3,CCR2,CXCL1,CXCL5,CXCR4,FN1,HMOX1,IL1B,ITGAM,ITGAX,MMP9,PECAM1,SPP1,STAB1	17
Connective Tissue Disorders, Immunological Disease, Inflammatory Disease, Inflammatory Response, Organismal Injury and Abnormalities, Skeletal and Muscular Disorders	rheumatoid arthritis	4.18e-11			ADA,AQP9,ATP1B1,CCL17,CCL24,CCL3,CCR2,CD1A,CD40,CLEC4D,CTSC,CXCL1,CXCL5,CXCR4,DPAGT1,FN1,G0S2,GLIPR2,GSN,HMOX1,IL1B,IL1RN,IL7R,LTB,MINK1,MMP9,MRC1,NRP1,PECAM1,PTPRE,RGCC,SLC7A11,SORL1,SPP1,THBS1	35
Cellular Movement, Hematological System Development and Function, Immune Cell Trafficking	transmigration of mononuclear leukocytes	6.98e-11		0.356	AQP3,CCL3,CCL3L3,CCR2,CD40,CXCR4,FN1,ITGAX,MMP9,PECAM1,RAC2,STAB1	12
Cell-To-Cell Signaling and Interaction, Cellular Movement, Hematological System Development and Function, Immune Cell Trafficking	recruitment of leukocytes	7.25e-11	Increased	2.626	ALOX5AP,CCL17,CCL24,CCL3,CCL3L3,CCR2,CD40,CTSC,CXCL1,CXCL5,CXCR4,FN1,GSN,HBEGF,HMOX1,IL1B,IL1RN,ITGAM,MMP9,PECAM1,SPP1,THBS1	22
Cell-To-Cell Signaling and Interaction, Cellular Movement	recruitment of cells	8.83e-11	Increased	2.384	ALOX5AP,CCL17,CCL24,CCL3,CCL3L3,CCR2,CD40,CTSC,CXCL1,CXCL5,CXCR4,FN1,GSN,HBEGF,HMOX1,IL1B,IL1RN,ITGAM,MMP9,PECAM1,SLC11A1,SPP1,THBS1	23
Cell-To-Cell Signaling and Interaction, Hematological System Development and Function, Immune Cell Trafficking, Inflammatory Response	activation of mononuclear leukocytes	2.45e-10		1.466	ADA,CCL3,CCR2,CD163,CD1A,CD1B,CD1C,CD1E,CD209,CD226,CD40,CDKN1A,EGR2,FN1,IL19,IL1B,IL1RN,ITGAM,KCNN4,PECAM1,RUNX1,SLC11A1,SPN,SPP1,THBS1,TREM1	26
Hematological System Development and Function, Tissue Development	accumulation of myeloid cells	2.68e-10		1.451	CCL17,CCL24,CCL3,CCL3L3,CCR2,CD40,CTSC,CXCL1,HMOX1,IL1B,IL1RN,ITGAM,ITGAX,MMP9,SPP1,THBS1	16
Connective Tissue Disorders, Organismal Injury and Abnormalities, Skeletal and Muscular Disorders	non-traumatic arthropathy	3.2e-10			ADA,AQP9,ATP1B1,CCL17,CCL24,CCL3,CCR2,CD163,CD1A,CD40,CLEC4D,CTSC,CXCL1,CXCL5,CXCR4,DPAGT1,FN1,G0S2,GLIPR2,GSN,HMOX1,IL1B,IL1RN,IL7R,LTB,MINK1,MMP9,MRC1,NRP1,PECAM1,PTPRE,RGCC,SLC7A11,SORL1,SPP1,THBS1	36
Cellular Movement, Hematological System Development and Function, Immune Cell Trafficking	cell movement of antigen presenting cells	3.64e-10		0.48	CCL17,CCL24,CCL3,CCL3L3,CCR2,CD209,CD40,CDKN1A,CXCL1,CXCR4,DEFB103A/DEFB103B,FN1,GSN,HMOX1,IL1B,IL1RN,LTB,RAC2,SLAMF8,SPP1,STAB1,THBS1	22
Cell-To-Cell Signaling and Interaction	activation of lymphoid cells	4.47e-10		1.401	ADA,CCL3,CCR2,CD1A,CD1B,CD1C,CD1E,CD209,CD226,CD40,CDKN1A,EGR2,FN1,IL19,IL1B,IL1RN,ITGAM,ITGAX,KCNN4,PECAM1,RUNX1,SLC11A1,SPN,SPP1,THBS1	25
Cellular Movement, Hematological System Development and Function, Immune Cell Trafficking, Inflammatory Response	chemotaxis of neutrophils	5.88e-10	Increased	2.201	AQP9,CCL24,CCL3,CCL3L3,CXCL1,CXCL5,DEFB103A/DEFB103B,GSN,IL1B,ITGAM,MPP1,RAC2,SERPINA1,SPP1,TREM1	15
Cell-To-Cell Signaling and Interaction, Cell-mediated Immune Response, Cellular Movement, Hematological System Development and Function, Immune Cell Trafficking	adhesion of T lymphocytes	6.49e-10		-0.144	CCL17,CCL3,CD209,CXCR4,FN1,FYB,IL1B,PECAM1,RAC2,SPN,SPP1,THBS1	12
Cell-To-Cell Signaling and Interaction, Cellular Movement	recruitment of myeloid cells	9.57e-10	Increased	2.065	ALOX5AP,CCL24,CCL3,CCL3L3,CCR2,CD40,CTSC,CXCL1,CXCL5,CXCR4,GSN,HBEGF,IL1B,IL1RN,ITGAM,MMP9,PECAM1,SPP1,THBS1	19
Cellular Movement, Hematological System Development and Function, Immune Cell Trafficking, Inflammatory Response	transmigration of phagocytes	1.02e-09		-0.517	CCL3,CCR2,CD209,CXCL5,FN1,IL1B,ITGAM,ITGAX,MMP9,PECAM1,STAB1	11
Cell-To-Cell Signaling and Interaction, Hematological System Development and Function, Immune Cell Trafficking	adhesion of mononuclear leukocytes	1.06e-09		0.775	CCL17,CCL3,CD209,CXCR4,FN1,FYB,IL1B,ITGAM,ITGAX,PECAM1,RAC2,SPN,SPP1,THBS1	14
Cell-To-Cell Signaling and Interaction, Hematological System Development and Function	interaction of T lymphocytes	1.36e-09		0.273	CCL17,CCL3,CD209,CD40,CXCR4,FN1,FYB,IL1B,NRP1,PECAM1,RAC2,SPN,SPP1,THBS1	14
Cell-To-Cell Signaling and Interaction	adhesion of blood cells	1.38e-09		1.214	CCL17,CCL3,CCL3L3,CD209,CD226,CD40,CXCL1,CXCR4,FN1,FYB,IL1B,ITGAM,ITGAX,MRC1,NRP1,PECAM1,RAC2,SERPINA1,SPN,SPP1,STAB1,THBS1	22
Hematological System Development and Function, Tissue Morphology	quantity of leukocytes	1.4e-09		1.169	ADA,ALDH2,CCL24,CCL3,CCL3L3,CCR2,CD40,CDKN1A,CLEC4D,CXCR4,EGR2,FYB,GAPT,GSN,HBEGF,HIVEP3,HMOX1,HSD11B1,HTRA2,IL10RB,IL1B,IL1RN,IL7R,INHBA,ITGAM,LTB,MMP9,PECAM1,RAC2,RUNX1,SERPINA1,SNAI3,SPN,SPP1,STAB1,THBS1	36
Cellular Movement, Hematological System Development and Function, Immune Cell Trafficking	homing of mononuclear leukocytes	1.93e-09		0.025	CCL17,CCL24,CCL3,CCR2,CD40,CXCR4,DEFB103A/DEFB103B,FN1,FYB,IL1B,INHBA,MMP9,RAC2,RUNX1,SPP1,THBS1	16
Infectious Diseases	Bacterial Infections	1.99e-09		-0.894	ADA,ALOX5AP,CCL3,CCL3L3,CCR2,CD1B,CD209,CD40,CLEC4D,CXCL5,FN1,IL1B,IL1RN,ITGAM,ITGAX,LTB,MMP9,NRG1,RAC2,SLAMF8,SLC11A1,SPP1,TREM1	23
Cell-To-Cell Signaling and Interaction, Hematological System Development and Function, Immune Cell Trafficking	adhesion of immune cells	2.01e-09		1.086	CCL17,CCL3,CCL3L3,CD209,CD40,CXCL1,CXCR4,FN1,FYB,IL1B,ITGAM,ITGAX,MRC1,NRP1,PECAM1,RAC2,SERPINA1,SPN,SPP1,STAB1,THBS1	21
Inflammatory Response, Organismal Injury and Abnormalities	inflammation of organ	2.02e-09	Increased	2.155	ADA,ALDH2,ATP1B1,CCL17,CCL3,CCL3L3,CCR2,CD1A,CD40,CDKN1A,CH25H,CLEC4D,CXCL1,CXCL5,CXCR4,DEFB103A/DEFB103B,EGR2,FN1,GSN,HBEGF,HMOX1,HSD11B1,IL10RB,IL1B,IL1RN,IL3RA,ITGAM,ITGAX,KCNN4,KMO,LTB,MMP9,NRG1,PECAM1,SLC7A11,SPN,SPP1,STAB1,THBS1,TREM1,UPP1	41
Cellular Movement, Hematological System Development and Function, Immune Cell Trafficking, Lymphoid Tissue Structure and Development	homing of lymphocytes	2.05e-09		0.127	CCL17,CCL24,CCL3,CCR2,CD40,CXCR4,DEFB103A/DEFB103B,FN1,FYB,MMP9,RAC2,RUNX1,SPP1,THBS1	14
Hematological System Development and Function, Inflammatory Response, Tissue Morphology	quantity of phagocytes	2.24e-09		1.019	ADA,CCL3,CCL3L3,CCR2,CD40,CDKN1A,CLEC4D,GSN,HBEGF,HMOX1,HSD11B1,IL1B,IL1RN,IL7R,ITGAM,LTB,MMP9,RAC2,RUNX1,SNAI3,SPP1,STAB1,THBS1	23
Cell-To-Cell Signaling and Interaction, Hematological System Development and Function, Immune Cell Trafficking, Inflammatory Response	activation of lymphocytes	2.27e-09		1.242	ADA,CCL3,CCR2,CD1A,CD1B,CD1C,CD1E,CD209,CD226,CD40,CDKN1A,EGR2,FN1,IL19,IL1B,IL1RN,ITGAM,KCNN4,PECAM1,RUNX1,SLC11A1,SPN,SPP1,THBS1	24
Cellular Movement, Immune Cell Trafficking	transmigration of lymphatic system cells	2.41e-09		0.87	AQP3,CCL3,CCL3L3,CD40,CXCR4,FN1,PECAM1,RAC2,STAB1	9
Cancer, Endocrine System Disorders, Organismal Injury and Abnormalities	thyroid gland nonmedullary carcinoma	2.79e-09			ATP1B1,CCL17,CDKN1A,CXCR4,FN1,LTB,MMP9,NRG1,PTPRE,SERPINA1,SERPINF1,SPP1,THBS1	13
Hematological System Development and Function, Tissue Morphology	quantity of blood cells	2.79e-09		1.636	ADA,ALDH2,CCL24,CCL3,CCL3L3,CCND2,CCR2,CD40,CDKN1A,CLEC4D,CXCR4,EGR2,FYB,GAPT,GSN,HBEGF,HIVEP3,HMOX1,HSD11B1,HTRA2,IL10RB,IL1B,IL1RN,IL7R,INHBA,ITGAM,LTB,MMP9,PECAM1,RAC2,RUNX1,SERPINA1,SLC20A1,SNAI3,SPN,SPP1,STAB1,THBS1	38
Tissue Development	development of epithelial tissue	2.8e-09		0.81	CCL24,CCR2,CD40,CDKN1A,CXCL1,CXCR4,FN1,HBEGF,HIPK2,HMOX1,IFT74,IL1B,IL1RN,INHBA,MMP9,NRG1,NRP1,PECAM1,RGCC,SERPINF1,SIPA1L3,SOBP,SPP1,THBS1,THRAP3	25
Organismal Survival	survival of organism	2.91e-09		0.296	ALDH2,CCL3,CCL3L3,CCND2,CCR2,CD40,CDKN1A,CH25H,CLEC4D,CTSC,CXCR4,DEFB103A/DEFB103B,ELK3,GSN,HIPK2,HMOX1,IL1B,IL1RN,IL7R,INHBA,ITGAM,LAMP1,MMP9,NRG1,NRP1,RAC2,RUNX1,SLC11A1,SPP1,THBS1,TREM1	31
Cardiovascular System Development and Function, Tissue Development	development of endothelial tissue	2.98e-09		0.561	CCL24,CCR2,CDKN1A,CXCL1,CXCR4,FN1,HBEGF,HIPK2,HMOX1,IL1B,IL1RN,INHBA,MMP9,NRG1,NRP1,PECAM1,RGCC,SERPINF1,SPP1,THBS1,THRAP3	21
Cell-To-Cell Signaling and Interaction, Hematological System Development and Function	binding of T lymphocytes	3.05e-09		-0.166	CCL17,CCL3,CD209,CD40,CXCR4,FN1,FYB,IL1B,PECAM1,RAC2,SPN,SPP1,THBS1	13
Cellular Compromise, Inflammatory Response	degranulation of phagocytes	3.55e-09	Increased	3.162	CCL3,CCL3L3,CCR2,CD226,DEFB103A/DEFB103B,HMOX1,HSD11B1,IL1B,ITGAM,PECAM1,RAC2,SERPINA1,TREM1,TRIB3	14
Cellular Movement, Hematological System Development and Function, Immune Cell Trafficking, Inflammatory Response	migration of monocytes	3.58e-09		0.233	CCL3,CCR2,FN1,ITGAM,ITGAX,MMP9,PECAM1,QPCT,RAC2,SERPINF1,SPP1	11
Cancer, Endocrine System Disorders, Organismal Injury and Abnormalities	differentiated thyroid cancer	3.63e-09			ATP1B1,CCL17,CDKN1A,CXCR4,FN1,LTB,MMP9,NRG1,PTPRE,SERPINA1,SERPINF1,SPP1,THBS1	13
Cellular Movement, Hematological System Development and Function, Immune Cell Trafficking, Inflammatory Response	cell movement of macrophages	3.86e-09		0.522	CCL3,CCL3L3,CCR2,CDKN1A,CXCL1,CXCR4,DEFB103A/DEFB103B,FN1,GSN,HMOX1,IL1B,IL1RN,LTB,RAC2,SLAMF8,SPP1,STAB1,THBS1	18
Tissue Development	accumulation of cells	4.11e-09		1.288	CCL17,CCL24,CCL3,CCL3L3,CCR2,CD40,CDKN1A,CTSC,CXCL1,CXCR4,HMOX1,IL1B,IL1RN,ITGAM,ITGAX,MMP9,RAC2,RUNX1,SPP1,THBS1	20
Cell-To-Cell Signaling and Interaction, Hematological System Development and Function	interaction of mononuclear leukocytes	4.12e-09		0.87	CCL17,CCL3,CD209,CD40,CXCR4,FN1,FYB,IL1B,ITGAM,ITGAX,NRP1,PECAM1,RAC2,SPN,SPP1,THBS1	16
Cell-mediated Immune Response, Cellular Movement, Hematological System Development and Function, Immune Cell Trafficking, Lymphoid Tissue Structure and Development	homing of T lymphocytes	4.47e-09		0.09	CCL17,CCL24,CCL3,CCR2,CXCR4,DEFB103A/DEFB103B,FN1,FYB,RAC2,RUNX1,SPP1,THBS1	12
Cellular Development, Cellular Growth and Proliferation, Hematological System Development and Function, Lymphoid Tissue Structure and Development	proliferation of immune cells	4.68e-09		0.856	ADA,CCND2,CCR2,CD209,CD226,CD40,CDKN1A,CLEC4D,CXCR4,EGR2,FN1,FYB,GAPT,HMOX1,IL1B,IL1RN,IL7R,INHBA,ITGAM,ITGAX,KCNN4,MMP9,NRG1,PECAM1,RAC2,RUNX1,SERPINA1,SLC3A2,SPN,SPP1,THBS1,TREM1	32
Cellular Development, Cellular Growth and Proliferation, Hematological System Development and Function, Lymphoid Tissue Structure and Development	proliferation of lymphocytes	5.65e-09		1.318	ADA,CCND2,CCR2,CD209,CD226,CD40,CDKN1A,CLEC4D,CXCR4,EGR2,FN1,FYB,GAPT,HMOX1,IL1B,IL1RN,IL7R,INHBA,ITGAM,ITGAX,KCNN4,MMP9,PECAM1,RAC2,RUNX1,SERPINA1,SLC3A2,SPN,SPP1,THBS1,TREM1	31
Hematological System Development and Function, Tissue Morphology	quantity of myeloid cells	5.75e-09		1.729	ADA,CCL24,CCL3,CCL3L3,CCR2,CD40,CDKN1A,CXCR4,GSN,HBEGF,HMOX1,HSD11B1,IL1B,ITGAM,MMP9,PECAM1,RAC2,RUNX1,SERPINA1,SLC20A1,SNAI3,SPP1,STAB1,THBS1	24
Cellular Development, Cellular Growth and Proliferation, Hematological System Development and Function, Hematopoiesis, Lymphoid Tissue Structure and Development, Tissue Development	leukopoiesis	6.1e-09		1.141	ADA,CCL17,CCL3,CCND2,CCR2,CD209,CD226,CD40,CDKN1A,CXCL1,CXCL5,CXCR4,EGR2,FN1,IL10RB,IL1B,IL1RN,IL3RA,IL7R,INHBA,ITGAM,LAMP1,LTB,MINK1,NRP1,RAC2,RFFL,RUNX1,SLC3A2,SNAI3,SPN,SPP1,TREM1	33
Cancer, Endocrine System Disorders, Organismal Injury and Abnormalities	papillary thyroid carcinoma	7.2e-09			ATP1B1,CCL17,CDKN1A,CXCR4,FN1,LTB,NRG1,PTPRE,SERPINA1,SERPINF1,SPP1,THBS1	12
Cardiovascular System Development and Function, Organismal Development	vasculogenesis	8.98e-09		1.36	ADA,CCL24,CCR2,CD40,CDKN1A,CXCL1,CXCR4,ELK3,FN1,GSN,HBEGF,HIPK2,HMOX1,HTRA1,IL19,IL1B,IL1RN,INHBA,ITGAM,MMP9,NRG1,NRP1,PECAM1,RGCC,RUNX1,SERPINF1,SPP1,STAB1,THBS1,THRAP3,TIPARP	31
Cell-To-Cell Signaling and Interaction, Cellular Movement, Hematological System Development and Function, Immune Cell Trafficking, Inflammatory Response	recruitment of phagocytes	9.16e-09	Increased	2.043	ALOX5AP,CCL3,CCL3L3,CCR2,CD40,CTSC,CXCL1,CXCL5,GSN,HBEGF,IL1B,IL1RN,ITGAM,MMP9,PECAM1,SPP1,THBS1	17
Cellular Movement, Hematological System Development and Function	extravasation of leukocytes	9.82e-09	Increased	2.401	CCL17,CCL3,CCL3L3,CCR2,CXCL1,IL1B,ITGAM,PECAM1	8
Cellular Movement, Hematological System Development and Function, Immune Cell Trafficking, Inflammatory Response, Lymphoid Tissue Structure and Development	chemotaxis of lymphocytes	1.04e-08		0.678	CCL17,CCL24,CCL3,CCR2,CD40,CXCR4,DEFB103A/DEFB103B,FN1,MMP9,RAC2,SPP1,THBS1	12
Cellular Movement, Hematological System Development and Function, Immune Cell Trafficking	migration of antigen presenting cells	1.06e-08		0.565	CCL17,CCL3,CCL3L3,CCR2,CD209,CD40,CXCL1,CXCR4,DEFB103A/DEFB103B,IL1B,IL1RN,RAC2,SPP1,STAB1	14
Cancer, Organismal Injury and Abnormalities	papillary adenocarcinoma	1.06e-08			ATP1B1,CCL17,CDKN1A,CXCR4,DHTKD1,FN1,HSD11B1,LTB,MMP9,NRG1,PTPRE,RGCC,SERPINA1,SERPINF1,SPP1,THBS1	16
Cell-To-Cell Signaling and Interaction, Hematological System Development and Function	binding of mononuclear leukocytes	1.12e-08		0.527	CCL17,CCL3,CD209,CD40,CXCR4,FN1,FYB,IL1B,ITGAM,ITGAX,PECAM1,RAC2,SPN,SPP1,THBS1	15
Cellular Movement	cell movement of tumor cell lines	1.21e-08		1.454	AGK,CCL17,CCL24,CCL3,CCR2,CD40,CDKN1A,CXCL5,CXCR4,DEFB103A/DEFB103B,DPAGT1,FHOD1,FN1,FYB,HBEGF,HIPK2,HMOX1,HTRA1,IL19,IL1B,KCNN4,MINK1,MMP9,NRG1,NRP1,PDLIM4,PECAM1,RFFL,RUNX1,SERPINA1,SERPINF1,SPP1,TACSTD2,THBS1	34
Cellular Growth and Proliferation, Lymphoid Tissue Structure and Development	proliferation of lymphatic system cells	1.26e-08		1.049	ADA,CCL3,CCND2,CCR2,CD209,CD226,CD40,CDKN1A,CLEC4D,CXCR4,EGR2,FN1,FYB,GAPT,HMOX1,IL1B,IL1RN,IL7R,INHBA,ITGAM,ITGAX,KCNN4,MMP9,PECAM1,RAC2,RUNX1,SERPINA1,SLC3A2,SPN,SPP1,THBS1,TREM1	32
Inflammatory Response	inflammation of absolute anatomical region	1.29e-08	Increased	2.194	ADA,ALDH2,ATP1B1,CCL17,CCL3,CCL3L3,CCR2,CD40,CDKN1A,CH25H,CLEC4D,CXCL1,CXCL5,EGR2,FN1,HBEGF,HMOX1,HSD11B1,IL10RB,IL1B,IL1RN,IL3RA,ITGAM,ITGAX,KMO,LTB,MMP9,NRG1,PECAM1,SLC7A11,SPN,SPP1,STAB1,THBS1,TREM1,UPP1	36
Hematological System Development and Function, Immune Cell Trafficking, Inflammatory Response, Tissue Development	accumulation of phagocytes	1.33e-08		0.791	CCL3,CCR2,CD40,CTSC,CXCL1,HMOX1,IL1B,IL1RN,ITGAM,ITGAX,MMP9,SPP1,THBS1	13
Cellular Movement, Hematological System Development and Function, Immune Cell Trafficking, Inflammatory Response	chemotaxis of mononuclear leukocytes	1.39e-08		0.503	CCL17,CCL24,CCL3,CCR2,CD40,CXCR4,DEFB103A/DEFB103B,FN1,IL1B,INHBA,MMP9,RAC2,SPP1,THBS1	14
Hematological System Development and Function, Immune Cell Trafficking, Inflammatory Response, Tissue Development	accumulation of leukocytes	1.97e-08		1.344	CCL17,CCL24,CCL3,CCL3L3,CCR2,CD40,CTSC,CXCL1,CXCR4,HMOX1,IL1B,IL1RN,ITGAM,ITGAX,MMP9,SPP1,THBS1	17
Cell-To-Cell Signaling and Interaction, Cellular Movement, Hematological System Development and Function, Immune Cell Trafficking, Inflammatory Response	recruitment of macrophages	1.99e-08		0.772	CCL3,CCR2,CD40,HBEGF,IL1B,IL1RN,ITGAM,MMP9,PECAM1,SPP1,THBS1	11
Cell Death and Survival	cell death of blood cells	2.07e-08		0.806	ADA,CCL3,CCL3L3,CCND2,CD226,CD40,CDKN1A,CXCL1,CXCR4,FN1,GSN,HIPK2,HMOX1,IL19,IL1B,IL1RN,IL3RA,IL7R,INHBA,ITGAM,PECAM1,RAC2,RUNX1,SERPINF1,SLC7A11,SPN,SPP1,THBS1,TREM1	29
Tissue Development	growth of epithelial tissue	2.33e-08		1.497	CCL24,CCND2,CCR2,CDKN1A,CDKN1C,CXCL1,CXCR4,FN1,HBEGF,HIPK2,HMOX1,HTRA1,IFT74,IL1B,IL1RN,INHBA,LTB,MMP9,NRP1,PECAM1,RGCC,RUNX1,SERPINF1,SLC20A1,SLC7A11,SPP1,THBS1,THRAP3	28
Cellular Movement	emigration of cells	3.64e-08		1.241	CCL17,CCR2,CXCR4,GSN,IL1B,PECAM1,RUNX1,SPP1	8
Cellular Movement	extravasation of cells	4.03e-08		1.584	CCL17,CCL3,CCL3L3,CCR2,CXCL1,CXCR4,IL1B,ITGAM,PECAM1	9
Cellular Development, Cellular Growth and Proliferation, Hematological System Development and Function, Lymphoid Tissue Structure and Development	cell proliferation of T lymphocytes	4.11e-08		1.277	CCR2,CD209,CD226,CD40,CDKN1A,CLEC4D,CXCR4,EGR2,FN1,FYB,HMOX1,IL1B,IL7R,INHBA,ITGAM,ITGAX,KCNN4,MMP9,PECAM1,RAC2,RUNX1,SLC3A2,SPN,SPP1,THBS1,TREM1	26
Cell-To-Cell Signaling and Interaction, Hematological System Development and Function, Immune Cell Trafficking, Inflammatory Response	activation of neutrophils	4.31e-08		1.769	CCL17,CCL3,CXCL1,FN1,HMOX1,IL1B,IL1RN,ITGAM,SLC11A1,SPP1	10
Cellular Movement	extravasation	4.31e-08		1.503	ALOX5AP,CCL17,CCL3,CCL3L3,CCR2,CXCL1,CXCR4,IL1B,ITGAM,PECAM1	10
Cellular Movement, Hematological System Development and Function, Immune Cell Trafficking	transmigration of lymphocytes	4.31e-08		0.87	AQP3,CCL3,CCL3L3,CD40,CXCR4,FN1,RAC2,STAB1	8
Cell-To-Cell Signaling and Interaction, Cellular Movement, Hematological System Development and Function, Immune Cell Trafficking	recruitment of granulocytes	4.55e-08	Increased	2.796	ALOX5AP,CCL24,CCL3,CCL3L3,CCR2,CTSC,CXCL1,CXCL5,GSN,IL1B,IL1RN,ITGAM,MMP9,SPP1,THBS1	15
Cell-mediated Immune Response, Cellular Movement, Hematological System Development and Function, Immune Cell Trafficking, Inflammatory Response, Lymphoid Tissue Structure and Development	chemotaxis of T lymphocytes	4.79e-08		0.651	CCL17,CCL24,CCL3,CCR2,CXCR4,DEFB103A/DEFB103B,FN1,RAC2,SPP1,THBS1	10
Cell Morphology	shape change of leukocytes	4.79e-08		0.127	CCL24,CCL3,CCR2,CD40,FN1,FYB,ITGAM,KCNN4,PECAM1,THBS1	10
Cell-To-Cell Signaling and Interaction, Hematological System Development and Function, Immune Cell Trafficking, Inflammatory Response	activation of T lymphocytes	5.36e-08		0.968	ADA,CCL3,CCR2,CD209,CD226,CD40,CDKN1A,EGR2,FN1,IL19,IL1B,ITGAM,KCNN4,PECAM1,RUNX1,SLC11A1,SPN,SPP1,THBS1	19
Cardiovascular System Development and Function, Organismal Development	angiogenesis	5.56e-08		0.982	ADA,CCL24,CCR2,CD40,CDKN1A,CXCL1,CXCL5,CXCR4,ELK3,FN1,GSN,HBEGF,HIPK2,HMOX1,HTRA1,IL19,IL1B,IL1RN,INHBA,ITGAM,MMP9,NRG1,NRP1,PECAM1,RAC2,RGCC,RUNX1,SERPINF1,SPP1,STAB1,THBS1,THRAP3,TIPARP	33
Cellular Movement	trafficking of cells	5.93e-08		-0.437	AQP3,CCL3,CCL3L3,CCR2,CXCL1,CXCR4,ITGAM,PECAM1,SPN	9
Cardiovascular System Development and Function, Cellular Development, Cellular Function and Maintenance, Cellular Growth and Proliferation, Organismal Development, Tissue Development	endothelial cell development	6.03e-08		0.788	CCL24,CCR2,CDKN1A,CXCL1,FN1,HBEGF,HIPK2,HMOX1,IL1B,IL1RN,INHBA,MMP9,NRG1,NRP1,PECAM1,RGCC,SERPINF1,THBS1,THRAP3	19
Cancer, Organismal Injury and Abnormalities	advanced malignant tumor	6.13e-08		-0.083	BACH1,CCND2,CCR2,CD226,CD40,CDKN1A,CXCL1,CXCL5,CXCR4,DHTKD1,FN1,HMOX1,HSD11B1,HTRA1,IL1B,IL1RN,IL3RA,INHBA,LTB,MMP9,NRP1,PECAM1,QPCT,RGCC,RUNX1,SERPINA1,SERPINF1,SLC7A11,SPP1,STAB1,TACSTD2,THBS1	32
Antigen Presentation, Lipid Metabolism, Small Molecule Biochemistry	antigen presentation of lipid	6.16e-08			CD1A,CD1B,CD1C,CD1E	4
Cell Death and Survival	cell death of immune cells	7.43e-08		0.442	ADA,CCL3,CCND2,CD226,CD40,CDKN1A,CXCL1,CXCR4,FN1,GSN,HMOX1,IL19,IL1B,IL1RN,IL3RA,IL7R,INHBA,ITGAM,PECAM1,RAC2,RUNX1,SERPINF1,SLC7A11,SPN,SPP1,THBS1,TREM1	27
Cellular Movement, Hematological System Development and Function, Immune Cell Trafficking	trafficking of leukocytes	8.18e-08		-0.351	AQP3,CCL3,CCL3L3,CCR2,CXCL1,CXCR4,PECAM1,SPN	8
Organismal Functions, Organismal Injury and Abnormalities	healing of lesion	8.21e-08			ELK3,FN1,GSN,HBEGF,IL1RN,MMP9,NRG1,PECAM1,RAC2,SLC11A1,SLC3A2,SPP1,THBS1	13
Cellular Function and Maintenance	ion homeostasis of cells	8.98e-08		1.213	ADA,ATP1B1,ATP1B2,CCL17,CCL24,CCL3,CCL3L3,CCR2,CD40,CXCL1,CXCL5,CXCR4,DEFB103A/DEFB103B,FN1,HMOX1,IL1B,KCNN4,NRG1,PECAM1,RAC2,SERPINA1,SLC11A1,SORL1,SPP1	24
Cellular Movement, Hematological System Development and Function, Immune Cell Trafficking	migration of granulocytes	9.04e-08		1.959	CCL17,CCL24,CCL3,CCL3L3,CXCL1,CXCL5,FN1,IL1B,ITGAM,MMP9,PECAM1,SPP1	12
Cellular Movement, Hematological System Development and Function, Immune Cell Trafficking, Inflammatory Response	infiltration by neutrophils	9.32e-08	Increased	2.033	ALOX5AP,CCL3,CCR2,CXCL5,HMOX1,IL1B,IL1RN,ITGAM,MMP9,RAC2,SERPINA1,SPP1,TREM1	13
Infectious Diseases	infection of mammalia	9.81e-08		-0.431	AQP9,CCL3L3,CCR2,CD40,CH25H,CLEC4D,CXCR4,HMOX1,IL1B,IL1RN,ITGAM,ITGAX,LTB,MMP9,RAC2,SLAMF8,SLC11A1,SPP1	18
Cellular Development, Cellular Growth and Proliferation, Hematological System Development and Function, Hematopoiesis	proliferation of hematopoietic cells	1.01e-07		-0.643	CCL24,CCL3,CCL3L3,CCND2,CD163,CD40,CDKN1A,CDKN1C,FYB,HIPK2,IL1B,IL7R,INHBA,RAC2,RUNX1,SPP1	16
Cardiovascular System Development and Function	development of vasculature	1.1e-07		0.982	ADA,ADAM19,BACH1,CCL24,CCR2,CD40,CDKN1A,CXCL1,CXCL5,CXCR4,ELK3,FN1,GSN,HBEGF,HIPK2,HMOX1,HTRA1,IL19,IL1B,IL1RN,INHBA,ITGAM,MMP9,NRG1,NRP1,PECAM1,RAC2,RGCC,RUNX1,SERPINF1,SPP1,STAB1,THBS1,THRAP3,TIPARP	35
Cell-To-Cell Signaling and Interaction	aggregation of cells	1.15e-07		-0.581	ATP1B1,CCL17,CD209,CD40,CDKN1A,FN1,GSN,HBEGF,LAMP1,MMP9,NRG1,NRP1,PECAM1,SERPINF1,SLC3A2,SLC7A11,SPN,THBS1	18
Hematological System Development and Function, Tissue Morphology	quantity of antigen presenting cells	1.22e-07		0.88	ADA,CCL3,CCR2,CD40,CLEC4D,HBEGF,HMOX1,HSD11B1,IL1B,IL1RN,IL7R,LTB,MMP9,SNAI3,SPP1,STAB1	16
Inflammatory Response	inflammation of body cavity	1.23e-07		1.586	ADA,ALDH2,ATP1B1,CCL17,CCL3,CCL3L3,CCR2,CD40,CDKN1A,CH25H,CLEC4D,CXCL1,CXCL5,FN1,HBEGF,HMOX1,HSD11B1,IL10RB,IL1B,IL1RN,IL3RA,ITGAM,KMO,LTB,MMP9,PECAM1,SLC7A11,SPP1,STAB1,THBS1,TREM1	31
Cardiovascular System Development and Function	function of blood vessel	1.28e-07			ADA,CDKN1A,ELK3,FN1,HMOX1,MMP9,SORL1,SPP1	8
Cardiovascular System Development and Function, Cellular Development, Cellular Function and Maintenance, Cellular Growth and Proliferation, Organismal Development, Tissue Development	proliferation of endothelial cells	1.51e-07		0.762	CCL24,CCR2,CDKN1A,CXCL1,FN1,HBEGF,HIPK2,HMOX1,IL1B,IL1RN,INHBA,NRP1,PECAM1,RGCC,SERPINF1,THBS1,THRAP3	17
Cellular Movement	cellular infiltration	1.78e-07	Increased	2.292	ADA,ALDH2,ALOX5AP,CCL3,CCL3L3,CCR2,CD40,CXCL5,FN1,HMOX1,IL1B,IL1RN,ITGAM,LTB,MMP9,NRP1,RAC2,SERPINA1,SPP1,THBS1,TREM1	21
Gastrointestinal Disease, Hepatic System Disease, Organismal Injury and Abnormalities	injury of liver	1.91e-07		1.628	ALDH2,CCL3,CCR2,CD40,CDKN1A,CXCL1,HMOX1,IL1RN,IL3RA,INHBA,LTB,MMP9,SERPINA1,SPP1,STAB1	15
Cellular Function and Maintenance	engulfment of blood cells	2.05e-07		1.377	CCL3,CD209,CH25H,GSN,HMOX1,IL1B,ITGAM,ITGAX,MRC1,RAC2,RGCC,THBS1,TREM1	13
Cell-mediated Immune Response, Cellular Movement, Hematological System Development and Function, Immune Cell Trafficking	transmigration of T lymphocytes	2.26e-07		1.3	AQP3,CCL3,CCL3L3,CD40,CXCR4,RAC2,STAB1	7
Cell-To-Cell Signaling and Interaction, Hematological System Development and Function, Immune Cell Trafficking, Inflammatory Response	activation of macrophages	2.37e-07		0.832	CCL3,CCR2,CD40,CXCL5,FN1,HMOX1,IL1B,IL1RN,INHBA,MMP9,NRG1,SERPINF1,SLC11A1,THBS1	14
Hereditary Disorder, Neurological Disease, Organismal Injury and Abnormalities	peroxisomal acyl CoA oxidase deficiency	2.39e-07			CCL3,CXCL5,IL1B,IL1RN,SPP1	5
Cellular Movement	cell movement of muscle cells	2.44e-07		0.972	ALOX5AP,CCL3,CXCL1,FN1,HBEGF,HMOX1,IL19,IL1B,ITGAM,MMP9,SERPINA1,SPP1,THBS1	13
Hematological System Development and Function, Immune Cell Trafficking, Inflammatory Response, Tissue Development	accumulation of granulocytes	2.65e-07	Increased	2.022	CCL17,CCL24,CCL3,CTSC,CXCL1,IL1B,IL1RN,ITGAM,MMP9,SPP1	10
Hematological Disease, Immunological Disease, Infectious Diseases	infection of leukocytes	2.88e-07		0.22	CCL3,CCR2,CD209,CD40,CXCR4,FN1,ITGAM,MRC1	8
Cell-To-Cell Signaling and Interaction, Cellular Movement, Hematological System Development and Function, Immune Cell Trafficking, Inflammatory Response	recruitment of neutrophils	2.89e-07	Increased	2.93	ALOX5AP,CCL3,CCL3L3,CCR2,CTSC,CXCL1,CXCL5,GSN,IL1B,IL1RN,ITGAM,MMP9,SPP1	13
Tissue Morphology	quantity of cells	2.93e-07		0.562	ADA,ALDH2,CCL24,CCL3,CCL3L3,CCND2,CCR2,CD40,CDKN1A,CLEC4D,CXCL1,CXCR4,EGR2,FANCL,FN1,FYB,GAPT,GSN,HBEGF,HIPK2,HIVEP3,HMOX1,HSD11B1,HTRA2,IL10RB,IL19,IL1B,IL1RN,IL7R,INHBA,ITGAM,LTB,MMP9,NRG1,NRP1,OAT,PECAM1,RAC2,RUNX1,SERPINA1,SERPINF1,SLC20A1,SNAI3,SPN,SPP1,STAB1,THBS1	47
Cardiovascular System Development and Function	neovascularization	3.03e-07		1.849	CCR2,CD40,CXCR4,HTRA1,IL1B,IL1RN,INHBA,MMP9,NRP1,SERPINF1,SPP1,THBS1	12
Cellular Function and Maintenance, Molecular Transport	flux of ion	3.11e-07		1.042	ADA,CCL17,CCL24,CCL3,CCL3L3,CCR2,CD40,CXCL1,CXCL5,CXCR4,DEFB103A/DEFB103B,FN1,IL1B,KCNN4,PECAM1,RAC2,SERPINA1	17
Cell Death and Survival	apoptosis of blood cells	3.13e-07		-0.087	ADA,CCL3,CCL3L3,CD40,CDKN1A,CXCL1,CXCR4,GSN,HIPK2,IL19,IL1B,IL1RN,IL7R,ITGAM,PECAM1,RAC2,RUNX1,SERPINF1,SPN,SPP1,THBS1,TREM1	22
Gastrointestinal Disease, Hepatic System Disease, Organismal Injury and Abnormalities	damage of liver	3.48e-07		1.649	ALDH2,CCL3,CCR2,CD40,CDKN1A,CXCL1,HMOX1,IL1B,IL1RN,IL3RA,INHBA,LTB,MMP9,SERPINA1,SPP1,STAB1	16
Cell Signaling, Cellular Function and Maintenance, Molecular Transport, Vitamin and Mineral Metabolism	flux of Ca2+	3.63e-07		0.841	CCL17,CCL24,CCL3,CCL3L3,CCR2,CD40,CXCL1,CXCL5,CXCR4,DEFB103A/DEFB103B,FN1,IL1B,KCNN4,PECAM1,RAC2,SERPINA1	16
Cell-To-Cell Signaling and Interaction	response of myeloid cells	3.73e-07		1.139	CCL3,CCR2,CH25H,CXCL1,FN1,GSN,HMOX1,IL10RB,IL1B,ITGAM,ITGAX,RGCC,THBS1,TREM1	14
Cellular Movement, Hematological System Development and Function, Immune Cell Trafficking	cellular infiltration by leukocytes	3.8e-07	Increased	2.432	ADA,ALOX5AP,CCL3,CCL3L3,CCR2,CD40,CXCL5,FN1,HMOX1,IL1B,IL1RN,ITGAM,LTB,MMP9,RAC2,SERPINA1,SPP1,THBS1,TREM1	19
Endocrine System Disorders, Gastrointestinal Disease, Metabolic Disease, Organismal Injury and Abnormalities	diabetes mellitus	4.07e-07		0.728	ALDH2,ALOX5AP,CCL3,CCL3L3,CCND2,CCR2,CD226,CD40,CDKN1A,CXCR4,DECR1,FBP1,FN1,GLIPR2,HCAR3,HSD11B1,IL1B,IL1RN,ITGAM,ITGAX,KMO,MMP9,MRC1,PDE1B,PDLIM4,PECAM1,RAC2,SERPINF1,SLC3A2,SLC7A11,SPN,SPP1	32
Organismal Functions, Organismal Injury and Abnormalities, Tissue Morphology	healing of wound	4.13e-07			ELK3,FN1,GSN,HBEGF,MMP9,NRG1,PECAM1,RAC2,SLC11A1,SLC3A2,SPP1,THBS1	12
Cellular Movement	cell rolling	4.3e-07		0.213	CCL17,CCR2,CD209,CXCL1,FYB,IL1B,ITGAM,RAC2,SPN	9
Cell-To-Cell Signaling and Interaction, Inflammatory Response	response of phagocytes	4.54e-07		0.936	CCL3,CCR2,CH25H,CXCL1,FN1,GSN,HMOX1,IL10RB,IL1B,ITGAM,ITGAX,RGCC,THBS1,TREM1	14
Cellular Movement, Skeletal and Muscular System Development and Function	cell movement of smooth muscle cells	4.66e-07		0.782	ALOX5AP,CCL3,CXCL1,FN1,HBEGF,HMOX1,IL19,IL1B,ITGAM,MMP9,SPP1,THBS1	12
Cellular Movement, Hematological System Development and Function, Immune Cell Trafficking, Inflammatory Response	migration of neutrophils	4.72e-07		1.506	CCL3,CCL3L3,CXCL1,CXCL5,FN1,IL1B,ITGAM,MMP9,PECAM1,SPP1	10
Infectious Diseases	infection by DNA virus	4.78e-07		1.026	ADA,CCL3,CCL3L3,CD209,CD40,CH25H,CXCL1,DEFB103A/DEFB103B,IL10RB,IL1RN,IL3RA	11
Cell-To-Cell Signaling and Interaction, Hematological System Development and Function, Immune Cell Trafficking, Inflammatory Response	activation of antigen presenting cells	4.83e-07		0.716	CCL3,CCR2,CD209,CD40,CXCL5,FN1,HMOX1,IL1B,IL1RN,INHBA,LTB,MMP9,NRG1,SERPINF1,SLC11A1,THBS1	16
Cancer, Hematological Disease, Organismal Injury and Abnormalities	hematological neoplasia	5.17e-07		1.658	ADA,ADAM19,ALDH2,ASMTL,ATP1B1,CCL17,CCL24,CCL3,CCND2,CD163,CD1A,CD40,CDK5RAP2,CDKN1A,CECR6,CRELD2,CTSC,CXCL1,CXCR4,CYP2A6 (includes others),DHTKD1,EGR2,ENC1,FANCL,FHOD1,FN1,FYB,GSN,HCAR3,HMOX1,HTRA2,IL1B,IL1RN,IL3RA,IL7R,IMPA2,INHBA,ITGAM,ITGAX,ITM2C,LAMP1,MMP9,NRP1,PDE1B,PECAM1,PTPRE,RAC2,RGCC,RUNX1,SERPINA1,SERPINF1,SIPA1L3,SPN,SPP1,THBS1,THRAP3,TRIM22	57
Cellular Movement, Hematological System Development and Function, Immune Cell Trafficking, Inflammatory Response	migration of macrophages	5.21e-07		0.701	CCL3,CCL3L3,CXCL1,CXCR4,DEFB103A/DEFB103B,IL1RN,RAC2,SPP1,STAB1	9
Cardiovascular System Development and Function, Cell-To-Cell Signaling and Interaction	binding of endothelial cells	5.27e-07		0.965	CCL3,CCR2,CD226,CXCL1,CXCR4,FN1,IL1B,ITGAM,NRP1,PECAM1,SPP1,STAB1,THBS1	13
Cancer, Endocrine System Disorders, Organismal Injury and Abnormalities	thyroid carcinoma	5.67e-07			ATP1B1,CCL17,CDKN1A,CXCR4,FN1,ITGAX,LTB,MMP9,NRG1,PTPRE,SERPINA1,SERPINF1,SIPA1L3,SPP1,TADA1,THBS1	16
Cellular Function and Maintenance	cellular homeostasis	5.71e-07		1.894	ADA,AQP3,ATP1B1,ATP1B2,CCL17,CCL24,CCL3,CCL3L3,CCR2,CD226,CD40,CDKN1A,CXCL1,CXCL5,CXCR4,DEFB103A/DEFB103B,EGR2,FN1,GAPT,GSN,HMOX1,HSD11B1,IL1B,IL1RN,IL7R,INHBA,KCNN4,LAMP1,LTB,MINK1,NRG1,PECAM1,RAC2,RUNX1,SERPINA1,SLC11A1,SLC3A2,SNAI3,SORL1,SPN,SPP1,SRXN1,TRIB3,TRIM22	44
Infectious Diseases	infection by Herpesviridae	6.88e-07		1.026	ADA,CCL3,CCL3L3,CD209,CD40,CH25H,DEFB103A/DEFB103B,IL1RN,IL3RA	9
Free Radical Scavenging	synthesis of reactive oxygen species	7.09e-07	Increased	2.086	ALDH2,CCL3,CCR2,CD40,CDKN1A,CYP2A6 (includes others),DECR1,FBP1,FN1,GSN,HMOX1,IL19,IL1B,ITGAM,ITGAX,MRC1,PECAM1,RAC2,SERPINA1,SERPINF1,SPP1	21
Cancer, Organismal Injury and Abnormalities	metastasis	7.09e-07		-0.083	BACH1,CCND2,CCR2,CD226,CD40,CDKN1A,CXCL1,CXCL5,CXCR4,FN1,HMOX1,HTRA1,IL1B,IL1RN,IL3RA,INHBA,LTB,MMP9,NRP1,PECAM1,QPCT,SERPINA1,SERPINF1,SLC7A11,SPP1,STAB1,TACSTD2,THBS1	28
Connective Tissue Disorders, Inflammatory Disease, Inflammatory Response, Organismal Injury and Abnormalities, Skeletal and Muscular Disorders	experimentally-induced arthritis	7.14e-07		0.933	CCL3L3,CCR2,FN1,HMOX1,HTRA1,IL1B,IL1RN,MMP9,SLC11A1,SPP1,THBS1	11
Cell-To-Cell Signaling and Interaction, Hematological System Development and Function, Inflammatory Response	binding of professional phagocytic cells	7.19e-07		1.738	CCL3,CD209,CD40,CXCL1,CXCR4,FN1,IL1B,ITGAM,ITGAX,MRC1,RAC2,SERPINA1,STAB1	13
Cancer, Hematological Disease, Organismal Injury and Abnormalities	lymphocytic neoplasm	7.44e-07		0.415	ADA,ADAM19,ASMTL,ATP1B1,CCL17,CCL24,CCL3,CCND2,CD163,CD1A,CD40,CDKN1A,CECR6,CRELD2,CTSC,CXCR4,CYP2A6 (includes others),EGR2,ENC1,FANCL,FN1,GSN,IL1B,IL3RA,IL7R,INHBA,ITGAM,ITGAX,ITM2C,MMP9,NRP1,PECAM1,PTPRE,RGCC,RUNX1,SERPINA1,SERPINF1,SIPA1L3,SPN,SPP1,THBS1	41
Tissue Morphology	degradation of connective tissue	7.54e-07		0.617	CTSC,FN1,HIVEP3,HTRA1,IL1B,IL1RN,PTPRE,SERPINA1,SPP1	9
Cell-To-Cell Signaling and Interaction, Inflammatory Response	immune response of phagocytes	8.81e-07		1.127	CCL3,CH25H,CXCL1,FN1,GSN,HMOX1,IL10RB,IL1B,ITGAM,ITGAX,RGCC,THBS1,TREM1	13
Cancer, Endocrine System Disorders, Organismal Injury and Abnormalities	thyroid cancer	9.13e-07			ATP1B1,CCL17,CCND2,CDKN1A,CXCR4,FN1,ITGAX,LTB,MMP9,NRG1,PTPRE,SERPINA1,SERPINF1,SIPA1L3,SPP1,TADA1,THBS1	17
Cell Death and Survival	apoptosis of leukocytes	9.28e-07		-0.582	ADA,CCL3,CD40,CDKN1A,CXCL1,CXCR4,GSN,IL19,IL1B,IL1RN,IL7R,ITGAM,PECAM1,RAC2,RUNX1,SERPINF1,SPN,SPP1,THBS1,TREM1	20
Cellular Movement, Hematological System Development and Function, Immune Cell Trafficking, Inflammatory Response	chemotaxis of antigen presenting cells	1.05e-06		-0.41	CCL24,CCL3,CCL3L3,CCR2,CDKN1A,CXCR4,DEFB103A/DEFB103B,IL1B,SLAMF8,SPP1,THBS1	11
Cardiovascular Disease, Organismal Injury and Abnormalities	intermediate disease stage peripheral arterial disease	1.18e-06			CD163,CTSC,CXCR4,DNAJB5,EGR2,FRG1,FYB,RUNX1,SPP1,THBS1,TREM1	11
Cell Death and Survival, Organismal Injury and Abnormalities	apoptosis of endothelial cells	1.23e-06		-0.213	ALDH2,CDKN1A,CXCR4,HMOX1,IL1B,MMP9,NRG1,PECAM1,SERPINA1,SERPINF1,SPP1,THBS1	12
Cardiovascular System Development and Function, Cellular Development, Cellular Function and Maintenance, Cellular Growth and Proliferation, Organismal Development, Tissue Development	cell proliferation of vascular endothelial cells	1.26e-06		-0.204	CCR2,CDKN1A,CXCL1,FN1,HIPK2,IL1B,IL1RN,NRP1,PECAM1,THBS1,THRAP3	11
Hematological System Development and Function, Immune Cell Trafficking, Inflammatory Response, Tissue Development	accumulation of macrophages	1.28e-06		-0.573	CCR2,CD40,HMOX1,IL1RN,ITGAM,ITGAX,SPP1,THBS1	8
Cellular Movement, Hematological System Development and Function	cell movement of hematopoietic progenitor cells	1.42e-06		0.689	CCL3L3,CCR2,CXCL5,CXCR4,DEFB103A/DEFB103B,MMP9,PECAM1,RUNX1	8
Immunological Disease	hypersensitive reaction	1.52e-06		1.531	ALOX5AP,ATP1B1,CCL17,CCL3L3,CCR2,CD1A,CD40,CLEC4D,CXCR4,DEFB103A/DEFB103B,GSN,IL1B,IL1RN,IL3RA,LTB,MMP9,NRG1,PECAM1,SPP1	19
Hematological System Development and Function, Immune Cell Trafficking, Inflammatory Response, Tissue Development	accumulation of neutrophils	1.57e-06		1.594	CCL3,CTSC,CXCL1,IL1B,IL1RN,ITGAM,MMP9,SPP1	8
Cellular Movement, Hematological System Development and Function, Immune Cell Trafficking	influx of leukocytes	1.57e-06	Increased	2.574	CCL3,CCR2,CTSC,CXCL1,CXCL5,IL1B,MMP9,SERPINA1	8
Cell-To-Cell Signaling and Interaction, Inflammatory Response	immune response of antigen presenting cells	1.6e-06		1.352	CCL3,CD40,CH25H,FN1,GSN,HMOX1,IL10RB,IL1B,ITGAM,RGCC,THBS1,TREM1	12
Cellular Movement, Hematological System Development and Function, Immune Cell Trafficking, Inflammatory Response	cell movement of dendritic cells	1.6e-06		0.629	CCL17,CCL24,CCL3,CCL3L3,CCR2,CD209,CD40,CXCR4,DEFB103A/DEFB103B,IL1B,SPP1	11
Hematological Disease	blood protein disorder	1.61e-06			ADA,ATP1B1,CCL17,CCL3,CD40,CDKN1A,CXCL1,CXCR4,FN1,FYB,GSN,HCAR3,HMOX1,IL1B,IL1RN,IL3RA,LAMP1,MMP9,PTPRE	19
Cellular Movement, Hematological System Development and Function, Immune Cell Trafficking	trafficking of mononuclear leukocytes	1.67e-06		0.197	AQP3,CCL3,CCL3L3,CCR2,PECAM1,SPN	6
Cell Death and Survival	cell death of colorectal cancer cell lines	1.72e-06		-0.312	CDKN1A,CDKN1C,CXCR4,ENC1,G0S2,GSN,HIPK2,HMOX1,HTRA2,IL1B,NRG1,PDLIM4,PECAM1,RUNX1,SPP1	15
Cellular Movement, Hematological System Development and Function, Immune Cell Trafficking	cell rolling of leukocytes	1.73e-06		-0.081	CCL17,CCR2,CXCL1,FYB,IL1B,ITGAM,RAC2,SPN	8
Cellular Development, Cellular Growth and Proliferation, Hematological System Development and Function, Hematopoiesis, Lymphoid Tissue Structure and Development, Tissue Development	hematopoiesis of mononuclear leukocytes	1.8e-06		0.956	ADA,CCL3,CCND2,CD209,CD226,CD40,CDKN1A,CXCL1,CXCL5,CXCR4,EGR2,IL1B,IL1RN,IL3RA,IL7R,INHBA,ITGAM,LAMP1,LTB,MINK1,RUNX1,SLC3A2,SNAI3,SPN,SPP1,TREM1	26
Hematological System Development and Function, Inflammatory Response, Tissue Morphology	quantity of macrophages	1.97e-06		0.044	ADA,CCL3,CCR2,CD40,HBEGF,HMOX1,HSD11B1,IL1B,MMP9,SNAI3,SPP1,STAB1	12
Digestive System Development and Function, Gastrointestinal Disease, Hepatic System Development and Function, Hepatic System Disease, Inflammatory Disease, Inflammatory Response, Organ Development, Organismal Injury and Abnormalities	inflammation of liver	2.02e-06		1.461	CCL3,CCL3L3,CCR2,CXCL1,CXCL5,HMOX1,IL10RB,IL1RN,IL3RA,ITGAM,LTB,MMP9,PECAM1,SLC7A11,SPP1,STAB1	16
Cell Death and Survival	cell death of myeloid cells	2.08e-06		-0.424	CD40,CDKN1A,CXCL1,CXCR4,GSN,HMOX1,IL19,IL1B,IL1RN,ITGAM,SERPINF1,SLC7A11,TREM1	13
Dermatological Diseases and Conditions, Organismal Injury and Abnormalities	psoriasis	2.09e-06			AQP3,AQP9,ATP1B1,CCND2,CCR2,CDKN1C,CXCL1,CXCL5,DEFB103A/DEFB103B,FN1,G0S2,GSN,HMOX1,IL19,IL1B,IL1RN,MMP9,NRP1,PDLIM4,TRIM22,UPP1	21
Cardiovascular Disease	vascular lesion	2.25e-06		0.936	ALOX5AP,CCL3L3,CCR2,CD40,CTSC,FN1,HMOX1,IL1B,MMP9,PECAM1,RUNX1,SPN,SPP1,THBS1	14
Metabolic Disease	glucose metabolism disorder	2.26e-06		0.407	ALDH2,ALOX5AP,CCL3,CCL3L3,CCND2,CCR2,CD226,CD40,CDKN1A,CXCR4,DECR1,FBP1,FN1,GLIPR2,HCAR3,HSD11B1,IL1B,IL1RN,ITGAM,ITGAX,KMO,MMP9,MRC1,PDE1B,PDLIM4,PECAM1,RAC2,SERPINF1,SLC3A2,SLC7A11,SPN,SPP1,THBS1,THRAP3,TRIB3	35
Cellular Movement	arrest in movement of cells	2.29e-06			CCL17,CCR2,CXCL1,IL1B,ITGAM	5
Carbohydrate Metabolism, Drug Metabolism, Small Molecule Biochemistry	synthesis of hyaluronic acid	2.35e-06		0.47	CCL24,CD40,IL1B,IL1RN,NRG1,SPP1	6
Cell-To-Cell Signaling and Interaction, Cellular Growth and Proliferation	stimulation of cells	2.7e-06		1.841	CCL24,CCND2,CD209,CD40,CXCL5,FN1,HBEGF,HMOX1,IL1B,IL1RN,INHBA,NRG1,SPN,SPP1,THBS1	15
Free Radical Scavenging	production of reactive oxygen species	2.76e-06		1.507	CCL3,CCR2,CD40,CDKN1A,DECR1,FBP1,FN1,GSN,HMOX1,IL19,IL1B,ITGAM,ITGAX,MRC1,PECAM1,RAC2,SPP1	17
Hematological Disease, Immunological Disease, Organismal Injury and Abnormalities	neutrophilia	2.92e-06		1.035	ADA,CCR2,CXCL1,IL1B,IL1RN,RAC2,SPP1	7
Organismal Development, Organismal Injury and Abnormalities	abnormal morphology of thoracic cavity	3.06e-06			ADA,ADAM19,CCND2,CDKN1A,CLEC4D,CXCR4,ELK3,FN1,HBEGF,HMOX1,HSD11B1,HTRA2,IL1RN,IL7R,KCNN4,LTB,MMP9,NRP1,PECAM1,RUNX1,SNAI3,THBS1	22
Cellular Movement, Skeletal and Muscular System Development and Function	migration of muscle cells	3.17e-06		1.168	ALOX5AP,CXCL1,FN1,HBEGF,HMOX1,IL1B,ITGAM,MMP9,SERPINA1,SPP1,THBS1	11
Cellular Movement, Hematological System Development and Function, Immune Cell Trafficking, Inflammatory Response	migration of dendritic cells	3.25e-06		0.848	CCL17,CCL3,CCL3L3,CCR2,CD209,CD40,CXCR4,IL1B,SPP1	9
Inflammatory Response, Neurological Disease	inflammation of central nervous system	3.38e-06		1.123	CCL3,CCL3L3,CCR2,CD40,CLEC4D,EGR2,FN1,IL1B,IL1RN,ITGAX,MMP9,NRG1,PECAM1,SPN,SPP1,UPP1	16
Cellular Function and Maintenance	engulfment of antigen presenting cells	3.39e-06		1.209	CCL3,CD209,CH25H,GSN,HMOX1,IL1B,ITGAM,MRC1,RGCC,THBS1	10
Cell-To-Cell Signaling and Interaction	communication of cells	3.56e-06		1.095	CCL17,CCL24,CD226,CD40,CXCL1,CXCL5,CXCR4,ELK3,FYB,HBEGF,HMOX1,IL10RB,IL1B,IL1RN,IL7R,IMPA2,INHBA,ITGAM,LTB,MINK1,MPP1,NRG1,NRP1,PDE1B,PECAM1,RAC2,RUNX1,SPN,TACSTD2,THBS1,TREM1	31
Cellular Compromise, Hypersensitivity Response, Inflammatory Response	degranulation of mast cells	3.6e-06	Increased	2.646	CCL3L3,CCR2,CD226,DEFB103A/DEFB103B,HMOX1,HSD11B1,IL1B,PECAM1,RAC2,TRIB3	10
Cellular Movement, Hematological System Development and Function, Immune Cell Trafficking, Inflammatory Response	influx of phagocytes	3.67e-06	Increased	2.385	CCL3,CCR2,CTSC,CXCL1,CXCL5,IL1B,SERPINA1	7
Inflammatory Response	immune response of cells	3.69e-06		1.586	CCL3,CD40,CDKN1A,CH25H,CXCL1,FN1,GSN,HBEGF,HMOX1,IL10RB,IL19,IL1B,IL7R,ITGAM,ITGAX,MRC1,PECAM1,RAC2,RGCC,SLC11A1,THBS1,TREM1	22
Cancer, Organismal Injury and Abnormalities	metastasis of tumor cell lines	3.72e-06		0.435	BACH1,CXCL1,CXCL5,CXCR4,FN1,HMOX1,HTRA1,INHBA,MMP9,TACSTD2,THBS1	11
Cell Cycle	entry into S phase	3.83e-06		-0.29	CCL3,CD40,CDKN1A,CDKN1C,FN1,HBEGF,HMOX1,IL1B,NRG1,RGCC	10
Nutritional Disease	weight loss	3.85e-06		-1.332	ALDH2,CCR2,CDKN1A,CTSC,EGR2,FN1,HMOX1,HSD11B1,IL1RN,IL7R,LTB,MMP9,SPP1	13
Cellular Growth and Proliferation	expansion of cells	3.88e-06		1.477	CCND2,CD163,CD209,CD40,CDKN1A,HMOX1,IL1B,IL7R,INHBA,KCNN4,MMP9,RAC2,RUNX1,SNAI3,SPP1	15
Cellular Movement, Hematological System Development and Function, Immune Cell Trafficking, Inflammatory Response	cellular infiltration by phagocytes	3.93e-06	Increased	2.091	ALOX5AP,CCL3,CCR2,CXCL5,HMOX1,IL1B,IL1RN,ITGAM,LTB,MMP9,RAC2,SERPINA1,SPP1,TREM1	14
Cellular Development	maturation of cells	3.97e-06		-0.121	CCND2,CCR2,CD209,CD40,CDKN1A,CDKN1C,CXCR4,HIPK2,HMOX1,IL1B,IL7R,INHBA,ITGAM,MMP9,RUNX1,SERPINA1,SERPINF1,THBS1	18
Cellular Development, Cellular Growth and Proliferation, Hematological System Development and Function, Hematopoiesis, Lymphoid Tissue Structure and Development, Tissue Development	differentiation of phagocytes	4.09e-06		1.851	CCR2,CD40,CDKN1A,FN1,IL1RN,IL3RA,IL7R,INHBA,ITGAM,LTB,NRP1,RFFL,RUNX1,TREM1	14
Cellular Movement, Hematological System Development and Function, Immune Cell Trafficking, Inflammatory Response	transmigration of monocytes	4.4e-06		-0.391	CCL3,CCR2,FN1,ITGAX,MMP9,PECAM1	6
Cell-To-Cell Signaling and Interaction	communication	4.42e-06		1.095	CCL17,CCL24,CD226,CD40,CXCL1,CXCL5,CXCR4,ELK3,FYB,HBEGF,HMOX1,IL10RB,IL1B,IL1RN,IL7R,IMPA2,INHBA,ITGAM,LTB,MINK1,MPP1,NRG1,NRP1,PDE1B,PECAM1,RAC2,RUNX1,SPN,STAB1,TACSTD2,THBS1,TREM1	32
Cancer, Cellular Development, Cellular Growth and Proliferation, Organismal Injury and Abnormalities, Tumor Morphology	proliferation of tumor cells	4.44e-06		1.208	CCL3,CD40,CDKN1A,CXCL1,CXCR4,HBEGF,HMGB3,HMOX1,IL1B,IL1RN,INHBA,MMP9,NRG1,NRP1,PTPRE,SLC3A2,SPP1,THBS1,TRIM22	19
Cellular Development, Hematological System Development and Function, Lymphoid Tissue Structure and Development	maturation of dendritic cells	4.66e-06		-0.033	CCR2,CD209,CD40,HMOX1,IL1B,INHBA,ITGAM,SERPINA1,THBS1	9
Drug Metabolism, Lipid Metabolism, Molecular Transport, Small Molecule Biochemistry	accumulation of prostaglandin E2	4.72e-06			IL1B,IL1RN,NRG1	3
Antigen Presentation, Lipid Metabolism, Small Molecule Biochemistry	presentation of glycolipid	4.72e-06			CD1A,CD1B,CD1C	3
Organismal Injury and Abnormalities	Fibrosis	4.75e-06		0.568	ADA,CCL17,CCL24,CCR2,CD40,FN1,GSN,HBEGF,HMOX1,IL1B,IL1RN,INHBA,KCNN4,MMP9,PECAM1,RUNX1,SLC7A11,SPP1,STAB1,THBS1	20
Cell-To-Cell Signaling and Interaction	response of myeloid leukocytes	4.99e-06		0.258	CCL3,CXCL1,FN1,HMOX1,IL1B,ITGAM,ITGAX,THBS1,TREM1	9
Cellular Development, Cellular Growth and Proliferation	expansion of myeloid cells	5.08e-06		-1	CD40,HMOX1,IL1B,RUNX1,SNAI3,SPP1	6
Cellular Movement	transmigration of myeloid cells	5.09e-06		0.239	CCL24,CCL3,CXCL5,FN1,ITGAM,MMP9,PECAM1	7
Cellular Function and Maintenance	engulfment of leukocytes	5.1e-06		1.163	CCL3,CD209,CH25H,GSN,HMOX1,IL1B,ITGAM,MRC1,RGCC,THBS1,TREM1	11
Cell Cycle	interaction of DNA	5.12e-06		-0.751	CD40,CDKN1A,CXCL5,CXCR4,CYP2A6 (includes others),EGR2,EVL,FN1,FYB,HBEGF,HIPK2,IL1B,IL1RN,ITGAM,NRG1,RGCC,RUNX1,SERPINF1,SPN,SPP1,TRIB3	21
Cell Death and Survival	apoptosis of colorectal cancer cell lines	5.15e-06		-0.328	CDKN1A,CDKN1C,ENC1,G0S2,GSN,HIPK2,HTRA2,IL1B,NRG1,PDLIM4,PECAM1,RUNX1,SPP1	13
Cellular Development, Cellular Growth and Proliferation, Hematological System Development and Function, Hematopoiesis, Lymphoid Tissue Structure and Development, Tissue Development	differentiation of antigen presenting cells	5.4e-06		1.863	CCR2,CD40,CDKN1A,FN1,IL1RN,INHBA,ITGAM,LTB,NRP1,RFFL,RUNX1,TREM1	12
Lymphoid Tissue Structure and Development, Tissue Morphology	quantity of lymphoid cells	5.54e-06		0.183	ADA,CCR2,CD40,CDKN1A,CLEC4D,CXCR4,EGR2,FYB,GAPT,HIVEP3,HTRA2,IL1B,IL7R,INHBA,ITGAM,LTB,MMP9,PECAM1,RAC2,RUNX1,SNAI3,SPN,SPP1,STAB1,THBS1	25
Cardiovascular Disease, Organismal Injury and Abnormalities	peripheral vascular disease	5.73e-06			ADA,ALOX5AP,CD163,CTSC,CXCR4,DNAJB5,EGR2,FN1,FRG1,FYB,GSN,HCAR3,HTRA1,MMP9,RUNX1,SPP1,THBS1,TREM1	18
Cardiovascular System Development and Function, Organismal Development, Visual System Development and Function	neovascularization of cornea	5.77e-06	Increased	2.183	IL1B,INHBA,MMP9,SERPINF1,THBS1	5
Cell Death and Survival, Organismal Injury and Abnormalities	necrosis of epithelial tissue	5.85e-06		-0.352	ALDH2,CCR2,CD40,CDKN1A,CXCR4,DECR1,HIPK2,HMOX1,HTRA2,IL1B,IL1RN,INHBA,MMP9,NRG1,PECAM1,SERPINA1,SERPINF1,SLC20A1,SPP1,SRXN1,THBS1,TRIB3	22
Cellular Movement, Immune Cell Trafficking	emigration of leukocytes	5.86e-06		0.548	CCL17,CCR2,CXCR4,IL1B,RUNX1,SPP1	6
Cellular Function and Maintenance	engulfment of cells	5.89e-06		1.81	CCL3,CD163,CD209,CH25H,FN1,GSN,HBEGF,HMOX1,IL1B,ITGAM,ITGAX,MRC1,PECAM1,RAC2,RGCC,SLC11A1,THBS1,TREM1	18
Gastrointestinal Disease, Hepatic System Disease, Metabolic Disease, Organismal Injury and Abnormalities	hepatic steatosis	5.96e-06		-0.742	CCR2,CD40,CDKN1A,DECR1,G0S2,HBEGF,HMOX1,HSD11B1,IL1B,RGCC,SERPINA1,SPP1,TIPARP,UPP1	14
Cellular Function and Maintenance	Lymphocyte homeostasis	5.98e-06		1.096	ADA,CCL3,CD226,CD40,CDKN1A,CXCL1,CXCL5,CXCR4,EGR2,GAPT,IL1B,IL1RN,IL7R,INHBA,LAMP1,LTB,MINK1,RUNX1,SLC3A2,SNAI3,SPN,SPP1	22
Connective Tissue Disorders, Inflammatory Disease, Inflammatory Response, Organismal Injury and Abnormalities, Skeletal and Muscular Disorders	polyarthritis	6.25e-06		0.581	CCL3,CCR2,FN1,HTRA1,IL1B,IL1RN,PECAM1,PTPRE,SORL1,SPP1,THBS1	11
Cellular Movement	influx of myeloid cells	6.27e-06	Increased	2.385	CCL3,CCR2,CTSC,CXCL1,CXCL5,IL1B,SERPINA1	7
Cancer, Organismal Injury and Abnormalities	growth of tumor	6.31e-06		1.842	CCL3,CCR2,CD226,CD40,CDKN1A,CXCL1,CXCL5,CXCR4,FN1,HBEGF,HMGB3,HMOX1,IL1B,IL1RN,INHBA,ITGAM,MMP9,NRG1,NRP1,PTPRE,RUNX1,SLC3A2,SLC7A11,SPP1,TACSTD2,THBS1,TRIM22	27
Cell-To-Cell Signaling and Interaction	binding of tumor cell lines	6.47e-06		0.598	CCL3,CD209,CD226,CXCR4,FN1,FYB,IL1B,ITGAM,ITGAX,MINK1,NRG1,NRP1,PECAM1,SERPINF1,SPN,SPP1,THBS1	17
Cell Morphology	polarization of leukocytes	6.55e-06		1.386	AQP9,CCL17,CCL3,CD40,CXCR4,FN1,IL1B,IL1RN,SPN	9
Cellular Development, Cellular Growth and Proliferation, Embryonic Development, Hematological System Development and Function, Hematopoiesis, Lymphoid Tissue Structure and Development, Organ Development, Organismal Development, Tissue Development	lymphopoiesis	6.6e-06		0.81	ADA,CCL3,CCND2,CD209,CD226,CD40,CDKN1A,CXCL1,CXCL5,CXCR4,EGR2,IL1B,IL1RN,IL7R,INHBA,ITGAM,LAMP1,LTB,MINK1,RUNX1,SLC3A2,SNAI3,SPN,SPP1	24
Embryonic Development, Organismal Development, Reproductive System Development and Function	implantation	6.94e-06			HBEGF,HMOX1,IL1B,IL1RN,MMP9,MRC1,SPP1	7
Cardiovascular System Development and Function, Skeletal and Muscular System Development and Function	function of vascular smooth muscle	7.08e-06			ADA,CDKN1A,HMOX1,MMP9,SORL1	5
Hematological System Development and Function, Tissue Morphology	quantity of granulocytes	7.2e-06		1.387	ADA,CCL24,CCL3L3,CCR2,CD40,CDKN1A,GSN,IL1B,ITGAM,MMP9,RAC2,RUNX1,SERPINA1,SNAI3,THBS1	15
Lymphoid Tissue Structure and Development, Tissue Morphology	quantity of lymphatic system cells	7.3e-06		0.528	ADA,CCR2,CD40,CDKN1A,CLEC4D,CXCR4,EGR2,FYB,GAPT,HIVEP3,HTRA2,IL1B,IL7R,INHBA,ITGAM,LTB,MMP9,PECAM1,RAC2,RUNX1,SLC20A1,SNAI3,SPN,SPP1,STAB1,THBS1	26
Cancer, Organismal Injury and Abnormalities	growth of malignant tumor	7.33e-06		1.113	CCL3,CCR2,CD40,CXCL1,CXCL5,CXCR4,HMGB3,HMOX1,IL1B,IL1RN,INHBA,ITGAM,MMP9,NRG1,NRP1,SPP1,THBS1,TRIM22	18
Cardiovascular Disease, Organismal Injury and Abnormalities	atherosclerosis	7.5e-06		1.452	ADA,ALOX5AP,CCL3L3,CCR2,CD163,CD40,CDKN1A,FN1,HCAR3,HMOX1,IL1B,IL1RN,ITGAM,ITGAX,MMP9,PECAM1,SLC7A11,SPP1,THBS1	19
Cancer, Hematological Disease, Organismal Injury and Abnormalities	lymphohematopoietic cancer	7.52e-06	Increased	2.207	ADA,ADAM19,ALDH2,ASMTL,ATP1B1,CCL17,CCL24,CCL3,CCND2,CD1A,CD40,CDK5RAP2,CDKN1A,CECR6,CRELD2,CXCL1,CXCR4,CYP2A6 (includes others),DHTKD1,EGR2,ENC1,FANCL,FHOD1,FN1,FYB,GSN,HCAR3,HMOX1,HTRA2,IL1B,IL1RN,IL3RA,IL7R,IMPA2,ITGAM,ITGAX,ITM2C,LAMP1,MMP9,NRP1,PDE1B,PECAM1,PTPRE,RAC2,RGCC,RUNX1,SERPINA1,SERPINF1,SIPA1L3,SPN,SPP1,THBS1,THRAP3	53
Cell-mediated Immune Response, Cellular Movement, Hematological System Development and Function, Immune Cell Trafficking	movement of CD4+ T-lymphocytes	7.69e-06		1.611	AQP3,CCL17,CXCR4,EGR2,RAC2,SPP1	6
Neurological Disease, Organismal Injury and Abnormalities	epileptic seizure	7.72e-06			CDKN1A,CH25H,CXCR4,DNAJB5,EGR2,ENC1,HMOX1,IL1B,INHBA,TIPARP	10
Cell-To-Cell Signaling and Interaction, Inflammatory Response	immune response of macrophages	7.72e-06		1.384	CCL3,CH25H,GSN,HMOX1,IL10RB,IL1B,ITGAM,RGCC,THBS1,TREM1	10
Cellular Movement, Skeletal and Muscular System Development and Function	migration of smooth muscle cells	7.72e-06		0.969	ALOX5AP,CXCL1,FN1,HBEGF,HMOX1,IL1B,ITGAM,MMP9,SPP1,THBS1	10
Cell Signaling, Post-Translational Modification	tyrosine phosphorylation of protein	7.99e-06		0.079	CCL3,CD40,FN1,IL1B,ITGAM,NRG1,PECAM1,SLC3A2,SPN,SPP1,THBS1	11
Cellular Movement	migration of tumor cell lines	8.21e-06		1.543	AGK,CCL17,CCL3,CCR2,CD40,CDKN1A,CXCL5,CXCR4,DPAGT1,FHOD1,FN1,HBEGF,HMOX1,IL19,IL1B,MMP9,NRG1,NRP1,PECAM1,RFFL,SERPINA1,SERPINF1,SPP1,TACSTD2,THBS1	25
Cell-To-Cell Signaling and Interaction, Inflammatory Response	immune response of leukocytes	8.22e-06		1.637	CCL3,CD40,CH25H,CXCL1,FN1,GSN,HMOX1,IL10RB,IL1B,IL7R,ITGAM,ITGAX,RGCC,THBS1,TREM1	15
Cellular Development, Cellular Growth and Proliferation, Hematological System Development and Function, Hematopoiesis	proliferation of hematopoietic progenitor cells	8.33e-06		-0.805	CCL24,CCL3,CCND2,CD163,CD40,CDKN1A,FYB,HIPK2,IL1B,IL7R,INHBA,RUNX1,SPP1	13
Cardiovascular Disease, Organismal Injury and Abnormalities	peripheral arterial disease	8.4e-06			CD163,CTSC,CXCR4,DNAJB5,EGR2,FRG1,FYB,HCAR3,RUNX1,SPP1,THBS1,TREM1	12
Cellular Movement, Hematological System Development and Function	extravasation of phagocytes	8.62e-06	Increased	2	CCL3,CCR2,CXCL1,IL1B,ITGAM	5
Cell Death and Survival	cell death of phagocytes	9.15e-06		0.147	CD40,CDKN1A,CXCL1,CXCR4,GSN,HMOX1,IL19,IL1B,IL1RN,SERPINF1,SLC7A11,TREM1	12
Cell Death and Survival, Skeletal and Muscular Disorders	apoptosis of muscle cells	9.35e-06		0.119	BACH1,CCL3,CD40,CDKN1A,GSN,HMOX1,IL19,IL1B,IL1RN,INHBA,NRG1,SERPINF1,SPP1	13
Cellular Development	maturation of blood cells	9.71e-06		0.886	CCND2,CCR2,CD209,CD40,CDKN1A,HMOX1,IL1B,IL7R,INHBA,ITGAM,RUNX1,SERPINA1,THBS1	13
Hematological Disease, Immunological Disease, Infectious Diseases	infection of phagocytes	9.96e-06		1.06	CCR2,CD209,CD40,CXCR4,ITGAM,MRC1	6
Cellular Function and Maintenance, Hematological System Development and Function	engulfment of myeloid cells	1.01e-05		1.196	CCL3,CH25H,GSN,HMOX1,IL1B,ITGAM,MRC1,RGCC,THBS1,TREM1	10
Cellular Movement	extravasation of myeloid cells	1.04e-05	Increased	2	CCL3,CCR2,CXCL1,IL1B,ITGAM	5
Cellular Movement, Renal and Urological System Development and Function	cell movement of kidney cell lines	1.07e-05		0.904	CCL17,CCR2,CXCL1,CXCR4,FN1,GLIPR2,ITGAM,MMP9,RAC2,THBS1	10
Cell-To-Cell Signaling and Interaction	binding of leukemia cell lines	1.1e-05		1.099	CCL3,CD209,CD226,CXCR4,FN1,FYB,ITGAM,SPN,SPP1	9
Hematological System Development and Function, Inflammatory Response, Tissue Morphology	quantity of dendritic cells	1.1e-05		1.461	ADA,CCR2,CLEC4D,HBEGF,IL1RN,IL7R,LTB,MMP9,SPP1	9
Cell Cycle, Gene Expression	binding of DNA	1.14e-05		-1.034	CD40,CDKN1A,CXCL5,CXCR4,CYP2A6 (includes others),EGR2,FN1,FYB,HBEGF,HIPK2,IL1B,IL1RN,ITGAM,NRG1,RGCC,RUNX1,SERPINF1,SPN,SPP1,TRIB3	20
Cardiovascular System Development and Function, Cell-To-Cell Signaling and Interaction	binding of vascular endothelial cells	1.17e-05		0.481	CD226,CXCR4,FN1,IL1B,ITGAM,PECAM1,SPP1,STAB1,THBS1	9
Cell-To-Cell Signaling and Interaction	binding of Candida albicans	1.17e-05			CD209,DEFB103A/DEFB103B,MRC1	3
Cellular Movement, Immune Cell Trafficking	invasion of B-lymphocyte derived cell lines	1.17e-05			CXCR4,HTRA1,SLC7A11	3
Cellular Development, Cellular Growth and Proliferation, Nervous System Development and Function	proliferation of nervous tissue cell lines	1.25e-05			CD40,ENC1,NRG1,NRP1,SPP1	5
Cellular Movement	release of cells	1.25e-05	Increased	2.2	CCL3,CXCR4,IL1B,INHBA,MMP9	5
Cell Morphology	shape change of myeloid cells	1.27e-05		0.489	CCL24,CCL3,CCR2,FN1,ITGAM,PECAM1	6
Cellular Development, Cellular Growth and Proliferation, Hematological System Development and Function, Hematopoiesis, Lymphoid Tissue Structure and Development, Tissue Development	hematopoiesis of phagocytes	1.28e-05		1.977	CD40,CDKN1A,FN1,IL1RN,IL3RA,IL7R,INHBA,LTB,RFFL,RUNX1,TREM1	11
Cancer, Organismal Injury and Abnormalities	Lymphoid Cancer and Tumors	1.28e-05		1.154	ADA,ADAM19,ASMTL,ATP1B1,CCL17,CCL24,CCL3,CCND2,CD163,CD1A,CD40,CDK5RAP2,CDKN1A,CECR6,CRELD2,CTSC,CXCR4,CYP2A6 (includes others),DHTKD1,EGR2,ENC1,FANCL,FHOD1,FN1,GSN,HTRA2,IL1B,IL3RA,IL7R,IMPA2,INHBA,ITGAM,ITGAX,ITM2C,LAMP1,MMP9,NRP1,PDE1B,PECAM1,PTPRE,QPCT,RAC2,RGCC,RUNX1,SERPINA1,SERPINF1,SIPA1L3,SPN,SPP1,THBS1,THRAP3	51
Cancer, Hematological Disease, Organismal Injury and Abnormalities	hematologic cancer	1.29e-05	Increased	2.207	ADA,ADAM19,ALDH2,ASMTL,ATP1B1,CCL17,CCL24,CCL3,CCND2,CD1A,CD40,CDK5RAP2,CDKN1A,CECR6,CRELD2,CXCL1,CXCR4,CYP2A6 (includes others),DHTKD1,EGR2,ENC1,FANCL,FHOD1,FN1,FYB,GSN,HCAR3,HMOX1,HTRA2,IL1B,IL1RN,IL3RA,IL7R,IMPA2,ITGAM,ITGAX,ITM2C,LAMP1,MMP9,NRP1,PDE1B,PECAM1,PTPRE,RAC2,RGCC,RUNX1,SERPINA1,SERPINF1,SIPA1L3,SPN,THBS1,THRAP3	52
Cardiovascular System Development and Function, Organismal Development, Visual System Development and Function	neovascularization of eye	1.3e-05	Increased	2.246	CCR2,HTRA1,IL1B,INHBA,MMP9,NRP1,SERPINF1,THBS1	8
Hematological Disease, Immunological Disease, Organismal Injury and Abnormalities	leukocytosis	1.48e-05		0.673	ADA,CCR2,CXCL1,CXCR4,IL1B,IL1RN,MMP9,RAC2,SPP1	9
Cancer, Hematological Disease, Immunological Disease, Organismal Injury and Abnormalities	early precursor T-cell acute lymphoblastic leukemia	1.48e-05			CD1A,CDKN1A,IL7R,ITGAM,RUNX1	5
Hematological Disease, Immunological Disease, Infectious Diseases	infection of mononuclear leukocytes	1.48e-05		-0.366	CCL3,CCR2,CD209,CD40,FN1	5
Cellular Movement	migration of breast cancer cell lines	1.52e-05		0.648	CCL17,CCR2,CXCL5,CXCR4,FHOD1,FN1,IL19,IL1B,MMP9,NRG1,NRP1,SERPINF1,SPP1	13
Cell-To-Cell Signaling and Interaction, Cellular Function and Maintenance, Inflammatory Response	phagocytosis of blood cells	1.54e-05		0.959	CCL3,CH25H,GSN,HMOX1,IL1B,ITGAM,ITGAX,RAC2,RGCC,THBS1	10
Inflammatory Disease, Inflammatory Response, Organismal Injury and Abnormalities, Renal and Urological Disease	crescentic glomerulonephritis	1.55e-05			CCL3L3,HBEGF,IL1RN,SPP1	4
Cell-mediated Immune Response, Cellular Movement, Hematological System Development and Function, Immune Cell Trafficking	migration of CD4+ T-lymphocytes	1.55e-05		1.953	AQP3,CCL17,EGR2,SPP1	4
Gastrointestinal Disease, Inflammatory Response	inflammation of gastrointestinal tract	1.58e-05		-0.456	ATP1B1,CCL3L3,CCR2,CD40,CXCL5,FN1,HMOX1,HSD11B1,IL10RB,IL1B,IL1RN,KMO,LTB,MMP9,SPP1,TREM1	16
Cancer, Hematological Disease, Immunological Disease, Organismal Injury and Abnormalities	plasma cell dyscrasia	1.58e-05			ATP1B1,CCL17,CCL3,CXCL1,CXCR4,FN1,FYB,GSN,HCAR3,HMOX1,IL1B,IL1RN,IL3RA,LAMP1,MMP9,PTPRE	16
Cellular Movement, Hematological System Development and Function, Immune Cell Trafficking, Inflammatory Response	chemotaxis of macrophages	1.61e-05		-0.314	CCL3,CCL3L3,CCR2,CDKN1A,DEFB103A/DEFB103B,SLAMF8,SPP1,THBS1	8
Cellular Function and Maintenance	engulfment of phagocytes	1.62e-05		0.938	CCL3,CD209,CH25H,GSN,HMOX1,IL1B,ITGAM,MRC1,RGCC,THBS1	10
Hematological System Development and Function, Lymphoid Tissue Structure and Development, Tissue Morphology	quantity of lymphocytes	1.63e-05		-0.059	ADA,CCR2,CD40,CDKN1A,CLEC4D,CXCR4,EGR2,FYB,GAPT,HIVEP3,HTRA2,IL7R,INHBA,ITGAM,LTB,MMP9,PECAM1,RAC2,RUNX1,SNAI3,SPN,SPP1,STAB1,THBS1	24
Gastrointestinal Disease, Inflammatory Disease	gastroenteritis	1.65e-05		-0.174	ATP1B1,CCR2,CD40,CXCL5,FN1,HMOX1,HSD11B1,IL10RB,IL1B,IL1RN,KMO,LTB,MMP9,SPP1,TREM1	15
Cardiovascular System Development and Function, Organismal Development	vascularization of absolute anatomical region	1.67e-05	Increased	2.482	CCR2,CD40,HTRA1,IL1B,INHBA,MMP9,NRP1,SERPINF1,THBS1	9
Lipid Metabolism, Small Molecule Biochemistry	synthesis of leukotriene B4	1.75e-05		-0.692	ADA,ALOX5AP,CD209,CXCL1,FN1	5
Cancer, Organismal Injury and Abnormalities	metastasis of cells	1.76e-05		0.507	BACH1,CXCL1,CXCL5,CXCR4,FN1,HMOX1,HTRA1,INHBA,MMP9,SERPINA1,TACSTD2,THBS1	12
Cardiovascular Disease, Organismal Injury and Abnormalities	atherosclerotic lesion	1.79e-05			CCL3L3,CCR2,CD40,FN1,HMOX1,IL1B,MMP9,PECAM1,SPP1,THBS1	10
Cellular Development, Cellular Growth and Proliferation, Hematological System Development and Function, Hematopoiesis, Lymphoid Tissue Structure and Development, Tissue Development	development of phagocytes	1.83e-05		1.121	CCL17,CD40,CDKN1A,FN1,IL1RN,IL3RA,IL7R,INHBA,LTB,RFFL,RUNX1,TREM1	12
Cellular Function and Maintenance	internalization of cells	1.83e-05		1.712	CCL3,CD209,CH25H,GSN,HMOX1,IL1B,ITGAM,MRC1,RAC2,RGCC,THBS1,TREM1	12
Cellular Movement	cell movement of breast cancer cell lines	1.86e-05		0.748	CCL17,CCR2,CXCL5,CXCR4,FHOD1,FN1,IL19,IL1B,MMP9,NRG1,NRP1,SERPINA1,SERPINF1,SPP1	14
Infectious Diseases	susceptibility to infection	2.05e-05			CCR2,CD209,IL10RB,SLC11A1	4
Cellular Development, Cellular Growth and Proliferation	expansion of blood cells	2.05e-05		0.579	CCND2,CD163,CD209,CD40,HMOX1,IL1B,IL7R,INHBA,RAC2,RUNX1,SNAI3,SPP1	12
Cell Morphology	shape change of granulocytes	2.06e-05		0.489	CCL24,CCL3,CCR2,ITGAM,PECAM1	5
Cellular Function and Maintenance	uptake of bacteria	2.06e-05		1.41	CD163,CD209,HBEGF,ITGAM,MRC1	5
Cell Cycle	S phase	2.09e-05		0.339	AGK,CCL3,CCND2,CD40,CDKN1A,CDKN1C,FN1,HBEGF,HMOX1,IL1B,NRG1,RGCC,RUNX1	13
Cell-mediated Immune Response, Cellular Development, Cellular Function and Maintenance, Cellular Growth and Proliferation, Embryonic Development, Hematological System Development and Function, Hematopoiesis, Lymphoid Tissue Structure and Development, Organ Development, Organismal Development, Tissue Development	T cell development	2.09e-05		1.319	ADA,CCL3,CD226,CD40,CDKN1A,CXCL1,CXCL5,CXCR4,EGR2,IL1B,IL7R,INHBA,LAMP1,LTB,MINK1,RUNX1,SLC3A2,SNAI3,SPN,SPP1	20
Cancer, Hematological Disease, Organismal Injury and Abnormalities	B-cell neoplasm	2.09e-05		0	ADA,ASMTL,CCL24,CCND2,CD163,CD40,CDKN1A,CRELD2,CTSC,CXCR4,CYP2A6 (includes others),EGR2,GSN,IL1B,IL7R,INHBA,PECAM1,PTPRE,RUNX1,SERPINA1,SPN,SPP1	22
Cell Death and Survival	necrosis	2.12e-05		0.202	ADA,ALDH2,BACH1,CCL24,CCL3,CCL3L3,CCND2,CCR2,CD226,CD40,CDKN1A,CDKN1C,CXCL1,CXCR4,DECR1,EGR2,ENC1,FANCL,FN1,G0S2,GSN,HBEGF,HIPK2,HMOX1,HTRA1,HTRA2,IFT74,IL19,IL1B,IL1RN,IL3RA,IL7R,INHBA,ITGAM,LAMP1,LTB,MMP9,NRG1,NRP1,PDE1B,PDLIM4,PECAM1,PTPRE,RAC2,RUNX1,SERPINA1,SERPINF1,SLC20A1,SLC3A2,SLC7A11,SPN,SPP1,SRXN1,THBS1,TMEM158,TREM1,TRIB3	57
Cellular Movement, Hematological System Development and Function, Immune Cell Trafficking, Inflammatory Response	influx of neutrophils	2.25e-05	Increased	2.401	CCL3,CTSC,CXCL1,CXCL5,IL1B,SERPINA1	6
Cell-To-Cell Signaling and Interaction, Hematological System Development and Function, Inflammatory Response	binding of blood platelets	2.26e-05		0.501	CD209,CD226,FN1,FYB,ITGAM,PECAM1,THBS1	7
Gastrointestinal Disease, Organismal Injury and Abnormalities	abnormality of large intestine	2.28e-05		-0.055	ATP1B1,CCL3L3,CCR2,CD40,CXCL5,FN1,HIPK2,HSD11B1,IL10RB,IL1B,IL1RN,LTB,MMP9,SPP1,TREM1	15
Cardiovascular System Development and Function	binding of microvessel	2.32e-05			CCR2,IL1B,IL1RN	3
Organ Morphology, Tissue Morphology	enlargement of alveolar lumen	2.32e-05			ADA,MMP9,SPP1	3
Cellular Movement	chemotaxis of tumor cell lines	2.34e-05		1.044	CCL17,CCL24,CCL3,CXCR4,DEFB103A/DEFB103B,FN1,KCNN4,NRG1,NRP1	9
Inflammatory Disease, Inflammatory Response, Neurological Disease, Organismal Injury and Abnormalities	Encephalitis	2.4e-05		1.385	CCL3,CCR2,CD40,CLEC4D,EGR2,IL1B,IL1RN,ITGAX,MMP9,NRG1,PECAM1,SPN,SPP1,UPP1	14
Cellular Movement, Hematological System Development and Function, Immune Cell Trafficking	trafficking of lymphocytes	2.41e-05		0.591	AQP3,CCL3,CCL3L3,PECAM1,SPN	5
Cellular Function and Maintenance	function of blood cells	2.44e-05		1.067	ADA,AQP9,CCR2,CD209,CD40,CDKN1A,CTSC,FYB,GSN,IL1B,ITGAM,KCNN4,LTB,MMP9,PECAM1,RAC2,SLAMF8,SPN,SPP1,TRIB3	20
Cell-To-Cell Signaling and Interaction	binding of lymphoma cell lines	2.45e-05		0.059	CD209,FN1,IL1B,ITGAM,ITGAX,PECAM1,SPN	7
Cardiovascular Disease, Organismal Injury and Abnormalities	Infarction	2.48e-05		0.434	CCL3L3,CCR2,CD163,CD40,CXCR4,FN1,GSN,HMOX1,HTRA1,IL1B,IL1RN,ITGAM,MMP9,PECAM1	14
Cellular Function and Maintenance	function of phagocytes	2.48e-05			ADA,CCR2,CD209,CD40,GSN,IL1B,ITGAM,LTB,MMP9,RAC2,SLAMF8,SPP1,TRIB3	13
Cellular Movement, Hematological System Development and Function	migration of hematopoietic progenitor cells	2.51e-05		0.418	CCL3L3,CXCL5,CXCR4,MMP9,PECAM1,RUNX1	6
Cellular Movement, Hematological System Development and Function, Immune Cell Trafficking	arrest in cell rolling of leukocytes	2.65e-05			CCL17,CCR2,IL1B,ITGAM	4
Tissue Morphology	morphology of lumen	2.65e-05			ADA,CCR2,MMP9,SPP1	4
Hematological Disease, Immunological Disease	eosinophilia	2.76e-05		0.277	ALDH2,CCL17,CCL24,CCL3,CCL3L3,CCR2,CD40,CXCL1,CXCR4,SPP1	10
Cellular Movement	dissemination of cells	2.78e-05	Increased	2	CD40,CXCR4,FN1,HTRA1,MMP9,TACSTD2	6
Inflammatory Response, Organismal Injury and Abnormalities, Respiratory Disease	inflammation of lung	2.8e-05		1.573	ADA,ALDH2,ATP1B1,CCL17,CCL3L3,CCR2,CH25H,CLEC4D,CXCL1,HMOX1,IL1B,MMP9,SLC7A11,THBS1,TREM1	15
Cellular Movement	cell movement of connective tissue cells	2.88e-05		0.959	CCL17,CCL3,CDKN1A,CXCR4,FN1,GSN,HBEGF,IL1B,RAC2,SERPINF1,SPP1,THBS1	12
Cell-To-Cell Signaling and Interaction	signal transduction	2.88e-05			CCL17,CCL24,CD226,CXCL1,CXCL5,CXCR4,ELK3,FYB,HBEGF,HMOX1,IL10RB,IL1B,IL1RN,IL7R,IMPA2,INHBA,LTB,MINK1,MPP1,NRP1,PDE1B,PECAM1,RAC2,RUNX1,SPN,TACSTD2,TREM1	27
Cardiovascular Disease, Cell Death and Survival, Organismal Injury and Abnormalities, Skeletal and Muscular Disorders	apoptosis of cardiomyocytes	3.03e-05		-0.113	BACH1,CDKN1A,GSN,HMOX1,IL1B,IL1RN,INHBA,NRG1,SERPINF1,SPP1	10
Cellular Growth and Proliferation, Tissue Development	proliferation of epithelial cells	3.08e-05		1.275	CCND2,CDKN1A,CDKN1C,CXCR4,FN1,HBEGF,HTRA1,IFT74,IL1B,IL1RN,INHBA,LTB,MMP9,RUNX1,SLC20A1,SLC7A11,SPP1,THBS1	18
Organismal Injury and Abnormalities, Tissue Morphology	morphology of lesion	3.13e-05			CCND2,CCR2,CD40,CDKN1A,GSN,HMOX1,IL1B,IL1RN,ITGAM,MMP9,NRP1,PTPRE,SPP1,STAB1,THBS1	15
Gastrointestinal Disease, Inflammatory Response, Organismal Injury and Abnormalities	inflammation of large intestine	3.17e-05		-0.412	ATP1B1,CCL3L3,CCR2,CD40,CXCL5,FN1,HSD11B1,IL10RB,IL1B,IL1RN,LTB,MMP9,SPP1,TREM1	14
Cellular Function and Maintenance, Inflammatory Response	phagocytosis	3.17e-05		1.779	CCL3,CH25H,GSN,HMOX1,IL1B,ITGAM,ITGAX,MRC1,PECAM1,RAC2,RGCC,SLC11A1,THBS1,TREM1	14
Cellular Movement	movement of myeloma cell lines	3.39e-05		0.628	CCL3,CD40,FN1,SPP1	4
Cancer, Organismal Injury and Abnormalities	sarcoma	3.45e-05		0.827	ALOX5AP,CCL3,CCR2,CD163,CD40,CDKN1A,FANCL,FN1,HIPK2,HMOX1,IL1B,IL1RN,IL3RA,INHBA,MINK1,MMP9,NRP1,RUNX1,SERPINA1,SLC7A11,SPP1,THBS1,TRIM22,TWISTNB	24
Cancer, Organismal Injury and Abnormalities	head and neck neoplasia	3.53e-05		-0.2	ADAM19,ALDH2,ATP1B1,CCL17,CCND2,CCR2,CD209,CDKN1A,CTSC,CXCL1,CXCR4,CYP2A6 (includes others),DHTKD1,DPAGT1,FN1,FRG1,GSN,HIVEP3,HMGB3,HMOX1,IL1B,IL1RN,IL3RA,INHBA,ITGAX,LTB,MINK1,MMP9,MRC1,NRG1,NRP1,PECAM1,PTPRE,RAC2,RUNX1,SERPINA1,SERPINF1,SIPA1L3,SLC7A11,SORL1,SPP1,TACSTD2,TADA1,THBS1	44
Cancer, Organismal Injury and Abnormalities	angiogenesis of tumor	3.54e-05		0.67	IL1B,IL1RN,ITGAM,MMP9,NRG1,NRP1,SPP1,THBS1	8
Connective Tissue Development and Function, Skeletal and Muscular System Development and Function, Tissue Development	thickness of trabecular bone	3.76e-05			CCR2,GSN,HIVEP3,HTRA1,RAC2,SPP1	6
Cell-To-Cell Signaling and Interaction, Cellular Function and Maintenance, Inflammatory Response	phagocytosis of cells	3.82e-05		1.597	CCL3,CH25H,GSN,HMOX1,IL1B,ITGAM,ITGAX,MRC1,PECAM1,RAC2,RGCC,SLC11A1,THBS1	13
Cancer, Organismal Injury and Abnormalities, Renal and Urological Disease	urinary tract tumor	3.87e-05			ADAM19,AQP9,ASMTL,ATP1B1,CCND2,CD209,CDK5RAP2,CDKN1A,CYP2A6 (includes others),FN1,GSN,HMOX1,HTRA2,IFT74,IL1RN,IL3RA,ITGAX,MMP9,MPP1,PDLIM4,PTPRE,QPCT,RCOR3,RUNX1,SERPINA1,SIPA1L3,SPN,SPP1,STK11IP,TACSTD2,THBS1,THRAP3,TMEM158,TRIM22	34
Cancer, Organismal Injury and Abnormalities	growth of sarcoma	3.9e-05		0.222	CCL3,CCR2,CD40,HMOX1,IL1B,IL1RN,TRIM22	7
Cardiovascular System Development and Function, Cell-To-Cell Signaling and Interaction	adhesion of endothelial cells	3.98e-05		1.597	CCL3,CXCL1,CXCR4,FN1,IL1B,ITGAM,PECAM1,SPP1,THBS1	9
Cell-To-Cell Signaling and Interaction, Cellular Function and Maintenance, Hematological System Development and Function	phagocytosis of myeloid cells	3.98e-05		0.97	CCL3,CH25H,GSN,HMOX1,IL1B,ITGAM,RGCC,THBS1,TREM1	9
Cell Death and Survival, Skeletal and Muscular Disorders	cell death of muscle cells	4.03e-05		-0.029	BACH1,CCL3,CD40,CDKN1A,GSN,HBEGF,HMOX1,IL19,IL1B,IL1RN,INHBA,NRG1,SERPINF1,SPP1	14
Cell Death and Survival	apoptosis of neutrophils	4.14e-05		0.029	CXCL1,CXCR4,GSN,IL1B,IL1RN,TREM1	6
Cellular Movement	migration of stem cells	4.14e-05		1.254	CXCR4,GSN,HBEGF,MMP9,NRG1,SLC3A2	6
Cell-To-Cell Signaling and Interaction	binding of myeloid cells	4.17e-05		0.981	CCL3,CD40,CXCL1,FN1,IL1B,ITGAM,ITGAX,PECAM1,RAC2,SERPINA1,STAB1	11
Cellular Movement, Skeletal and Muscular System Development and Function	cell movement of vascular smooth muscle cells	4.25e-05		0.287	ALOX5AP,CCL3,FN1,HMOX1,IL19,IL1B,SPP1,THBS1	8
Connective Tissue Disorders, Organismal Injury and Abnormalities, Skeletal and Muscular Disorders	abnormality of ankle joint	4.25e-05			FN1,IL1B,IL1RN,SPP1	4
Nervous System Development and Function	remyelination	4.25e-05		-0.254	ADAM19,CXCR4,IL1B,NRG1	4
Immunological Disease	allergy	4.49e-05		1.25	ALDH2,ALOX5AP,AQP3,CCL17,CCR2,CD1A,CD40,CXCL1,CXCR4,DEFB103A/DEFB103B,GSN,IL1B,IL1RN,IL3RA,MMP9,PECAM1	16
Endocrine System Disorders, Gastrointestinal Disease, Metabolic Disease, Organismal Injury and Abnormalities	experimentally-induced diabetes	4.52e-05			CCND2,FN1,IL1B,IL1RN,PDE1B,PDLIM4,SPP1	7
Cardiovascular System Development and Function, Organismal Development	growth of blood vessel	4.52e-05		1.664	CCR2,CD40,FN1,HBEGF,NRP1,SERPINF1,SPP1	7
Inflammatory Disease, Organismal Injury and Abnormalities	sarcoidosis	4.52e-05			CCL3,HBEGF,LINC00937,MEI1,MMP9,PTPRE,SPP1	7
Cell-To-Cell Signaling and Interaction, Hematological System Development and Function, Immune Cell Trafficking, Inflammatory Response	adhesion of phagocytes	4.64e-05		1.256	CD209,CXCL1,FN1,IL1B,ITGAM,ITGAX,RAC2,SERPINA1,STAB1	9
Hematological System Development and Function, Hematopoiesis, Tissue Morphology	quantity of hematopoietic progenitor cells	4.65e-05		0.409	ALDH2,CCND2,CCR2,CD40,CDKN1A,CXCR4,FYB,HIVEP3,IL7R,INHBA,PECAM1,RAC2,RUNX1,SLC20A1,SNAI3,SPP1,THBS1	17
Cell Death and Survival	cell death of tumor cell lines	4.71e-05		-0.777	BACH1,CCND2,CD226,CD40,CDKN1A,CDKN1C,CXCR4,EGR2,ENC1,FANCL,FN1,G0S2,GSN,HBEGF,HIPK2,HMOX1,HTRA1,HTRA2,IL1B,IL1RN,INHBA,ITGAM,LAMP1,MMP9,NRG1,NRP1,PDE1B,PDLIM4,PECAM1,PTPRE,RUNX1,SERPINF1,SLC3A2,SLC7A11,SPN,SPP1,THBS1,TREM1,TRIB3	39
Cell-To-Cell Signaling and Interaction, Cellular Function and Maintenance, Hematological System Development and Function, Inflammatory Response	phagocytosis by macrophages	4.78e-05		0.979	CCL3,CH25H,GSN,HMOX1,IL1B,ITGAM,RGCC,THBS1	8
Cellular Development, Cellular Growth and Proliferation, Digestive System Development and Function, Hepatic System Development and Function, Organ Development	proliferation of liver cells	4.94e-05		0.517	CDKN1A,CXCR4,HBEGF,IL1B,IL1RN,INHBA,LTB,SLC20A1,SPP1,THBS1	10
Lipid Metabolism, Small Molecule Biochemistry	synthesis of eicosanoid	5.05e-05		0.284	ADA,ALOX5AP,CD209,CD40,CXCL1,FN1,HMOX1,IL1B,IL1RN,NRG1,RUNX1	11
Cell Death and Survival	apoptosis of granulocytes	5.22e-05		0.029	CXCL1,CXCR4,GSN,IL1B,IL1RN,ITGAM,TREM1	7
Cellular Movement, Hematological System Development and Function, Immune Cell Trafficking, Inflammatory Response	chemotaxis of monocytes	5.22e-05		-0.115	CCL17,CCL3,CCR2,CXCR4,DEFB103A/DEFB103B,IL1B,INHBA	7
Cancer, Cellular Development, Cellular Growth and Proliferation, Hematological Disease, Organismal Injury and Abnormalities, Tumor Morphology	proliferation of myeloma cells	5.27e-05		1	CCL3,IL1B,INHBA,SPP1	4
Cardiovascular System Development and Function, Cell Morphology, Cellular Development, Organismal Development, Tissue Development	tubulation of microvascular endothelial cells	5.27e-05		1.677	CXCL1,NRP1,PECAM1,SERPINF1	4
Cellular Development, Hematological System Development and Function, Lymphoid Tissue Structure and Development	maturation of leukocytes	5.45e-05		0.259	CCR2,CD209,CD40,HMOX1,IL1B,IL7R,INHBA,ITGAM,RUNX1,SERPINA1,THBS1	11
Cell-To-Cell Signaling and Interaction, Hematological System Development and Function, Immune Cell Trafficking	binding of antigen presenting cells	5.6e-05		0.524	CD209,CD40,CXCR4,FYB,ITGAM,MRC1,STAB1	7
Cancer, Hematological Disease, Organismal Injury and Abnormalities	growth of hematological system tumor	5.6e-05		0.311	CCL3,CD40,IL1B,IL1RN,INHBA,SPP1,TRIM22	7
Cellular Development, Cellular Growth and Proliferation	cell proliferation of tumor cell lines	5.8e-05		1.242	AGK,CCL17,CCL3,CCND2,CD163,CD40,CDKN1A,CDKN1C,CXCL1,CXCR4,CYP2A6 (includes others),EGR2,ENC1,FN1,G0S2,GAPT,HBEGF,HIPK2,HMOX1,HSD11B1,IL19,IL1B,IL1RN,INHBA,KCNN4,MMP9,NRG1,NRP1,PDLIM4,PECAM1,PTPRE,RUNX1,SERPINF1,SLC3A2,SLC7A11,SPP1,TACSTD2,THBS1,TRIB3	39
Cardiovascular System Development and Function, Cell-To-Cell Signaling and Interaction	activation of endothelial cells	5.99e-05		0.32	CD163,HBEGF,IL1B,IL1RN,MMP9,PECAM1	6
Cellular Development, Cellular Growth and Proliferation, Endocrine System Development and Function	proliferation of endocrine cells	6e-05		-0.692	CCL3,CD40,FN1,HIPK2,IL1B,IL1RN,INHBA	7
Cellular Function and Maintenance	function of leukocytes	6.05e-05		1.067	ADA,CCR2,CD209,CD40,CTSC,FYB,GSN,IL1B,ITGAM,KCNN4,LTB,MMP9,PECAM1,RAC2,SLAMF8,SPN,SPP1,TRIB3	18
Cancer, Organismal Injury and Abnormalities	connective tissue tumor	6.33e-05		0.827	ALOX5AP,CCL3,CCND2,CCR2,CD163,CD40,CDKN1A,FANCL,FN1,HIPK2,HMOX1,IL1B,IL1RN,IL3RA,INHBA,MINK1,MMP9,NRP1,RUNX1,SERPINA1,SLC7A11,SPP1,THBS1,TRIM22,TWISTNB	25
Cellular Movement, Skeletal and Muscular System Development and Function	chemotaxis of vascular smooth muscle cells	6.4e-05			CCL3,IL19,THBS1	3
Antimicrobial Response	clearance of Influenza A virus	6.4e-05			CCL3L3,CCR2,EGR2	3
Hematological Disease, Immunological Disease, Organismal Injury and Abnormalities, Respiratory Disease	neutrophilia of lung	6.4e-05			ADA,CCR2,SPP1	3
Cancer, Organismal Injury and Abnormalities	tumorigenesis of fibrosarcoma	6.4e-05			CDKN1A,SLC7A11,THBS1	3
Hematological Disease, Immunological Disease	hypereosinophilic syndrome	6.46e-05			CCL17,CCL3,CD40,CXCR4	4
Cellular Movement	cell movement of lymphoma cell lines	6.54e-05		1.446	CCL17,CCL24,CCL3,CD40,CXCR4,PECAM1	6
Cellular Movement	migration of connective tissue cells	6.62e-05		0.391	CCL17,CCL3,CDKN1A,CXCR4,FN1,HBEGF,RAC2,SERPINF1,SPP1,THBS1	10
Embryonic Development, Organ Development, Organ Morphology, Organismal Development, Respiratory System Development and Function, Tissue Development	morphology of lung	6.62e-05			ADA,CCR2,CDKN1A,ELK3,HBEGF,HSD11B1,LTB,MMP9,PECAM1,THBS1	10
Organismal Injury and Abnormalities	Cytosis	6.94e-05		0.527	ADA,ATP1B1,CCR2,CXCL1,CXCR4,IL1B,IL1RN,IL7R,LAMP1,MMP9,QPCT,RAC2,RUNX1,SPP1	14
Inflammatory Response	acute inflammation of tissue	7.09e-05		0.277	ALOX5AP,CCR2,IL1B,IL1RN,SPP1	5
Lipid Metabolism, Small Molecule Biochemistry	synthesis of fatty acid	7.1e-05		-0.289	ADA,ALOX5AP,CD209,CD40,CXCL1,DECR1,FN1,HMOX1,IL1B,IL1RN,NRG1,RUNX1,TRIB3	13
Cell Death and Survival	apoptosis of phagocytes	7.18e-05		-0.141	CD40,CDKN1A,CXCL1,CXCR4,GSN,IL19,IL1B,IL1RN,SERPINF1,TREM1	10
Cellular Development, Cellular Growth and Proliferation, Hematological System Development and Function, Hematopoiesis, Lymphoid Tissue Structure and Development, Tissue Development	differentiation of myeloid leukocytes	7.33e-05		1.52	CCL3,CCR2,CD40,IL10RB,IL3RA,IL7R,INHBA,ITGAM,NRP1,RAC2,RUNX1,TREM1	12
Cell-To-Cell Signaling and Interaction, Hematological System Development and Function, Immune Cell Trafficking, Inflammatory Response, Nervous System Development and Function	activation of microglia	7.35e-05		-0.131	CCR2,FN1,HMOX1,IL1B,IL1RN,MMP9,NRG1	7
Connective Tissue Disorders, Inflammatory Disease, Inflammatory Response, Organismal Injury and Abnormalities, Skeletal and Muscular Disorders	collagen-induced arthritis	7.35e-05		0.581	CCR2,FN1,HTRA1,IL1B,IL1RN,SPP1,THBS1	7
Inflammatory Disease, Organismal Injury and Abnormalities	granuloma	7.49e-05		0	CCL3,HBEGF,IL1RN,LINC00937,MEI1,MMP9,PTPRE,SPP1,TREM1	9
Immunological Disease, Inflammatory Disease, Inflammatory Response, Neurological Disease, Organismal Injury and Abnormalities	experimental autoimmune encephalomyelitis	7.57e-05		1.666	CCL3,CCR2,CD40,CLEC4D,EGR2,IL1RN,ITGAX,MMP9,NRG1,PECAM1,SPN,SPP1	12
Molecular Transport	secretion of molecule	7.65e-05		0.319	ADA,AGK,CD40,FN1,GSN,HMOX1,HSD11B1,IL1B,IL1RN,INHBA,KCNN4,NRG1,PECAM1,RAC2,RGCC,RUNX1,SORL1,THBS1	18
Cellular Function and Maintenance	endocytosis by eukaryotic cells	7.77e-05		1.258	CCL3,CD163,CD209,CH25H,GSN,HBEGF,HMOX1,IL1B,ITGAM,MRC1,RGCC,THBS1,TREM1	13
Hematological Disease, Immunological Disease, Infectious Diseases	infection of antigen presenting cells	7.98e-05		1.474	CD209,CD40,CXCR4,ITGAM,MRC1	5
Cell Death and Survival	apoptosis of myeloid cells	8.11e-05		-0.653	CDKN1A,CXCL1,CXCR4,GSN,IL19,IL1B,IL1RN,ITGAM,SERPINF1,TREM1	10
Hematological System Development and Function, Inflammatory Response, Tissue Morphology	quantity of neutrophils	8.43e-05		0.351	ADA,CCL3L3,CCR2,CD40,GSN,IL1B,ITGAM,MMP9,RAC2,SNAI3,THBS1	11
Cell-To-Cell Signaling and Interaction, Hematological System Development and Function, Hypersensitivity Response, Immune Cell Trafficking, Inflammatory Response	activation of mast cells	8.45e-05		0.555	CCL3,CCR2,CD226,HSD11B1,ITGAM,PTPRE	6
Cellular Development	maturation of myeloid cells	8.45e-05		1.342	CCND2,CD40,CDKN1A,IL1B,INHBA,ITGAM	6
Cancer, Organismal Injury and Abnormalities	solid tumor of head and neck	8.65e-05			ADAM19,ATP1B1,CCL17,CCND2,CCR2,CD209,CDKN1A,CTSC,CXCL1,CXCR4,CYP2A6 (includes others),DHTKD1,DPAGT1,FN1,FRG1,GSN,HIVEP3,HMGB3,IL1B,IL1RN,IL3RA,INHBA,ITGAX,LTB,MINK1,MMP9,MRC1,NRG1,NRP1,PECAM1,PTPRE,RUNX1,SERPINA1,SERPINF1,SIPA1L3,SORL1,SPP1,TACSTD2,TADA1,THBS1	40
Cellular Movement, Connective Tissue Development and Function	cell movement of fibroblasts	8.78e-05		0.774	CCL17,CDKN1A,FN1,GSN,HBEGF,IL1B,RAC2,SERPINF1,SPP1,THBS1	10
Cellular Function and Maintenance	endocytosis	8.79e-05		1.435	CCL3,CD163,CD209,CH25H,GSN,HBEGF,HMOX1,IL1B,ITGAM,MMP9,MRC1,RAC2,RGCC,SORL1,STAB1,THBS1,TREM1	17
Cell-To-Cell Signaling and Interaction, Cellular Movement	attraction of cells	8.94e-05		1.838	CCL17,CCL3,CXCL1,CXCL5,FN1,IL1B,NRP1	7
Cancer, Hematological Disease, Organismal Injury and Abnormalities	plasma cell neoplasm	8.94e-05			CCL24,CCND2,CD163,CTSC,GSN,INHBA,SPP1	7
Cell-To-Cell Signaling and Interaction, Cellular Movement, Hematological System Development and Function, Immune Cell Trafficking	recruitment of lymphocytes	8.94e-05		1.119	CCL17,CCL3,CCR2,CD40,CXCR4,FN1,IL1B	7
Cell-To-Cell Signaling and Interaction	response of granulocytes	8.94e-05		1.002	CCL3,CXCL1,FN1,ITGAM,ITGAX,THBS1,TREM1	7
Cell-To-Cell Signaling and Interaction, Cellular Movement, Immune Cell Trafficking	attraction of phagocytes	8.96e-05	Increased	2.215	CCL17,CCL3,CXCL1,CXCL5,IL1B	5
Gastrointestinal Disease, Inflammatory Disease	Inflammatory Bowel Disease	8.99e-05			ATP1B1,CCL17,CD40,CXCL5,FN1,HSD11B1,IL10RB,IL1B,IL1RN,IL3RA,MMP9,SPP1,TREM1	13
Cellular Movement, Reproductive System Development and Function	cell movement of gonadal cell lines	9.17e-05		-1.982	ADAM19,CCL3,FN1,NRG1,RUNX1,SPP1	6
Cellular Development, Cellular Growth and Proliferation	cell proliferation of ovarian cancer cell lines	9.3e-05		-0.145	CDKN1A,CXCR4,FN1,HBEGF,INHBA,NRG1,SPP1,TACSTD2	8
Hematological Disease, Immunological Disease, Infectious Diseases	infection of lymphocytes	9.4e-05		-0.046	CCL3,CD209,CD40,FN1	4
Infectious Diseases	infectivity of HIV-1	9.4e-05		-1.969	CCL3,CXCR4,FN1,SERPINA1	4
Cellular Movement, Hematological System Development and Function, Immune Cell Trafficking	transmigration of antigen presenting cells	9.4e-05			CCL3,CD209,IL1B,STAB1	4
Amino Acid Metabolism, Molecular Transport, Small Molecule Biochemistry	uptake of L-glutamic acid	9.4e-05			NRG1,SERPINF1,SLC3A2,SLC7A11	4
Cell-To-Cell Signaling and Interaction	adhesion of myeloid cells	9.4e-05		0.69	CXCL1,FN1,IL1B,ITGAM,ITGAX,PECAM1,RAC2,SERPINA1,STAB1	9
Organismal Development	growth of vessel	9.4e-05		0.99	CCR2,CD40,FN1,HBEGF,HSD11B1,INHBA,NRP1,SERPINF1,SPP1	9
DNA Replication, Recombination, and Repair	synthesis of DNA	9.49e-05		-0.963	ADA,CCL3,CCND2,CD40,CDKN1A,CDKN1C,FN1,HBEGF,IL1B,IL1RN,INHBA,NRG1,PTPRE,SERPINA1,SPP1	15
Cell-To-Cell Signaling and Interaction, Cellular Function and Maintenance, Hematological System Development and Function, Inflammatory Response	phagocytosis of blood platelets	9.53e-05			ITGAM,ITGAX,THBS1	3
Respiratory Disease	lower respiratory tract disorder	9.8e-05			ADA,CDKN1A,HBEGF,HMOX1,HSD11B1,IL1B,ITGAM,MMP9,PECAM1,SERPINA1,SLC7A11,SPP1,TREM1	13
Cell-To-Cell Signaling and Interaction, Hematological System Development and Function, Immune Cell Trafficking, Inflammatory Response	activation of monocytes	9.94e-05	Increased	2.19	CCL3,CD163,CD40,IL19,IL1B,TREM1	6
Cardiovascular Disease, Organismal Injury and Abnormalities	atherogenesis	9.94e-05			CCL3L3,CD40,HMOX1,MMP9,PECAM1,SPP1	6
Cellular Movement, Hematological System Development and Function, Immune Cell Trafficking	transmigration of granulocytes	0.0001		1.342	CCL24,CCL3,CXCL5,ITGAM,MMP9	5
Cellular Development, Cellular Growth and Proliferation	cell proliferation of colorectal cancer cell lines	0.000101		0.735	CDKN1A,CXCL1,EGR2,ENC1,FN1,HIPK2,NRG1,PDLIM4,PECAM1,SLC3A2,TACSTD2,THBS1	12
Cell Death and Survival	cell death of T lymphocytes	0.000104		0.248	ADA,CCL3,CD40,CDKN1A,CXCR4,IL1B,IL7R,PECAM1,RAC2,RUNX1,SPN,SPP1,THBS1	13
Cardiovascular System Development and Function, Cellular Movement	cell movement of endothelial cells	0.000104		0.622	CCL24,CXCL1,CXCR4,FN1,IL1B,MMP9,NRG1,NRP1,PECAM1,RGCC,SERPINF1,SPP1,STAB1,THBS1	14
Cell Death and Survival, Gastrointestinal Disease, Hepatic System Disease, Organismal Injury and Abnormalities	cell death of liver cells	0.000107		1.062	ALDH2,CCR2,CD40,CDKN1A,HBEGF,HMOX1,IL1RN,INHBA,MMP9,SLC20A1	10
Gastrointestinal Disease, Inflammatory Disease, Inflammatory Response, Organismal Injury and Abnormalities	ulcerative colitis	0.000107			ATP1B1,CD40,CXCL5,FN1,HSD11B1,IL1B,MMP9,SPP1,TREM1	9
Cellular Movement, Hair and Skin Development and Function	cell movement of epithelial cell lines	0.000109		-0.329	CCL17,CCR2,CXCL1,CXCR4,FN1,ITGAM,RUNX1,SPP1	8
Gastrointestinal Disease, Inflammatory Disease, Inflammatory Response, Organismal Injury and Abnormalities	colitis	0.00011		-0.2	ATP1B1,CCR2,CD40,CXCL5,FN1,HSD11B1,IL10RB,IL1B,IL1RN,LTB,MMP9,SPP1,TREM1	13
Endocrine System Disorders, Gastrointestinal Disease, Immunological Disease, Metabolic Disease, Organismal Injury and Abnormalities	insulin-dependent diabetes mellitus	0.00011			ALDH2,ALOX5AP,CCL3L3,CCR2,CD226,CD40,CXCR4,HSD11B1,IL1B,ITGAX,KMO,MRC1,SLC3A2,SLC7A11,SPN	15
Cardiovascular Disease, Organismal Injury and Abnormalities	abdominal aortic aneurysm	0.000112		1.109	ALOX5AP,CCR2,CTSC,MMP9,SPN	5
Cardiovascular System Development and Function	binding of blood vessel	0.000112		-1.982	CCR2,IL1B,IL1RN,STAB1	4
Cellular Movement, Hematological System Development and Function, Immune Cell Trafficking	mobilization of granulocytes	0.000112		0.845	CCL3,CCL3L3,CXCR4,IL1B	4
Cell Cycle	arrest in cell cycle progression of B cell hybridoma cells	0.000113			CCND2,INHBA	2
Cellular Growth and Proliferation	colony formation of splenocytes	0.000113			CCL3,IL1RN	2
Cellular Development	dedifferentiation of kidney cell lines	0.000113			HBEGF,PECAM1	2
Cellular Compromise	depletion of macrophages	0.000113			CCR2,HBEGF	2
Cardiovascular Disease, Organismal Injury and Abnormalities	development of abdominal aortic aneurysm	0.000113			CTSC,MMP9	2
Infectious Diseases	infection by HIV-2	0.000113			CD209,CXCR4	2
Cellular Function and Maintenance, Hematological System Development and Function	ingestion by monocyte-derived macrophages	0.000113			ITGAM,MRC1	2
Cancer, Cellular Movement, Organismal Injury and Abnormalities	invasion of hepatocytes	0.000113			ITGAM,ITGAX	2
Cell-To-Cell Signaling and Interaction, Cellular Growth and Proliferation, Hematological System Development and Function	stimulation of CD8+ T lymphocyte	0.000113			CD40,HMOX1	2
Cell Death and Survival	apoptosis of T lymphocytes	0.000114		-0.234	ADA,CCL3,CDKN1A,CXCR4,IL1B,IL7R,PECAM1,RAC2,RUNX1,SPN,SPP1,THBS1	12
Lipid Metabolism, Molecular Transport, Small Molecule Biochemistry	release of eicosanoid	0.00012		-0.229	ALOX5AP,CD209,CD40,DEFB103A/DEFB103B,IL1B,IL1RN,MRC1,NRG1	8
Cancer, Cellular Development, Cellular Growth and Proliferation, Organismal Injury and Abnormalities, Tumor Morphology	proliferation of cancer cells	0.000121		0.832	CCL3,CD40,CXCL1,CXCR4,HMGB3,IL1B,IL1RN,INHBA,MMP9,NRG1,NRP1,SPP1,THBS1,TRIM22	14
Cellular Movement, Hematological System Development and Function, Immune Cell Trafficking	cell movement of natural killer cells	0.000126		1.944	CCL17,CCL3,CCL3L3,CD226,CD40,SPP1	6
Cell Death and Survival, Gastrointestinal Disease, Hepatic System Disease, Organismal Injury and Abnormalities	necrosis of liver	0.000127		1.161	ADA,ALDH2,CCR2,CD40,CDKN1A,HBEGF,HMOX1,IL1RN,INHBA,MMP9,SLC20A1	11
Cellular Development, Cellular Growth and Proliferation, Organ Development, Skeletal and Muscular System Development and Function, Tissue Development	proliferation of smooth muscle cells	0.000129	Increased	2.198	ALOX5AP,CCL3,CDKN1A,CDKN1C,HBEGF,HMOX1,IL1B,IL1RN,INHBA,MMP9,SPP1,THBS1	12
Cell Death and Survival, Organismal Injury and Abnormalities	apoptosis of vascular endothelial cells	0.00013		-0.119	ALDH2,HMOX1,IL1B,MMP9,SERPINA1,SPP1,THBS1	7
Cellular Development, Cellular Growth and Proliferation, Hematological System Development and Function, Hematopoiesis, Tissue Development	differentiation of hematopoietic progenitor cells	0.00013		1.886	ADA,CCL3,CD40,CDKN1A,DHTKD1,FN1,IL1B,INHBA,MMP9,PECAM1,RFFL,RUNX1,SIPA1L3	13
Cell Death and Survival	cell death of mononuclear leukocytes	0.00013		-0.209	ADA,CCL3,CD226,CD40,CDKN1A,CXCR4,IL19,IL1B,IL7R,PECAM1,RAC2,RUNX1,SPN,SPP1,THBS1	15
Cancer, Organismal Injury and Abnormalities, Renal and Urological Disease	urinary tract cancer	0.000131			ADAM19,AQP9,ASMTL,ATP1B1,CCND2,CD209,CDK5RAP2,CDKN1A,CYP2A6 (includes others),FN1,GSN,HMOX1,HTRA2,IFT74,IL1RN,IL3RA,ITGAX,MMP9,MPP1,PDLIM4,PTPRE,QPCT,RUNX1,SERPINA1,SIPA1L3,SPN,SPP1,STK11IP,THBS1,THRAP3,TMEM158,TRIM22	32
Cell Death and Survival	apoptosis of mononuclear leukocytes	0.000131		-0.436	ADA,CCL3,CD40,CDKN1A,CXCR4,IL19,IL1B,IL7R,PECAM1,RAC2,RUNX1,SPN,SPP1,THBS1	14
Cell-To-Cell Signaling and Interaction, Hematological System Development and Function	aggregation of blood cells	0.000131		0.629	CCL17,CD209,CD40,GSN,LAMP1,NRP1,PECAM1,SERPINF1,SLC7A11,SPN,THBS1	11
Cell-mediated Immune Response, Cellular Movement, Hematological System Development and Function, Immune Cell Trafficking	trafficking of T lymphocytes	0.000132		0.591	AQP3,CCL3L3,PECAM1,SPN	4
Cell-mediated Immune Response, Cellular Development, Cellular Function and Maintenance, Cellular Growth and Proliferation, Embryonic Development, Hematological System Development and Function, Hematopoiesis, Lymphoid Tissue Structure and Development, Organ Development, Organismal Development, Tissue Development	arrest in development of thymocytes	0.000135			CDKN1A,CXCR4,EGR2	3
Cellular Movement, Hematological System Development and Function, Immune Cell Trafficking	emigration of mononuclear leukocytes	0.000135			CCR2,CXCR4,RUNX1	3
Cellular Function and Maintenance	endocytosis by dendritic cells	0.000135			CD209,HMOX1,MRC1	3
Cellular Movement, Hematological System Development and Function	extravasation of mononuclear leukocytes	0.000135			CCL17,CCR2,PECAM1	3
Gastrointestinal Disease, Organismal Injury and Abnormalities	gastric ulcer	0.000135			IL1RN,MMP9,TREM1	3
Cell Morphology, Hematological System Development and Function, Inflammatory Response	polarization of neutrophils	0.000135			AQP9,CCL3,FN1	3
Cell Death and Survival	cell viability of lymphoma cell lines	0.000136		1.048	CD40,CDKN1A,CXCR4,FN1,HBEGF,HMOX1	6
Cellular Compromise	respiratory burst	0.000136		0.678	CLEC4D,CXCL1,FN1,ITGAM,SLC11A1,TREM1	6
Cell-To-Cell Signaling and Interaction	response of mononuclear leukocytes	0.000136		0.447	ADA,CCL3,CCR2,CD40,CH25H,FN1,HMOX1,IL1B,IL7R,LTB,TREM1	11
Cellular Development, Cellular Growth and Proliferation, Organ Development, Skeletal and Muscular System Development and Function, Tissue Development	proliferation of muscle cells	0.000138		1.728	ALOX5AP,CCL3,CDKN1A,CDKN1C,FN1,HBEGF,HMOX1,IL1B,IL1RN,INHBA,MMP9,NRG1,SPP1,THBS1	14
Connective Tissue Development and Function, Skeletal and Muscular System Development and Function, Tissue Development	morphology of trabecular bone	0.000139			CCR2,CD40,GSN,HIVEP3,HTRA1,MMP9,PTPRE,RAC2,SPP1	9
Gastrointestinal Disease, Hepatic System Disease, Organismal Injury and Abnormalities	cirrhosis of liver	0.000145			ATP1B1,CXCR4,FN1,IL7R,LTB,MMP9,PTPRE,SERPINA1,SPP1	9
Cellular Movement, Hematological System Development and Function, Immune Cell Trafficking, Inflammatory Response	chemotaxis of dendritic cells	0.000146		-0.27	CCL24,CCL3,CCR2,CXCR4,DEFB103A/DEFB103B,IL1B	6
Cardiovascular Disease, Hematological Disease, Organismal Injury and Abnormalities	anemia	0.000146		-0.18	ALDH2,ATP1B1,CCL17,CCND2,FANCL,FN1,HMOX1,IL3RA,IL7R,KCNN4,PTPRE,RAC2,RUNX1,SLC20A1,SLC7A11	15
Cellular Movement	invasion of cells	0.000147		1.882	CDKN1A,CXCL5,CXCR4,FHOD1,FN1,GSN,HBEGF,HIPK2,HMGB3,HMOX1,HTRA1,HTRA4,IL1B,INHBA,ITGAM,ITGAX,MINK1,MMP9,NRG1,NRP1,PECAM1,SERPINA1,SLC7A11,SPP1,THBS1	25
Infectious Diseases	systemic inflammatory response syndrome and/or sepsis	0.000151		-0.728	CCL3L3,CD163,CTSC,IL1B,IL1RN,ITGAM,MMP9,RUNX1,TREM1	9
Cellular Development, Connective Tissue Development and Function, Tissue Development	differentiation of connective tissue cells	0.000153		-0.959	CCL3,CCL3L3,CCR2,CDKN1A,EGR2,FN1,GSN,HIVEP3,HMOX1,HSD11B1,HTRA1,IL1B,INHBA,MMP9,NRP1,PTPRE,RUNX1,SERPINF1,SPP1,TRIB3	20
Cellular Movement, Embryonic Development	migration of embryonic cells	0.000155		0.87	CCL3,CXCR4,FN1,HBEGF,MMP9,NRG1,SLC3A2	7
Cell-To-Cell Signaling and Interaction	activation of peritoneal cavity cell	0.000155		0.391	CD40,FN1,HSD11B1,SLC11A1	4
Cell-To-Cell Signaling and Interaction, Hematological System Development and Function, Immune Cell Trafficking, Inflammatory Response	aggregation of lymphocytes	0.000155		0	CD209,CD40,NRP1,SPN	4
Cellular Movement, Embryonic Development	migration of mesenchymal stem cells	0.000155		0.762	CXCR4,HBEGF,MMP9,NRG1	4
Cellular Movement, Hematological System Development and Function, Immune Cell Trafficking, Inflammatory Response	movement of bone marrow-derived dendritic cells	0.000155		0.882	CCL17,CCL3,CXCR4,SPP1	4
Post-Translational Modification	phosphorylation of protein	0.000159		-0.033	CCL3,CCND2,CD40,CDKN1A,CDKN1C,CXCR4,FAM129A,FN1,FYB,HIPK2,IL1B,INHBA,ITGAM,MINK1,MMP9,NRG1,PECAM1,SLC3A2,SPN,SPP1,THBS1	21
Cellular Function and Maintenance	function of antigen presenting cells	0.00016			ADA,CCR2,CD209,CD40,GSN,IL1B,ITGAM,LTB,MMP9,SLAMF8,SPP1	11
Organismal Development	morphology of body cavity	0.000161			ADA,ADAM19,CCND2,CCR2,CD40,CDKN1A,CLEC4D,CTSC,CXCR4,DECR1,ELK3,FANCL,FN1,G0S2,GSN,HBEGF,HMOX1,HSD11B1,HTRA2,IL10RB,IL1B,IL1RN,IL7R,INHBA,KCNN4,LTB,MMP9,NRP1,PECAM1,RUNX1,SLC20A1,SNAI3,SPN,SPP1,STAB1,THBS1	36
Cellular Movement, Connective Tissue Development and Function	migration of fibroblast cell lines	0.000161		0.16	CDKN1A,ELK3,FN1,HBEGF,MMP9,RAC2,RFFL,SPP1	8
Cancer, Hematological Disease, Immunological Disease, Organismal Injury and Abnormalities	non-Hodgkin disease	0.000162			ADA,ADAM19,ASMTL,CCL24,CCND2,CD40,CDKN1A,CRELD2,CXCR4,CYP2A6 (includes others),EGR2,FN1,IL1B,IL3RA,ITGAX,ITM2C,MMP9,PECAM1,PTPRE,RGCC,RUNX1,SERPINA1,SERPINF1,SPN	24
Cardiovascular Disease, Organismal Injury and Abnormalities	abnormality of heart ventricle	0.000165		-0.277	ADAM19,CCND2,CDKN1A,CXCR4,HBEGF,HMOX1,IL1B,KCNN4,MMP9,NRG1,SLC20A1,SPP1,THBS1	13
Cancer, Organismal Injury and Abnormalities	head and neck cancer	0.000168			ATP1B1,CCL17,CCND2,CDKN1A,CTSC,CXCL1,CXCR4,CYP2A6 (includes others),DPAGT1,FN1,FRG1,HIVEP3,IL1B,IL1RN,IL3RA,INHBA,ITGAX,LTB,MINK1,MMP9,MRC1,NRG1,NRP1,PECAM1,PTPRE,RUNX1,SERPINA1,SERPINF1,SIPA1L3,SORL1,SPP1,TACSTD2,TADA1,THBS1	34
Nervous System Development and Function	myelination of nervous system	0.000169		1.237	ADAM19,CXCR4,EGR2,IL1B,NRG1,PTPRE	6
Organismal Injury and Abnormalities, Tissue Morphology	size of lesion	0.00017			CCND2,CCR2,CD40,CDKN1A,GSN,HMOX1,IL1B,IL1RN,ITGAM,MMP9,NRP1,SPP1,STAB1	13
Cancer, Hematological Disease, Immunological Disease, Organismal Injury and Abnormalities	lymphoproliferative malignancy	0.000171		1.969	ADA,ADAM19,ALDH2,ASMTL,ATP1B1,CCL17,CCL24,CCL3,CCND2,CD1A,CD40,CDK5RAP2,CDKN1A,CECR6,CRELD2,CXCR4,CYP2A6 (includes others),DHTKD1,EGR2,ENC1,FANCL,FHOD1,FN1,HTRA2,IL1B,IL3RA,IL7R,IMPA2,ITGAM,ITGAX,ITM2C,LAMP1,MMP9,NRP1,PDE1B,PECAM1,PTPRE,RAC2,RGCC,RUNX1,SERPINA1,SERPINF1,SIPA1L3,SPN,THBS1,THRAP3	46
Cardiovascular Disease, Organismal Injury and Abnormalities	formation of vascular lesion	0.000173			CCL3L3,CD40,HMOX1,MMP9,PECAM1,RUNX1,SPP1	7
Cardiovascular System Development and Function, Embryonic Development, Organismal Development, Tissue Development	angiogenesis of chorioallantoic membrane	0.00018		-1.067	FN1,NRG1,NRP1,THBS1	4
Organismal Injury and Abnormalities	damage of epithelial tissue	0.000183		1.911	CCL3,IL1B,IL1RN,ITGAM,MMP9,PECAM1,SERPINF1	7
Hematological System Development and Function, Immune Cell Trafficking, Inflammatory Response, Tissue Development	accumulation of natural killer cells	0.000184			CCL3L3,CD40,ITGAM	3
Infectious Diseases	anthrax	0.000184			IL1B,IL1RN,ITGAM	3
Cellular Movement, Hair and Skin Development and Function	chemotaxis of skin cell lines	0.000184			CXCL5,SERPINF1,THBS1	3
Developmental Disorder, Hereditary Disorder, Metabolic Disease, Neurological Disease, Organismal Injury and Abnormalities	familial amyloidotic polyneuropathy	0.000184			GSN,MMP9,TACSTD2	3
Cellular Movement, Hematological System Development and Function, Hematopoiesis, Immune Cell Trafficking, Inflammatory Response	migration of megakaryocytes	0.000184			CXCR4,MMP9,PECAM1	3
Cell Morphology, Hematological System Development and Function, Hypersensitivity Response	shape change of basophils	0.000184			CCL24,CCL3,CCR2	3
Embryonic Development, Organ Development, Organ Morphology, Organismal Development, Organismal Injury and Abnormalities, Respiratory Disease, Respiratory System Development and Function, Tissue Development	abnormal morphology of lung	0.000185			ADA,CDKN1A,ELK3,HBEGF,HSD11B1,LTB,MMP9,PECAM1,THBS1	9
Cell-To-Cell Signaling and Interaction, Cellular Growth and Proliferation, Hematological System Development and Function	stimulation of leukocytes	0.000185		1.394	CCL24,CD209,CD40,CXCL5,FN1,HMOX1,IL1B,IL1RN,SPN	9
Cell Cycle, Gene Expression	binding of NFkB binding site	0.000194		0.654	CD40,FN1,HBEGF,IL1B,ITGAM,NRG1,SERPINF1	7
Cell Cycle, Gene Expression	binding of protein binding site	0.000199		0.868	CD40,EGR2,FN1,HBEGF,IL1B,ITGAM,NRG1,RGCC,RUNX1,SERPINF1,SPN,TRIB3	12
Cancer, Cellular Development, Organismal Injury and Abnormalities, Tumor Morphology	differentiation of cancer cells	0.000204		1.067	CD40,CDKN1A,INHBA,RUNX1,SERPINF1	5
Hematological System Development and Function, Hypersensitivity Response, Tissue Morphology	quantity of eosinophils	0.000205		1.499	ADA,CCL24,CCR2,CDKN1A,ITGAM,MMP9,THBS1	7
Cell-To-Cell Signaling and Interaction, Hematological System Development and Function, Immune Cell Trafficking, Inflammatory Response	binding of dendritic cells	0.000208			CD209,CXCR4,ITGAM,MRC1	4
Immunological Disease, Inflammatory Disease, Organismal Injury and Abnormalities	formation of granuloma	0.000208		0	IL1RN,MMP9,SPP1,TREM1	4
Cellular Movement	migration of lymphoma cell lines	0.000208		1.154	CCL17,CCL3,CD40,PECAM1	4
Cardiovascular Disease, Organismal Injury and Abnormalities	aortic aneurysm	0.000209		1.109	ALOX5AP,CCR2,CTSC,MMP9,SPN,SPP1	6
Cellular Growth and Proliferation	colony formation of cells	0.000211		-0.997	CCL24,CCL3,CCL3L3,CDKN1A,DEFB103A/DEFB103B,HMOX1,IL1B,IL1RN,MMP9,NRG1,RAC2,RFFL,RUNX1,SERPINA1,SLC3A2,SPP1,TRIM22	17
Cellular Movement	cell movement of carcinoma cell lines	0.000212		0.58	CCL3,CXCR4,DPAGT1,FN1,HMOX1,IL1B,NRG1,NRP1,RFFL,SPP1	10
Cardiovascular Disease	aneurysm	0.000216		1.109	ALOX5AP,CCR2,CTSC,MMP9,RUNX1,SPN,SPP1	7
Hematological Disease	hemorrhagic disease	0.000219			CCL3,CCL3L3,CD209,CXCL1,FYB,IL1RN,MMP9,RUNX1,SERPINA1,SLC11A1,THBS1	11

## Sheet: TOX FUNCTIONS
Categories	Diseases or Functions Annotation	p-Value	Predicted Activation State	Activation z-score	Molecules	# Molecules
Liver Damage	injury of liver	1.91e-07		1.628	ALDH2,CCL3,CCR2,CD40,CDKN1A,CXCL1,HMOX1,IL1RN,IL3RA,INHBA,LTB,MMP9,SERPINA1,SPP1,STAB1	15
Liver Damage	damage of liver	3.48e-07		1.649	ALDH2,CCL3,CCR2,CD40,CDKN1A,CXCL1,HMOX1,IL1B,IL1RN,IL3RA,INHBA,LTB,MMP9,SERPINA1,SPP1,STAB1	16
Liver Inflammation/Hepatitis	inflammation of liver	2.02e-06		1.461	CCL3,CCL3L3,CCR2,CXCL1,CXCL5,HMOX1,IL10RB,IL1RN,IL3RA,ITGAM,LTB,MMP9,PECAM1,SLC7A11,SPP1,STAB1	16
Liver Steatosis	hepatic steatosis	5.96e-06		-0.742	CCR2,CD40,CDKN1A,DECR1,G0S2,HBEGF,HMOX1,HSD11B1,IL1B,RGCC,SERPINA1,SPP1,TIPARP,UPP1	14
Renal Damage	nephrotoxicity	1.23e-05			CCL3L3,CXCR4,CYP2A6 (includes others),FN1,IL1B,SLC7A11,SPP1	7
Renal Inflammation, Renal Nephritis	crescentic glomerulonephritis	1.55e-05			CCL3L3,HBEGF,IL1RN,SPP1	4
Cardiac Necrosis/Cell Death	apoptosis of cardiomyocytes	3.03e-05		-0.113	BACH1,CDKN1A,GSN,HMOX1,IL1B,IL1RN,INHBA,NRG1,SERPINF1,SPP1	10
Liver Proliferation	proliferation of liver cells	4.94e-05		0.517	CDKN1A,CXCR4,HBEGF,IL1B,IL1RN,INHBA,LTB,SLC20A1,SPP1,THBS1	10
Renal Damage, Renal Tubule Injury	proximal tubular toxicity	9.94e-05			CCL3L3,CXCR4,CYP2A6 (includes others),FN1,IL1B,SPP1	6
Liver Necrosis/Cell Death	cell death of liver cells	0.000107		1.062	ALDH2,CCR2,CD40,CDKN1A,HBEGF,HMOX1,IL1RN,INHBA,MMP9,SLC20A1	10
Liver Necrosis/Cell Death	necrosis of liver	0.000127		1.161	ADA,ALDH2,CCR2,CD40,CDKN1A,HBEGF,HMOX1,IL1RN,INHBA,MMP9,SLC20A1	11
Liver Cirrhosis	cirrhosis of liver	0.000145			ATP1B1,CXCR4,FN1,IL7R,LTB,MMP9,PTPRE,SERPINA1,SPP1	9
Increased Levels of ALT	Increased Levels of ALT	0.000208		1.982	BACH1,IL1B,LTB,SPP1	4
Liver Proliferation	proliferation of hepatocytes	0.000233		-0.031	CDKN1A,CXCR4,IL1B,IL1RN,INHBA,LTB,SLC20A1,THBS1	8
Liver Necrosis/Cell Death	apoptosis of liver cells	0.000373		0.894	ALDH2,CCR2,CD40,CDKN1A,HBEGF,INHBA,MMP9,SLC20A1	8
Liver Necrosis/Cell Death	cell death of hepatocytes	0.000388		1.031	ALDH2,CCR2,CD40,CDKN1A,HMOX1,IL1RN,INHBA,SLC20A1	8
Kidney Failure	acute renal failure	0.000406			ATP1B1,HMOX1,ITGAM,SLC7A11,SPP1	5
Cardiac Inflammation	carditis	0.00044		-1.067	CCL3L3,CCR2,IL1B,ITGAM,MMP9	5
Liver Cirrhosis	Cirrhosis	0.000474			ADA,ATP1B1,CXCR4,FN1,IL7R,LTB,MMP9,PTPRE,SERPINA1,SPP1	10
Cardiac Inflammation	myocarditis	0.000503			CCL3L3,CCR2,IL1B,MMP9	4
Cardiac Stenosis	stenosis of cardiac valve	0.00102			ADAM19,HBEGF,MMP9,SPP1	4
Kidney Failure	failure of kidney	0.00106		-0.063	ADA,ATP1B1,CDKN1A,HMOX1,ITGAM,KCNN4,SLC7A11,SPP1,THBS1	9
Renal Inflammation, Renal Nephritis	experimental crescentic glomerulonephritis	0.00111			IL1RN,SPP1	2
Cardiac Infarction	myocardial infarction	0.00116			CCL3L3,CD163,CXCR4,HMOX1,IL1RN,ITGAM,MMP9,PECAM1	8
Renal Inflammation, Renal Nephritis	diffuse proliferative lupus nephritis	0.00165			CD40,SPP1	2
Renal Inflammation, Renal Nephritis	glomerulonephritis	0.0018		-0.468	CCL3L3,CD40,CDKN1A,HBEGF,HMOX1,IL1RN,MMP9,SPP1	8
Increased Levels of ALT	increased release of ALT	0.00229			IL1B,SPP1	2
Renal Necrosis/Cell Death	cell death of renal tubule	0.00317		-0.882	CDKN1A,HMOX1,SPP1,THBS1	4
Liver Necrosis/Cell Death	apoptosis of hepatocytes	0.00336		0.952	ALDH2,CCR2,CD40,CDKN1A,INHBA,SLC20A1	6
Liver Cirrhosis	primary liver cirrhosis	0.00346			CXCR4,FN1,IL7R,LTB,SPP1	5
Renal Inflammation, Renal Nephritis	Nephritis	0.0035		-0.562	CCL3L3,CD40,CDKN1A,HBEGF,HMOX1,IL1RN,ITGAM,MMP9,SPP1	9
Cardiac Damage	damage of heart	0.00381		-0.371	ALDH2,HMOX1,INHBA,MMP9	4
Cardiac Stenosis	calcific aortic valve stenosis	0.00387			MMP9,SPP1	2
Kidney Failure	ischemic acute renal failure	0.00387			ATP1B1,HMOX1	2
Cardiac Dilation	dilation of heart ventricle	0.00391			HBEGF,MMP9,SPP1	3
Cardiac Enlargement	hypertrophy of heart cells	0.00415			CTSC,FN1,HBEGF,IL1B,INHBA,MMP9	6
Increased Levels of LDH	Increased Levels of LDH	0.00429			CCR2,HMOX1,IL1B	3
Cardiac Arteriopathy	coronary artery disease	0.00438			ADA,ALOX5AP,CD163,HCAR3,IL1B,IL1RN,ITGAM,SLC7A11,THBS1	9
Cardiac Enlargement	hypertrophy of heart	0.00458			ADA,CDKN1A,CTSC,FN1,GSN,HBEGF,HMOX1,IL1B,INHBA,MMP9	10
Cardiac Proliferation	proliferation of cardiac fibroblasts	0.00481			HBEGF,SERPINF1	2
Liver Inflammation/Hepatitis	alcoholic hepatitis	0.00559			CXCL1,CXCL5,SLC7A11	3
Liver Damage, Liver Inflammation/Hepatitis	chronic hepatitis	0.00614			CCL3,IL3RA,LTB,MMP9,SPP1,STAB1	6
Cardiac Stenosis	stenosis of aortic valve	0.00656			HBEGF,MMP9,SPP1	3
Liver Proliferation	proliferation of oval cells	0.00695			CXCR4,LTB	2
Cardiac Enlargement	hypertrophy of cardiomyocytes	0.00775			FN1,HBEGF,IL1B,INHBA,MMP9	5
Cardiac Fibrosis	fibrosis of heart	0.00803		-0.243	FN1,HBEGF,HMOX1,IL1B,MMP9,SPP1	6
Cardiac Inflammation	experimental autoimmune myocarditis	0.00816			CCL3L3,CCR2	2
Renal Damage, Renal Tubule Injury	damage of renal tubule	0.00943			FN1,HBEGF,THBS1	3
Renal Damage, Renal Tubule Injury	damage of tubulointerstitium	0.00945			FN1,HBEGF	2
Liver Cirrhosis	alpha-1 antitrypsin deficiency related emphysema-cirrhosis	0.0107			SERPINA1	1
Glomerular Injury	congestion of glomerular capillary	0.0107			PECAM1	1
Liver Damage	delay in initiation of injury of liver	0.0107			CCR2	1
Cardiac Enlargement	enlargement of cardiac valve	0.0107			HBEGF	1
Glomerular Injury	experimental glomerular disease	0.0107			CDKN1C	1
Glomerular Injury	glomerulopathy with fibronectin deposits type 2	0.0107			FN1	1
Glomerular Injury, Renal Hyperplasia/Hyperproliferation	hyperplasia of parietal epithelial cells	0.0107			CDKN1A	1
Increased Levels of Albumin	increased release of albumin	0.0107			IL1B	1
Cardiac Degeneration	myocytolysis of heart	0.0107			MMP9	1
Renal Dilation	vasodilation of renal artery	0.0107			MMP9	1
Increased Levels of LDH	increased release of LDH	0.0108			HMOX1,IL1B	2
Cardiac Proliferation	proliferation of heart cells	0.0119			HBEGF,HMOX1,NRG1,SERPINF1	4
Renal Damage	damage of kidney	0.012			CCR2,FN1,HBEGF,RGCC,THBS1	5
Renal Necrosis/Cell Death	apoptosis of renal tubule	0.0122			CDKN1A,HMOX1,THBS1	3
Glomerular Injury	glomerulosclerosis	0.0135		0.152	HBEGF,HMOX1,KCNN4,SPP1,STAB1	5
Liver Fibrosis	activation of hepatic stellate cells	0.0145			CCR2,FN1,MMP9	3
Liver Inflammation/Hepatitis	viral hepatitis	0.0157			CCL3,IL10RB,IL3RA,MMP9,SPP1	5
Increased Levels of AST	Increased Levels of AST	0.0172			BACH1,LTB	2
Congenital Heart Anomaly	perimembranous ventricular septal defect	0.0172			ADAM19,CXCR4	2
Renal Necrosis/Cell Death	necrosis of renal tubule	0.018			CDKN1A,HMOX1,SPP1	3
Liver Cirrhosis	primary biliary cirrhosis	0.0181			CXCR4,IL7R,LTB,SPP1	4
Increased Levels of Albumin	Increased Levels of Albumin	0.0189			IL1B,THBS1	2
Liver Necrosis/Cell Death	apoptosis of hepatic stellate cells	0.0189			HBEGF,MMP9	2
Liver Damage	damage of liver cells	0.0189			IL1B,IL1RN	2
Hepatocellular Carcinoma, Liver Hyperplasia/Hyperproliferation	hepatocellular carcinoma	0.0193			ALDH2,ATP1B1,CD163,CDKN1A,CDKN1C,CRELD2,FBP1,FN1,KMO,LTB,MMP9,MRC1,SPP1,STAB1	14
Liver Steatosis	microvesicular hepatic steatosis	0.0208			DECR1,UPP1	2
Liver Fibrosis	carbon tetrachloride-induced liver fibrosis	0.0212			STAB1	1
Renal Damage	drug toxicity-related nephropathy	0.0212			SLC7A11	1
Renal Hyperplasia/Hyperproliferation	hyperplasia of distal tubule	0.0212			HSD11B1	1
Renal Enlargement	hypertrophy of distal tubule	0.0212			HSD11B1	1
Increased Levels of Albumin	increased flux of albumin	0.0212			THBS1	1
Renal Inflammation, Renal Nephritis	passive Heymann nephritis	0.0212			HBEGF	1
Liver Proliferation	proliferation of hepatic progenitor cells	0.0212			INHBA	1
Cardiac Dilation	dilation of left ventricle	0.0227			MMP9,SPP1	2
Liver Fibrosis	migration of hepatic stellate cells	0.0227			CCL3,SPP1	2
Renal Hyperplasia/Hyperproliferation	hyperplasia of kidney	0.0247			CDKN1A,HSD11B1	2
Renal Inflammation, Renal Nephritis	membranous glomerulonephritis	0.0311			CDKN1A,HBEGF	2
Hepatocellular Carcinoma, Liver Hyperplasia/Hyperproliferation	tumorigenesis of hepatocellular carcinoma	0.0311			ALDH2,LTB	2
Liver Steatosis	advanced stage hepatic steatosis	0.0317			SPP1	1
Liver Cirrhosis	alcoholic cirrhosis	0.0317			MMP9	1
Renal Cellular Infiltration	cellular infiltration of kidney	0.0317			LTB	1
Liver Cholestasis	secretion of taurocholic acid	0.0317			HMOX1	1
Liver Inflammation/Hepatitis	susceptibility to hepatitis B virus	0.0317			IL10RB	1
Decreased Levels of Albumin	Decreased Levels of Albumin	0.0356			IL1B,IL1RN	2
Liver Hemorrhaging	bleeding of liver	0.0356			CCR2,IL1RN	2
Renal Damage	reperfusion injury of kidney	0.0356			CCR2,THBS1	2
Decreased Levels of Albumin	decreased secretion of albumin	0.042			IL1B	1
Cardiac Dysfunction	dysfunction of cardiomyocytes	0.042			ALDH2	1
Liver Fibrosis	experimentally-induced hepatic fibrosis	0.042			SPP1	1
Kidney Failure	nephrotoxic acute renal failure	0.042			HMOX1	1
Cardiac Transformation	transformation of endocardial cells	0.042			PECAM1	1
Liver Hyperplasia/Hyperproliferation	hepatic adenocarcinoma	0.043			CXCR4,THBS1	2
Glomerular Injury, Renal Fibrosis	fibrosis of kidney	0.043			KCNN4,SPP1,STAB1	3
Liver Damage	hepatotoxicity	0.0455			SLC7A11,TIPARP	2
Liver Damage, Liver Inflammation/Hepatitis	chronic viral hepatitis	0.0507			IL3RA,MMP9,SPP1	3
Renal Hydronephrosis	hydronephrosis	0.0507			HIVEP3,IMPA2,MMP9	3
Cardiac Necrosis/Cell Death	cell death of ventricular myocytes	0.0508			CDKN1A,NRG1	2
Congenital Heart Anomaly	double aortic arch	0.0522			NRP1	1
Liver Damage	drug-induced hepatotoxicity	0.0522			SLC7A11	1
Increased Levels of ALT	increased activation of ALT	0.0522			BACH1	1
Cardiac Damage	injury of heart	0.0535			ALDH2,INHBA	2
Liver Fibrosis	fibrosis of liver	0.0615		0	CCR2,HMOX1,SPP1,STAB1	4
Renal Necrosis/Cell Death	cell death of kidney cells	0.0618		-0.599	CDKN1A,GSN,HIPK2,HTRA2,IL1B,SPP1,SRXN1,TRIB3	8
Renal Inflammation, Renal Nephritis	acute phase crescentic glomerulonephritis	0.0623			CCL3L3	1
Liver Adhesion	adhesion of hepatocytes	0.0623			ITGAM	1
Increased Levels of AST	increased activation of AST	0.0623			BACH1	1
Cardiac Fibrosis	perivascular fibrosis	0.0623			HMOX1	1
Liver Damage	reperfusion injury of liver	0.0623			HMOX1	1
Cardiac Stenosis	stenosis of pulmonary valve	0.0623			HBEGF	1
Increased Levels of Red Blood Cells	Increased Levels of Red Blood Cells	0.066			CCND2,HMOX1,INHBA	3
Kidney Failure	acute tubular necrosis	0.0723			SPP1	1
Renal Inflammation, Renal Nephritis	immune complex nephritis	0.0723			IL1RN	1
Cardiac Dysfunction, Cardiac Fibrosis	interstitial fibrosis of left ventricle	0.0723			IL1B	1
Renal Proliferation	proliferation of podocytes	0.0723			CDKN1A	1
Cardiac Damage	rupture of heart	0.0723			MMP9	1
Decreased Levels of Albumin	decreased excretion of albumin	0.0822			IL1RN	1
Liver Regeneration	regeneration of hepatocytes	0.0822			MMP9	1
Glomerular Injury, Renal Necrosis/Cell Death	apoptosis of glomerular cells	0.0831			CDKN1A,IL1B	2
Renal Enlargement	hypertrophy of kidney	0.0831			HSD11B1,STAB1	2
Liver Inflammation/Hepatitis	infection by hepatitis B virus	0.0863			IL10RB,IL3RA	2
Renal Necrosis/Cell Death	apoptosis of proximal tubule cells	0.092			CDKN1A	1
Liver Fibrosis, Liver Proliferation	proliferation of hepatic stellate cells	0.0961			HBEGF,SPP1	2
Liver Failure	acute liver failure	0.102			SLC7A11	1
Glomerular Injury, Renal Fibrosis	fibrosis of renal glomerulus	0.102			STAB1	1
Hepatocellular Carcinoma, Liver Hyperplasia/Hyperproliferation	incidence of hepatocellular carcinoma	0.11			CDKN1A,LTB	2
Increased Levels of LDH	increased activation of LDH	0.111			CCR2	1
Cardiac Stenosis	non-rheumatic aortic stenosis	0.111			MMP9	1
Renal Proliferation	proliferation of glomerular cells	0.113			CDKN1A,IL1B	2
Liver Damage	damage of hepatocytes	0.121			IL1RN	1
Cardiac Arrythmia	atrial fibrillation	0.137			ATP1B1,MMP9,PTPRE	3
Cardiac Arteriopathy	abnormal morphology of coronary artery	0.139			IL1RN	1
Increased Levels of AST	increased localization of AST	0.139			LTB	1
Liver Failure	failure of liver	0.142			HMOX1,SLC7A11	2
Pulmonary Hypertension	Pulmonary Hypertension	0.142			ADA,CXCR4,IL1RN	3
Liver Necrosis/Cell Death	focal necrosis of liver	0.149			CCR2	1
Renal Necrosis/Cell Death	apoptosis of kidney cell lines	0.149		-0.469	GSN,HIPK2,SPP1,SRXN1,TRIB3	5
Hepatocellular Carcinoma, Liver Hyperplasia/Hyperproliferation	quantity of hepatocellular carcinoma	0.158			CDKN1A	1
Renal Necrosis/Cell Death	cell death of kidney cell lines	0.164		-0.849	GSN,HIPK2,HTRA2,SPP1,SRXN1,TRIB3	6
Cardiac Proliferation	proliferation of cardiomyocytes	0.164			HMOX1,NRG1	2
Liver Proliferation	quantity of hepatocytes	0.167			ADA	1
Cardiac Fibrosis	fibrosis of myocardium	0.176			MMP9	1
Glomerular Injury	formation of glomerular crescent	0.176			HMOX1	1
Glomerular Injury, Renal Hyperplasia/Hyperproliferation	hyperplasia of mesangial cells	0.176			CDKN1A	1
Congenital Heart Anomaly	transposition of great vessels	0.176			NRP1	1
Increased Levels of ALT	increased localization of ALT	0.184			LTB	1
Nephrosis	minimal change nephrotic syndrome	0.184			CDKN1A	1
Liver Regeneration	regeneration of liver	0.187			IL1RN,MMP9	2
Increased Levels of Hematocrit	Increased Levels of Hematocrit	0.198			HMOX1,SPP1	2
Renal Necrosis/Cell Death	cell viability of kidney cell lines	0.198			AQP3,HBEGF	2
Kidney Failure	chronic renal failure	0.199			CDKN1A,KCNN4,SLC7A11	3
Cardiac Enlargement	hypertrophy of ventricular myocytes	0.202			INHBA	1
Glomerular Injury, Renal Necrosis/Cell Death	apoptosis of mesangial cells	0.21			IL1B	1
Hepatocellular Carcinoma, Liver Hyperplasia/Hyperproliferation	development of hepatocellular carcinoma	0.21			LTB	1
Cardiac Dysfunction	dysfunction of heart	0.218			ALDH2,IL1B,MMP9	3
Liver Cholestasis	cholestasis	0.226			ADA,CDKN1A	2
Cardiac Necrosis/Cell Death	cell viability of cardiomyocytes	0.235			CXCR4	1
Cardiac Dysfunction	dysfunction of left ventricle	0.235			MMP9	1
Glomerular Injury, Renal Necrosis/Cell Death	apoptosis of podocytes	0.244			CDKN1A	1
Cardiac Enlargement	hypertrophy of right ventricle	0.244			ADA	1
Liver Hyperplasia/Hyperproliferation	liver cholangiocarcinoma	0.244			CXCR4	1
Liver Damage, Liver Inflammation/Hepatitis	chronic hepatitis B	0.252			IL3RA	1
Congenital Heart Anomaly	persistent truncus arteriosus	0.268			NRP1	1
Cardiac Necrosis/Cell Death	apoptosis of ventricular myocytes	0.283			NRG1	1
Liver Inflammation/Hepatitis	acute hepatitis	0.291			MMP9	1
Liver Damage, Liver Inflammation/Hepatitis	infection by Hepatitis C virus	0.309			CCL3,SPP1	2
Heart Failure	failure of heart	0.313			IL1B,MMP9,SLC7A11,STAB1	4
Liver Hyperplasia/Hyperproliferation	liver cancer	0.321		-0.037	ADA,ADAM19,AGK,ALDH2,ATP1B1,BACH1,CD163,CD1A,CD1E,CDKN1A,CDKN1C,CRELD2,CTSC,CXCR4,CYP2A6 (includes others),DECR1,DHTKD1,DNAJB5,DPAGT1,ENC1,FBP1,FHOD1,FN1,FYB,HIPK2,HIVEP3,HMOX1,HTRA2,HTRA4,IFT74,IL7R,INHBA,ITGAM,KMO,LTB,MINK1,MMP9,MRC1,NRG1,PDE1B,PTPRE,RCOR3,SERPINA1,SLC11A1,SOBP,SORL1,SPN,SPP1,STAB1,STK11IP,TACSTD2,THBS1,THRAP3,TIPARP,TOR3A	55
Renal Proliferation	cell proliferation of kidney cell lines	0.322			CDKN1A,ENC1,QPCT	3
Renal Enlargement	hypertrophy of renal glomerulus	0.335			STAB1	1
Liver Hyperplasia/Hyperproliferation	liver tumor	0.34		-0.037	ADA,ADAM19,AGK,ALDH2,ATP1B1,BACH1,CD163,CD1A,CD1E,CDKN1A,CDKN1C,CRELD2,CTSC,CXCR4,CYP2A6 (includes others),DECR1,DHTKD1,DNAJB5,DPAGT1,ENC1,FBP1,FHOD1,FN1,FYB,HIPK2,HIVEP3,HMOX1,HTRA2,HTRA4,IFT74,IL3RA,IL7R,INHBA,ITGAM,KMO,LTB,MINK1,MMP9,MRC1,NRG1,PDE1B,PTPRE,RCOR3,SERPINA1,SLC11A1,SOBP,SORL1,SPN,SPP1,STAB1,STK11IP,TACSTD2,THBS1,THRAP3,TIPARP,TOR3A	56
Liver Hyperplasia/Hyperproliferation	growth of liver tumor	0.342			CXCR4	1
Cardiac Damage	cardiotoxicity	0.349			RAC2	1
Liver Hyperplasia/Hyperproliferation	liver carcinoma	0.362		0.689	ADA,ADAM19,AGK,ALDH2,ATP1B1,BACH1,CD163,CD1A,CD1E,CDKN1A,CDKN1C,CRELD2,CTSC,CXCR4,CYP2A6 (includes others),DECR1,DHTKD1,DNAJB5,DPAGT1,ENC1,FBP1,FHOD1,FN1,FYB,HIPK2,HIVEP3,HMOX1,HTRA2,HTRA4,IFT74,IL7R,INHBA,ITGAM,KMO,LTB,MINK1,MMP9,MRC1,NRG1,PDE1B,PTPRE,RCOR3,SLC11A1,SOBP,SORL1,SPN,SPP1,STAB1,STK11IP,THBS1,THRAP3,TIPARP,TOR3A	53
Cardiac Congestive Cardiac Failure, Heart Failure	congestive heart failure	0.367			SLC7A11,STAB1	2
Cardiac Dysfunction	ventricular dysfunction	0.367			IL1B,MMP9	2
Liver Hypoplasia	hypoplasia of liver	0.37			SLC20A1	1
Cardiac Enlargement	ventricular hypertrophy	0.375			ADA,INHBA	2
Renal Proliferation	proliferation of mesangial cells	0.377			IL1B	1
Kidney Failure	end stage renal disease	0.382			KCNN4,SLC7A11	2
Glomerular Injury, Kidney Failure, Renal Fibrosis	interstitial fibrosis of kidney	0.39			KCNN4	1
Increased Levels of Creatinine	Increased Levels of Creatinine	0.416			CCR2	1
Congenital Heart Anomaly	congenital heart disease	0.42			ADAM19,CXCR4,NRP1	3
Cardiac Dilation	dilated cardiomyopathy	0.426			FN1,MMP9,STAB1	3
Liver Damage, Liver Inflammation/Hepatitis	chronic hepatitis C	0.47			SPP1	1
Liver Cholestasis	intrahepatic cholestasis	0.481			ADA	1
Liver Hyperplasia/Hyperproliferation	liver metastasis	0.492			CXCR4	1
Increased Levels of Alkaline Phosphatase	increased activation of alkaline phosphatase	0.513			IL1B	1
Liver Enlargement	hepatomegaly	0.604			CCR2	1
