# Supplementary material for: Glucocorticoids promote apoptosis of proinflammatory monocytes by inhibiting ERK activity
Source: Cell Death Dis. 2018 Feb 15;9(3):267. doi: 10.1038/s41419-018-0332-4 (PMC5833693; doi:10.1038/s41419-018-0332-4)
Supplement: Supplementary file 4 — Supplemental Table S3 [file 41419_2018_332_MOESM4_ESM.xlsx]

## Sheet: GENE LIST
Symbol	Entrez Gene Name	Expr Fold Change	Location	Type(s)
AARS2	alanyl-tRNA synthetase 2, mitochondrial	-2.202	Cytoplasm	enzyme
ABCC6	ATP binding cassette subfamily C member 6	-1.662	Plasma Membrane	transporter
ACAP3	ArfGAP with coiled-coil, ankyrin repeat and PH domains 3	-2.068	Nucleus	transcription regulator
ACY3	aminoacylase 3	-2.485	Cytoplasm	enzyme
ADAD1	adenosine deaminase domain containing 1	-2.417	Nucleus	peptidase
ADAM22	ADAM metallopeptidase domain 22	-1.64	Plasma Membrane	peptidase
ADAMTS6	ADAM metallopeptidase with thrombospondin type 1 motif 6	-2.751	Extracellular Space	peptidase
ADCY3	adenylate cyclase 3	-1.718	Plasma Membrane	enzyme
AGAP1	ArfGAP with GTPase domain, ankyrin repeat and PH domain 1	-2.263	Cytoplasm	enzyme
AGK	acylglycerol kinase	-1.888	Cytoplasm	kinase
AGPAT3	1-acylglycerol-3-phosphate O-acyltransferase 3	-1.523	Cytoplasm	enzyme
ALDH1L2	aldehyde dehydrogenase 1 family member L2	-2.127	Cytoplasm	enzyme
ALDH2	aldehyde dehydrogenase 2 family (mitochondrial)	-1.855	Cytoplasm	enzyme
ALPK1	alpha kinase 1	-2.014	Other	kinase
ANGEL1	angel homolog 1	-2.158	Extracellular Space	other
ANGPT2	angiopoietin 2	-1.747	Extracellular Space	growth factor
ANKK1	ankyrin repeat and kinase domain containing 1	-1.712	Cytoplasm	kinase
ANKMY1	ankyrin repeat and MYND domain containing 1	-1.485	Other	other
ANP32A-IT1	ANP32A intronic transcript 1	-2.192	Other	other
APBB2	amyloid beta precursor protein binding family B member 2	-2.113	Cytoplasm	other
APIP	APAF1 interacting protein	-1.9	Cytoplasm	enzyme
APMAP	adipocyte plasma membrane associated protein	-1.493	Plasma Membrane	enzyme
APRT	adenine phosphoribosyltransferase	-2.182	Cytoplasm	enzyme
ARHGAP10	Rho GTPase activating protein 10	-2.103	Cytoplasm	other
ARHGAP25	Rho GTPase activating protein 25	-2.481	Cytoplasm	other
ARMC8	armadillo repeat containing 8	-2.037	Nucleus	other
ARVCF	armadillo repeat gene deleted in velocardiofacial syndrome	-1.804	Plasma Membrane	other
ASB7	ankyrin repeat and SOCS box containing 7	-2.43	Other	other
ASMTL	acetylserotonin O-methyltransferase-like	-2.137	Cytoplasm	enzyme
ASPA	aspartoacylase	-1.653	Cytoplasm	enzyme
ATP5G3	ATP synthase, H+ transporting, mitochondrial Fo complex subunit C3 (subunit 9)	2.439	Cytoplasm	transporter
ATP6V0A4	ATPase H+ transporting V0 subunit a4	-1.771	Cytoplasm	transporter
B3GALT2	beta-1,3-galactosyltransferase 2	-1.891	Cytoplasm	enzyme
B9D2	B9 protein domain 2	-1.8	Cytoplasm	other
BACH1	BTB domain and CNC homolog 1	4.074	Nucleus	transcription regulator
BAMBI	BMP and activin membrane bound inhibitor	-1.922	Plasma Membrane	other
BMP8A	bone morphogenetic protein 8a	-1.753	Extracellular Space	cytokine
BTBD7	BTB domain containing 7	-1.932	Nucleus	other
BTRC	beta-transducin repeat containing E3 ubiquitin protein ligase	-1.709	Cytoplasm	enzyme
BZW2	basic leucine zipper and W2 domains 2	-2.091	Cytoplasm	translation regulator
C14orf79	chromosome 14 open reading frame 79	-1.994	Other	other
C1orf115	chromosome 1 open reading frame 115	-1.764	Other	other
CACNA2D4	calcium voltage-gated channel auxiliary subunit alpha2delta 4	-1.892	Plasma Membrane	ion channel
CADPS2	calcium dependent secretion activator 2	-2.251	Plasma Membrane	other
CAMK2N1	calcium/calmodulin dependent protein kinase II inhibitor 1	-1.635	Plasma Membrane	kinase
CASC4	cancer susceptibility 4	-1.882	Cytoplasm	other
CBL	Cbl proto-oncogene	-2.097	Nucleus	transcription regulator
CBLN3	cerebellin 3 precursor	-1.897	Extracellular Space	other
CCDC174	coiled-coil domain containing 174	-1.766	Nucleus	other
CCDC57	coiled-coil domain containing 57	-2.055	Other	other
CCDC69	coiled-coil domain containing 69	-1.721	Other	other
CCL2	C-C motif chemokine ligand 2	3.224	Extracellular Space	cytokine
CCNC	cyclin C	-2.165	Nucleus	kinase
CCNG2	cyclin G2	-1.904	Nucleus	other
CCR2	C-C motif chemokine receptor 2	-1.648	Plasma Membrane	G-protein coupled receptor
CD160	CD160 molecule	-2.437	Plasma Membrane	transmembrane receptor
CDK17	cyclin dependent kinase 17	-2.258	Cytoplasm	kinase
CDKN1C	cyclin dependent kinase inhibitor 1C	-1.705	Nucleus	other
CEACAM6	carcinoembryonic antigen related cell adhesion molecule 6	-1.929	Plasma Membrane	other
CEP135	centrosomal protein 135	-2.093	Cytoplasm	other
CEP97	centrosomal protein 97	-2.591	Cytoplasm	other
CFAP157	cilia and flagella associated protein 157	-1.497	Other	other
CFB	complement factor B	-1.583	Extracellular Space	peptidase
CHMP2B	charged multivesicular body protein 2B	-1.884	Cytoplasm	other
CIB1	calcium and integrin binding 1	-1.757	Nucleus	other
CIITA	class II major histocompatibility complex transactivator	-1.551	Nucleus	transcription regulator
CKB	creatine kinase B	-1.987	Cytoplasm	kinase
CKLF	chemokine like factor	-2.101	Extracellular Space	cytokine
CLASP2	cytoplasmic linker associated protein 2	-1.922	Cytoplasm	other
CLDN9	claudin 9	-1.65	Plasma Membrane	other
CLTA	clathrin light chain A	2.134	Plasma Membrane	other
CMTM7	CKLF like MARVEL transmembrane domain containing 7	-1.746	Extracellular Space	cytokine
COG6	component of oligomeric golgi complex 6	-2.126	Cytoplasm	transporter
COQ8B	coenzyme Q8B	-2.988	Cytoplasm	kinase
CORO2B	coronin 2B	-1.445	Other	other
CRELD2	cysteine rich with EGF like domains 2	1.561	Other	other
CRIM1	cysteine rich transmembrane BMP regulator 1	-2.017	Extracellular Space	kinase
CSF2RA	colony stimulating factor 2 receptor alpha subunit	-2.091	Plasma Membrane	transmembrane receptor
CSNK2B	casein kinase 2 beta	1.564	Cytoplasm	kinase
CST6	cystatin E/M	-2.522	Extracellular Space	other
CTSS	cathepsin S	-2.12	Cytoplasm	peptidase
CXCL1	C-X-C motif chemokine ligand 1	3.073	Extracellular Space	cytokine
CXCR4	C-X-C motif chemokine receptor 4	-1.829	Plasma Membrane	G-protein coupled receptor
CXorf38	chromosome X open reading frame 38	-2.057	Other	other
CXorf65	chromosome X open reading frame 65	-1.585	Other	other
CYP2A6 (includes others)	cytochrome P450 family 2 subfamily A member 6	-2.823	Cytoplasm	enzyme
DANCR	differentiation antagonizing non-protein coding RNA	-2.268	Other	other
DCAF8	DDB1 and CUL4 associated factor 8	-2.012	Other	other
DEFB103A/DEFB103B	defensin beta 103B	-2.545	Extracellular Space	other
DENND5B	DENN domain containing 5B	-2.042	Cytoplasm	other
DGKE	diacylglycerol kinase epsilon	-2.075	Cytoplasm	kinase
DHTKD1	dehydrogenase E1 and transketolase domain containing 1	-2.298	Cytoplasm	enzyme
DIAPH3	diaphanous related formin 3	-1.575	Cytoplasm	enzyme
DNAJA3	DnaJ heat shock protein family (Hsp40) member A3	-1.922	Cytoplasm	other
DNAJC27	DnaJ heat shock protein family (Hsp40) member C27	-1.717	Cytoplasm	enzyme
DNAJC5	DnaJ heat shock protein family (Hsp40) member C5	-1.712	Plasma Membrane	other
DOCK4	dedicator of cytokinesis 4	-1.705	Plasma Membrane	other
EDNRB	endothelin receptor type B	1.733	Plasma Membrane	G-protein coupled receptor
ELK3	ELK3, ETS transcription factor	-2.553	Nucleus	transcription regulator
ELOF1	elongation factor 1 homolog	-1.471	Nucleus	other
EPB41L4A	erythrocyte membrane protein band 4.1 like 4A	-1.962	Extracellular Space	other
ERBB3	erb-b2 receptor tyrosine kinase 3	-2.354	Plasma Membrane	kinase
ERC1	ELKS/RAB6-interacting/CAST family member 1	-1.502	Cytoplasm	other
ETFA	electron transfer flavoprotein alpha subunit	-1.904	Cytoplasm	transporter
FABP5	fatty acid binding protein 5	1.805	Cytoplasm	transporter
FAM104B	family with sequence similarity 104 member B	-2.181	Other	other
FAM149A	family with sequence similarity 149 member A	-2.368	Other	other
FANCI	Fanconi anemia complementation group I	1.66	Nucleus	other
FANCL	Fanconi anemia complementation group L	-1.773	Nucleus	enzyme
FAP	fibroblast activation protein alpha	-1.488	Cytoplasm	peptidase
FCGR2B	Fc fragment of IgG receptor IIb	-1.539	Plasma Membrane	transmembrane receptor
FCRLA	Fc receptor like A	-1.949	Plasma Membrane	other
FENDRR	FOXF1 adjacent non-coding developmental regulatory RNA	-2.464	Other	other
FERMT1	fermitin family member 1	-1.639	Plasma Membrane	other
FHAD1	forkhead associated phosphopeptide binding domain 1	-2.087	Other	other
FLOT1	flotillin 1	-1.976	Plasma Membrane	other
FN1	fibronectin 1	-2.949	Extracellular Space	enzyme
FOXK1	forkhead box K1	-2.133	Nucleus	transcription regulator
FTH1	ferritin heavy chain 1	-1.501	Cytoplasm	enzyme
FTL	ferritin light chain	-1.6	Cytoplasm	enzyme
G6PC2	glucose-6-phosphatase catalytic subunit 2	-2.095	Cytoplasm	phosphatase
GAD1	glutamate decarboxylase 1	-2.051	Cytoplasm	enzyme
GALNT11	polypeptide N-acetylgalactosaminyltransferase 11	-2.039	Cytoplasm	enzyme
GCC2	GRIP and coiled-coil domain containing 2	-1.805	Cytoplasm	other
GGT7	gamma-glutamyltransferase 7	-1.418	Plasma Membrane	enzyme
GIMAP1	GTPase, IMAP family member 1	-1.61	Cytoplasm	other
GNAL	G protein subunit alpha L	-2.748	Cytoplasm	enzyme
GPR157	G protein-coupled receptor 157	-1.977	Plasma Membrane	G-protein coupled receptor
GPR68	G protein-coupled receptor 68	-1.61	Plasma Membrane	G-protein coupled receptor
GPR85	G protein-coupled receptor 85	-1.433	Plasma Membrane	G-protein coupled receptor
GRK4	G protein-coupled receptor kinase 4	-1.973	Plasma Membrane	kinase
GRK5	G protein-coupled receptor kinase 5	-1.786	Plasma Membrane	kinase
GSKIP	GSK3B interacting protein	-1.491	Other	other
GZMM	granzyme M	-2.308	Cytoplasm	peptidase
H1FNT	H1 histone family member N, testis specific	-1.986	Nucleus	other
HBEGF	heparin binding EGF like growth factor	-2.244	Extracellular Space	growth factor
HES7	hes family bHLH transcription factor 7	-2.426	Nucleus	transcription regulator
HIBADH	3-hydroxyisobutyrate dehydrogenase	-1.713	Cytoplasm	enzyme
HIPK2	homeodomain interacting protein kinase 2	-3.296	Nucleus	kinase
HLA-DMA	major histocompatibility complex, class II, DM alpha	-1.772	Plasma Membrane	transmembrane receptor
HLA-DMB	major histocompatibility complex, class II, DM beta	-2.449	Plasma Membrane	transmembrane receptor
HLA-DOA	major histocompatibility complex, class II, DO alpha	-1.615	Plasma Membrane	transmembrane receptor
HLA-DPA1	major histocompatibility complex, class II, DP alpha 1	-1.914	Plasma Membrane	transmembrane receptor
HLA-DQA2	major histocompatibility complex, class II, DQ alpha 2	-1.935	Plasma Membrane	transmembrane receptor
HLA-DQB1	major histocompatibility complex, class II, DQ beta 1	-1.761	Plasma Membrane	other
HLA-DRB3	major histocompatibility complex, class II, DR beta 3	-1.954	Cytoplasm	other
HLA-DRB5	major histocompatibility complex, class II, DR beta 5	-1.959	Plasma Membrane	transmembrane receptor
HMGB3	high mobility group box 3	-2.296	Nucleus	other
HOXB2	homeobox B2	-1.473	Nucleus	transcription regulator
HPCAL1	hippocalcin like 1	1.774	Cytoplasm	other
HSD17B1	hydroxysteroid 17-beta dehydrogenase 1	-1.419	Cytoplasm	enzyme
HTRA2	HtrA serine peptidase 2	-2.183	Cytoplasm	peptidase
HTRA4	HtrA serine peptidase 4	-3.527	Other	peptidase
ICOSLG/LOC102723996	inducible T-cell costimulator ligand	-2.231	Plasma Membrane	other
IDE	insulin degrading enzyme	-1.617	Extracellular Space	peptidase
IFT74	intraflagellar transport 74	2.566	Cytoplasm	other
IFT88	intraflagellar transport 88	1.621	Cytoplasm	other
IGFBP4	insulin like growth factor binding protein 4	-1.783	Extracellular Space	other
IL4I1	interleukin 4 induced 1	-2.702	Cytoplasm	enzyme
ILDR1	immunoglobulin like domain containing receptor 1	-2.158	Plasma Membrane	transmembrane receptor
ITIH5	inter-alpha-trypsin inhibitor heavy chain family member 5	-1.878	Other	other
JAML	junction adhesion molecule like	-1.662	Plasma Membrane	other
KANSL1	KAT8 regulatory NSL complex subunit 1	-1.608	Nucleus	other
KAT8	lysine acetyltransferase 8	-1.454	Nucleus	enzyme
KBTBD2	kelch repeat and BTB domain containing 2	-1.682	Other	other
KCND2	potassium voltage-gated channel subfamily D member 2	-1.778	Plasma Membrane	ion channel
KCNIP1	potassium voltage-gated channel interacting protein 1	-1.695	Plasma Membrane	ion channel
KCTD2	potassium channel tetramerization domain containing 2	-1.866	Other	ion channel
KLK3	kallikrein related peptidase 3	-2.059	Extracellular Space	peptidase
KRT7	keratin 7	-1.769	Cytoplasm	other
KRTAP8-1	keratin associated protein 8-1	-2.141	Cytoplasm	other
KSR2	kinase suppressor of ras 2	-1.733	Cytoplasm	kinase
L3MBTL3	l(3)mbt-like 3 (Drosophila)	-2.01	Nucleus	other
LAMTOR2	late endosomal/lysosomal adaptor, MAPK and MTOR activator 2	-1.537	Cytoplasm	other
LAPTM5	lysosomal protein transmembrane 5	-2.121	Plasma Membrane	other
LCN1	lipocalin 1	-2.052	Extracellular Space	transporter
LGALS14	galectin 14	-1.783	Nucleus	other
LGALS2	galectin 2	-2.558	Cytoplasm	other
LINC00599	long intergenic non-protein coding RNA 599	-2.1	Other	other
LINC01587	long intergenic non-protein coding RNA 1587	-2.783	Other	other
LMO1	LIM domain only 1	-1.626	Nucleus	transcription regulator
LOC284412	uncharacterized LOC284412	-2.922	Other	other
LRRC32	leucine rich repeat containing 32	-1.637	Plasma Membrane	other
LRRC47	leucine rich repeat containing 47	-1.6	Other	other
LSM14B	LSM family member 14B	-2.313	Other	other
LTBP4	latent transforming growth factor beta binding protein 4	-2.041	Extracellular Space	growth factor
MALAT1	metastasis associated lung adenocarcinoma transcript 1 (non-protein coding)	-1.486	Nucleus	other
MAOB	monoamine oxidase B	-2.428	Cytoplasm	enzyme
MDFIC	MyoD family inhibitor domain containing	-1.892	Nucleus	other
MED13	mediator complex subunit 13	-2.637	Nucleus	transcription regulator
MERTK	MER proto-oncogene, tyrosine kinase	1.58	Plasma Membrane	kinase
METAP1	methionyl aminopeptidase 1	-1.366	Cytoplasm	peptidase
MGAT3	mannosyl (beta-1,4-)-glycoprotein beta-1,4-N-acetylglucosaminyltransferase	-2.241	Cytoplasm	enzyme
MINK1	misshapen like kinase 1	-1.749	Cytoplasm	kinase
MINOS1-NBL1/NBL1	neuroblastoma 1, DAN family BMP antagonist	-1.917	Nucleus	other
MLH1	mutL homolog 1	-1.907	Nucleus	enzyme
MOBP	myelin-associated oligodendrocyte basic protein	-2.133	Cytoplasm	other
MPP3	membrane palmitoylated protein 3	-1.574	Plasma Membrane	kinase
MPP6	membrane palmitoylated protein 6	-2.282	Plasma Membrane	kinase
MRGPRX2	MAS related GPR family member X2	-1.676	Plasma Membrane	G-protein coupled receptor
MUM1	melanoma associated antigen (mutated) 1	-1.59	Nucleus	other
MUS81	MUS81 structure-specific endonuclease subunit	-1.462	Nucleus	enzyme
MYNN	myoneurin	-1.517	Nucleus	transcription regulator
MYPOP	Myb related transcription factor, partner of profilin	-2.03	Nucleus	transcription regulator
NAB2	NGFI-A binding protein 2	-1.957	Nucleus	transcription regulator
NBR2	neighbor of BRCA1 gene 2 (non-protein coding)	-1.595	Other	other
NDFIP1	Nedd4 family interacting protein 1	-1.514	Cytoplasm	other
NDUFC2	NADH:ubiquinone oxidoreductase subunit C2	-1.947	Cytoplasm	enzyme
NEDD8	neural precursor cell expressed, developmentally down-regulated 8	-1.791	Nucleus	enzyme
NME4	NME/NM23 nucleoside diphosphate kinase 4	-1.918	Cytoplasm	kinase
NPHP3	nephrocystin 3	-1.894	Extracellular Space	other
NR1H4	nuclear receptor subfamily 1 group H member 4	-1.811	Nucleus	ligand-dependent nuclear receptor
NRG1	neuregulin 1	-1.798	Plasma Membrane	growth factor
NSD1	nuclear receptor binding SET domain protein 1	-2.096	Nucleus	transcription regulator
NT5C3B	5'-nucleotidase, cytosolic IIIB	-2.26	Cytoplasm	phosphatase
NTN1	netrin 1	-2.315	Extracellular Space	other
NTNG1	netrin G1	-1.651	Extracellular Space	other
NUP155	nucleoporin 155	-1.42	Nucleus	transporter
OAT	ornithine aminotransferase	-1.81	Cytoplasm	enzyme
ORC6	origin recognition complex subunit 6	-3.055	Nucleus	other
P2RX6	purinergic receptor P2X 6	-2.687	Plasma Membrane	ion channel
P4HB	prolyl 4-hydroxylase subunit beta	1.997	Cytoplasm	enzyme
PATZ1	POZ/BTB and AT hook containing zinc finger 1	-1.622	Nucleus	transcription regulator
PAXBP1	PAX3 and PAX7 binding protein 1	-2.186	Nucleus	other
PBRM1	polybromo 1	-1.626	Nucleus	other
PCGF2	polycomb group ring finger 2	-2.112	Nucleus	transcription regulator
PDE4B	phosphodiesterase 4B	-2.408	Cytoplasm	enzyme
PDE4D	phosphodiesterase 4D	-1.489	Cytoplasm	enzyme
PDHA1	pyruvate dehydrogenase (lipoamide) alpha 1	-1.885	Cytoplasm	enzyme
PDS5B	PDS5 cohesin associated factor B	1.887	Nucleus	other
PECAM1	platelet and endothelial cell adhesion molecule 1	-1.611	Plasma Membrane	other
PEF1	penta-EF-hand domain containing 1	-1.807	Cytoplasm	other
PFKP	phosphofructokinase, platelet	-1.832	Cytoplasm	kinase
PHACTR2	phosphatase and actin regulator 2	-1.705	Other	other
PITPNM2	phosphatidylinositol transfer protein membrane associated 2	-1.837	Cytoplasm	enzyme
PJA1	praja ring finger ubiquitin ligase 1	-2.307	Cytoplasm	enzyme
PKHD1L1	polycystic kidney and hepatic disease 1 (autosomal recessive)-like 1	-2.088	Extracellular Space	other
PLA2G12A	phospholipase A2 group XIIA	-1.905	Other	enzyme
PLA2G2F	phospholipase A2 group IIF	-2.344	Extracellular Space	enzyme
PLAGL2	PLAG1 like zinc finger 2	-1.534	Nucleus	transcription regulator
PLEKHM1	pleckstrin homology and RUN domain containing M1	-1.988	Cytoplasm	other
PNLIPRP2	pancreatic lipase related protein 2 (gene/pseudogene)	-2.163	Extracellular Space	enzyme
POGZ	pogo transposable element with ZNF domain	-2.334	Nucleus	enzyme
POLR2F	RNA polymerase II subunit F	-1.566	Nucleus	enzyme
POM121/POM121C	POM121 transmembrane nucleoporin	-1.978	Nucleus	other
PON1	paraoxonase 1	-2.714	Extracellular Space	phosphatase
PPARGC1B	PPARG coactivator 1 beta	-1.648	Nucleus	transcription regulator
PPP1R11	protein phosphatase 1 regulatory inhibitor subunit 11	-2.023	Cytoplasm	other
PPT1	palmitoyl-protein thioesterase 1	-2.935	Cytoplasm	enzyme
PRKAB2	protein kinase AMP-activated non-catalytic subunit beta 2	-1.594	Cytoplasm	kinase
PRMT9	protein arginine methyltransferase 9	-1.583	Other	other
PRND	prion protein 2 (dublet)	-1.885	Plasma Membrane	other
PRR3	proline rich 3	-1.347	Other	other
PSIP1	PC4 and SFRS1 interacting protein 1	-1.439	Nucleus	transcription regulator
PSMB3	proteasome subunit beta 3	-2.195	Cytoplasm	peptidase
PTCH2	patched 2	-1.947	Plasma Membrane	transmembrane receptor
PTPDC1	protein tyrosine phosphatase domain containing 1	-2.278	Extracellular Space	phosphatase
PTPRZ1	protein tyrosine phosphatase, receptor type Z1	-2.272	Plasma Membrane	phosphatase
PUM1	pumilio RNA binding family member 1	-1.939	Cytoplasm	other
PXK	PX domain containing serine/threonine kinase like	-1.888	Cytoplasm	kinase
RAB11FIP2	RAB11 family interacting protein 2	-2.057	Cytoplasm	other
RAB27B	RAB27B, member RAS oncogene family	-1.747	Cytoplasm	enzyme
RABL3	RAB, member of RAS oncogene family like 3	-4.192	Other	enzyme
RAC2	ras-related C3 botulinum toxin substrate 2 (rho family, small GTP binding protein Rac2)	1.934	Cytoplasm	enzyme
RALGDS	ral guanine nucleotide dissociation stimulator	-1.432	Cytoplasm	other
RAP1GAP	RAP1 GTPase activating protein	-1.544	Cytoplasm	other
RAP1GAP2	RAP1 GTPase activating protein 2	-1.691	Cytoplasm	other
RAP2C	RAP2C, member of RAS oncogene family	-1.631	Cytoplasm	enzyme
RAPGEF2	Rap guanine nucleotide exchange factor 2	-2.398	Cytoplasm	other
RAPH1	Ras association (RalGDS/AF-6) and pleckstrin homology domains 1	-1.887	Plasma Membrane	other
RASGEF1A	RasGEF domain family member 1A	-2.002	Cytoplasm	other
RCOR3	REST corepressor 3	-2.037	Nucleus	other
RFFL	ring finger and FYVE like domain containing E3 ubiquitin protein ligase	-1.803	Cytoplasm	enzyme
RFNG	RFNG O-fucosylpeptide 3-beta-N-acetylglucosaminyltransferase	1.705	Cytoplasm	enzyme
RHOT2	ras homolog family member T2	-1.512	Cytoplasm	enzyme
RNF215	ring finger protein 215	-2.821	Other	other
RNF5	ring finger protein 5	-2.093	Cytoplasm	enzyme
ROBO4	roundabout guidance receptor 4	-1.527	Plasma Membrane	other
RPAIN	RPA interacting protein	-1.373	Nucleus	other
RPUSD3	RNA pseudouridylate synthase domain containing 3	1.818	Other	other
RTKN2	rhotekin 2	-2.003	Plasma Membrane	other
S100A14	S100 calcium binding protein A14	-1.787	Cytoplasm	other
SCLT1	sodium channel and clathrin linker 1	-4.261	Plasma Membrane	transporter
SELENOO	selenoprotein O	-1.593	Extracellular Space	enzyme
SEMA4G	semaphorin 4G	-2	Plasma Membrane	other
SERPINB2	serpin family B member 2	2.864	Extracellular Space	other
SERPINF1	serpin family F member 1	-1.77	Extracellular Space	other
SETX	senataxin	-1.373	Nucleus	enzyme
SFRP2	secreted frizzled related protein 2	-1.518	Plasma Membrane	transmembrane receptor
SIPA1L3	signal induced proliferation associated 1 like 3	-1.894	Extracellular Space	other
SIRT5	sirtuin 5	-1.993	Cytoplasm	enzyme
SLAMF7	SLAM family member 7	-2.566	Plasma Membrane	other
SLC12A9	solute carrier family 12 member 9	-1.698	Plasma Membrane	transporter
SLC23A3	solute carrier family 23 member 3	-2.278	Other	transporter
SLC39A7	solute carrier family 39 member 7	1.39	Plasma Membrane	transporter
SLC43A1	solute carrier family 43 member 1	-2.256	Plasma Membrane	transporter
SLC4A7	solute carrier family 4 member 7	-1.804	Plasma Membrane	transporter
SNX21	sorting nexin family member 21	-1.748	Cytoplasm	transporter
SOCS3	suppressor of cytokine signaling 3	-1.723	Cytoplasm	phosphatase
SORL1	sortilin related receptor 1	-1.656	Cytoplasm	transporter
SP140L	SP140 nuclear body protein like	-1.942	Other	other
SPATA18	spermatogenesis associated 18	-2.161	Cytoplasm	other
SPNS1	sphingolipid transporter 1 (putative)	-1.906	Cytoplasm	transporter
SPRED2	sprouty related EVH1 domain containing 2	-1.947	Extracellular Space	cytokine
SREBF1	sterol regulatory element binding transcription factor 1	-1.683	Nucleus	transcription regulator
SREK1IP1	SREK1 interacting protein 1	-1.91	Other	other
ST8SIA4	ST8 alpha-N-acetyl-neuraminide alpha-2,8-sialyltransferase 4	4.182	Cytoplasm	enzyme
STK11IP	serine/threonine kinase 11 interacting protein	-2.736	Cytoplasm	other
SYNM	synemin	-1.41	Cytoplasm	other
SYNPO2L	synaptopodin 2 like	-2.204	Cytoplasm	other
TADA1	transcriptional adaptor 1	-2.004	Nucleus	transcription regulator
TARP	TCR gamma alternate reading frame protein	-3.223	Cytoplasm	other
TATDN1	TatD DNase domain containing 1	-2.238	Extracellular Space	other
TBC1D8	TBC1 domain family member 8	2.142	Plasma Membrane	other
TEKT2	tektin 2	-2.071	Cytoplasm	other
TES	testin LIM domain protein	-1.544	Plasma Membrane	other
TFDP1	transcription factor Dp-1	-1.917	Nucleus	transcription regulator
TFF3	trefoil factor 3	-2.031	Extracellular Space	other
THBD	thrombomodulin	1.857	Plasma Membrane	transmembrane receptor
THBS1	thrombospondin 1	2.036	Extracellular Space	other
THRAP3	thyroid hormone receptor associated protein 3	-1.99	Nucleus	transcription regulator
TIMM23	translocase of inner mitochondrial membrane 23	-2.036	Cytoplasm	transporter
TMED4	transmembrane p24 trafficking protein 4	-2.703	Cytoplasm	transporter
TMEM116	transmembrane protein 116	-2.27	Other	other
TMEM164	transmembrane protein 164	-1.707	Other	other
TMEM199	transmembrane protein 199	-2.222	Cytoplasm	other
TMEM65	transmembrane protein 65	1.725	Cytoplasm	other
TMOD1	tropomodulin 1	-2.504	Cytoplasm	enzyme
TMTC4	transmembrane and tetratricopeptide repeat containing 4	-1.87	Other	other
TOR3A	torsin family 3 member A	-2.166	Cytoplasm	enzyme
TP73	tumor protein p73	-2.635	Nucleus	transcription regulator
TPH1	tryptophan hydroxylase 1	-1.958	Nucleus	enzyme
TRAK2	trafficking kinesin protein 2	-1.694	Plasma Membrane	transporter
TRANK1	tetratricopeptide repeat and ankyrin repeat containing 1	-1.905	Nucleus	transcription regulator
TRIM22	tripartite motif containing 22	-1.97	Cytoplasm	transcription regulator
TRIM33	tripartite motif containing 33	-1.546	Nucleus	transcription regulator
TTC25	tetratricopeptide repeat domain 25	-2.058	Cytoplasm	other
TTC9	tetratricopeptide repeat domain 9	-1.451	Extracellular Space	other
TTF2	transcription termination factor 2	-2.164	Cytoplasm	transcription regulator
TUBB4B	tubulin beta 4B class IVb	1.643	Cytoplasm	other
TUSC3	tumor suppressor candidate 3	-1.877	Plasma Membrane	transporter
TWF1	twinfilin actin binding protein 1	-2.131	Cytoplasm	kinase
TWISTNB	TWIST neighbor	-3.076	Nucleus	other
TXNRD3	thioredoxin reductase 3	-2.32	Cytoplasm	enzyme
UBAP2	ubiquitin associated protein 2	-1.499	Cytoplasm	other
UBE2D1	ubiquitin conjugating enzyme E2 D1	-2.154	Cytoplasm	enzyme
UBE2E2	ubiquitin conjugating enzyme E2 E2	-2.156	Cytoplasm	enzyme
UBN2	ubinuclein 2	-2.466	Nucleus	other
UBXN1	UBX domain protein 1	-2.306	Cytoplasm	other
USP34	ubiquitin specific peptidase 34	-1.872	Extracellular Space	peptidase
USP4	ubiquitin specific peptidase 4	-1.771	Nucleus	peptidase
USP46	ubiquitin specific peptidase 46	-2.156	Other	peptidase
VAMP3	vesicle associated membrane protein 3	-1.938	Plasma Membrane	other
VARS	valyl-tRNA synthetase	-2.001	Cytoplasm	enzyme
VAT1	vesicle amine transport 1	3.245	Plasma Membrane	transporter
VNN1	vanin 1	-1.688	Plasma Membrane	enzyme
WIF1	WNT inhibitory factor 1	-2.656	Extracellular Space	other
WIPI1	WD repeat domain, phosphoinositide interacting 1	2.001	Cytoplasm	other
WIPI2	WD repeat domain, phosphoinositide interacting 2	-2.051	Cytoplasm	other
WNT5B	Wnt family member 5B	-2.012	Extracellular Space	other
XCL1	X-C motif chemokine ligand 1	-1.897	Extracellular Space	cytokine
ZC3H15	zinc finger CCCH-type containing 15	-2.004	Nucleus	other
ZC3HC1	zinc finger C3HC-type containing 1	-1.528	Nucleus	other
ZCCHC12	zinc finger CCHC-type containing 12	-1.573	Nucleus	transcription regulator
ZCCHC3	zinc finger CCHC-type containing 3	-3.026	Other	other
ZFP36	ZFP36 ring finger protein	1.584	Nucleus	transcription regulator
ZFYVE26	zinc finger FYVE-type containing 26	-1.807	Cytoplasm	other
ZNF141	zinc finger protein 141	-2.007	Nucleus	other
ZNF275	zinc finger protein 275	-1.509	Nucleus	other
ZNF276	zinc finger protein 276	-1.575	Nucleus	other
ZNF404	zinc finger protein 404	-1.657	Other	other
ZNF777	zinc finger protein 777	-2.204	Other	other
ZNRF1	zinc and ring finger 1	-1.496	Cytoplasm	enzyme

## Sheet: NETWORKS
ID	Molecules in Network	Score	Focus Molecules	Top Diseases and Functions
1	APRT,BZW2,CCDC57,CEP97,CEP135,CFB,CIB1,CSF2RA,DGKE,FANCI,FANCL,FN1,IFT74,IFT88,KRT7,MGAT3,MINK1,NAB2,NUP155,PDE4D,PDHA1,PECAM1,POM121/POM121C,PPT1,PRR3,PSMB3,RAPGEF2,SIPA1L3,SP140L,SREK1IP1,SYNM,THBD,TIMM23,TMOD1,UBAP2	57	35	Cardiovascular Disease, Cell Death and Survival, Connective Tissue Disorders
2	ADAM22,CCL2,CCNG2,CCR2,CKLF,CTSS,CXCL1,CXCR4,DEFB103A/DEFB103B,DIAPH3,ERBB3,FABP5,FCGR2B,GAD1,GALNT11,HBEGF,HIPK2,HLA-DPA1,IL4I1,MAOB,NME4,NR1H4,NRG1,POLR2F,PON1,RAC2,SETX,SLC4A7,SOCS3,SORL1,TES,TFF3,TMEM164,TMTC4,ZFP36	57	35	Inflammatory Response, Cellular Movement, Hematological System Development and Function
3	AARS2,ALDH2,ARMC8,BTRC,CADPS2,CBL,CDKN1C,FLOT1,IGFBP4,LRRC47,MALAT1,MINOS1-NBL1/NBL1,MLH1,NDFIP1,NEDD8,NT5C3B,PCGF2,RALGDS,RAP1GAP,RFFL,RNF5,ROBO4,SERPINB2,SERPINF1,SFRP2,SPRED2,THBS1,TP73,TRIM22,TUBB4B,TWISTNB,UBE2D1,UBE2E2,WIF1,ZNRF1	57	35	Cancer, Organismal Injury and Abnormalities, Cellular Growth and Proliferation
4	AACS,ACAD8,ANGPT2,APIP,BACH1,CCDC174,CCNC,CFB,CRELD2,CSNK2B,CYB5A,CYP2A6 (includes others),FAM83D,FOXK1,FTH1,FTL,HSD17B1,IREB2,KLK3,MED7,MED13,MED18,MED22,MED13L,MPP6,OAT,P4HB,PATZ1,PPARGC1B,PRKAB2,RHOT2,SREBF1,SUPT3H,TRAK1,TRAK2	30	24	Cellular Development, Cellular Growth and Proliferation, Cardiovascular Disease
5	CD160,CHMP2B,CIITA,DEFB103A/DEFB103B,ECHDC1,ERC1,FAM57A,HLA-DMA,HLA-DMB,HLA-DOA,HLA-DOB,HLA-DQA2,HLA-DQB1,HLA-DRB1,HLA-DRB3,HLA-DRB4,HLA-DRB5,IFNG,JUN,KANSL1,KANSL2,KANSL3,KAT8,LMO1,MAP3K13,MINK1,NPHP3,OGT,PFKP,SCLT1,TPP2,Trbv13-2,TRIM33,VARS,WIPI2	27	22	Endocrine System Disorders, Gastrointestinal Disease, Immunological Disease
6	ACAP3,ARVCF,BTBD7,C12orf43,CASC3,CDK16,CDK17,CLDN9,FBLIM1,FERMT1,HPCAL1,IFI30,LSM14B,LTV1,MPHOSPH9,PHLPP2,PITPNM2,PJA1,PJA2,POGZ,PTPDC1,RAP1GAP2,RAPGEF2,RBM17,SEPSECS,SUGP1,THRAP3,TJP1,UPF3B,USP1,USP12,USP46,VAT1,WDR20,XPO1	18	17	Post-Translational Modification, Dermatological Diseases and Conditions, Developmental Disorder
7	CD160,CFAP157,CUL4B,DCAF6,DCAF8,EGLN2,ELK3,FGF1,FRMD6,GCLC,GCLM,GSE1,GZMM,HUS1,IAPP,ICOSLG/LOC102723996,IDE,ITGAX,L3MBTL3,LTB,NCR2,NLRX1,PLAGL2,PNLIPRP2,RCOR1,RCOR3,RTCB,SERPINB1,SLAMF7,SLC16A2,SPNS1,TBC1D8,TNF,VNN1,XCL1	16	16	Lymphoid Tissue Structure and Development, Organ Morphology, Tissue Morphology
8	ADAD1,ADCY3,ADSL,ANKRD13A,ASPSCR1,CALY,CLTA,DNAJC5,DNASE2B,FCRLA,GGA3,GGT7,GRK4,LAPTM5,LAPTM4A,MGRN1,MUL1,N4BP1,NDFIP1,NEDD4,PEF1,PPIH,PYGL,RASGEF1A,SLC11A2,SPATA18,TEKT2,TOM1L2,TRAF2,TSTA3,UBC,USP4,USP34,YBX2,ZC3H15	16	16	Post-Translational Modification, Cardiovascular Disease, Hematological Disease
9	Abcg3,ADAMTS6,AGK,AKIP1,ATP2C1,CAMK2N1,CHTOP,DHX33,EFR3A,ELAVL1,FAM104B,FAM208A,GART,GPATCH4,HIBADH,IL2,IRF2BP2,JAML,LGALS2,LRRC32,MSI2,MYNN,MYPOP,PALLD,PFN1,PHF21A,PUM1,RAP2C,RAPH1,RNF2,SEMA4D,SPRED2,TMED4,TMEM65,TP53INP1	16	16	Cancer, Cell-To-Cell Signaling and Interaction, Organismal Injury and Abnormalities
10	ATP6V0A4,ATP6V1G3,CCL4,CD72,CELF2,CSF2RA,DNAJC27,DUSP8,FAU,ganglioside,GPR68,GRPR,KBTBD2,LAMTOR2,LPAR2,MAOB,MAPK1,MAPK8,MDFIC,MRGPRX2,NDUFC2,PDE6G,PHACTR2,PHF11,PLA2G2F,PPA1,PTGS2,PTPN18,RICTOR,SLC4A7,SRC,STK11IP,TRANK1,TRHR,ZC3HC1	16	16	Organ Morphology, Organismal Development, Organismal Injury and Abnormalities
11	AKR1C1/AKR1C2,ASB7,ATP5G3,B3GALT2,C1S,C4BPA,CASC4,CD300A,CLCA2,CNN2,DIAPH3,ELK3,G6PC2,GCC2,HNF1A,IGF1R,IL36A,LOXL1,LPCAT3,MALAT1,MGAT3,P2RX1,P2RX6,PKHD1L1,RAB27B,ROR1,SLC23A3,SNAI1,SREBF2,SRF,TGFB1,TGFBI,Tpm4,TTC25,ZNF275	16	16	Organismal Development, Cellular Movement, Connective Tissue Disorders
12	ABCG1,APP,ARNT2,ASMTL,ATXN7L3,C1orf115,CEACAM6,CELF2,CNOT7,COX6A2,EPB41L4A,GPR85,GPX3,HOMER1,HOXC6,KLK3,LCAT,MOBP,NRP2,PEA15,PTCH2,RABL3,RBCK1,RGS10,SECISBP2,SELENOO,SLC2A3,SNX21,SSBP3,ST8SIA4,STK40,TARP,TXNRD3,ZCCHC12,ZFP36L1	15	15	Endocrine System Development and Function, Lipid Metabolism, Molecular Transport
13	ANGEL1,ARHGAP25,COL5A2,CST6,DNAJA3,EPC1,ETFA,FAP,FBLN5,FRMD6,GIMAP1,GLS,HRAS,IGLL1/IGLL5,LGMN,LTBP4,LXN,METAP1,MSRB1,MUM1,MYBL1,MYC,PALB2,PDS5B,SCAMP5,SH2B2,SIRT5,SMS,STAG1,STX2,TFDP1,TMSB10/TMSB4X,TPH1,VAMP3,YAF2	15	15	Cell Cycle, Embryonic Development, Amino Acid Metabolism
14	AHRR,BAMBI,CMTM7,COG1,COG2,COG5,COG6,COG7,EIF3E,ERLIN1,ESR1,ICOSLG/LOC102723996,LGALS14,LGALS7/LGALS7B,LTB,MBD2,NBR2,NFKB1,NSD1,ORC6,PSIP1,PSPC1,RAB5B,RAB5C,RPS12,SLC38A2,TBL2,TFF3,TMEM199,TNFRSF18,TTC9,UBA3,WIPI1,ZNF141,ZNF276	15	15	Developmental Disorder, Hereditary Disorder, Metabolic Disease
15	APBB2,CAMK2N1,CNR2,COQ8B,DDR1,DOCK4,DPP6,EDN2,EDNRB,ELMO2,FBXO4,GNAL,GRK5,HSP90AB1,KCND2,KCNIP1,KCNIP2,MSRB1,MUS81,MYL4,MYO9B,NR3C1,PDE4B,PIWIL1,PRKAG2,PRMT9,PRND,RCBTB2,RNF38,SPSB1,SUPT7L,TADA1,TP53,TTC5,WDR12	13	14	Cancer, Hematological Disease, Immunological Disease
16	BMP8A,CLASP2,CNTN1,DLG4,EPB41L3,ERBB2,FRAT2,GSKIP,HES7,LACTB,LFNG,LRRC4C,LXN,Macf1,MPP2,NBEA,NOTCH1,NTNG1,PBRM1,PLA2G12A,PRUNE1,RPA2,RPAIN,RTKN2,SEMA4C,SEMA4G,SLC39A7,SLC4A7,SYNPO2L,TGFBI,TTF2,UBP1,UCK1,YY1,ZNF598	13	14	Embryonic Development, Organismal Development, Connective Tissue Disorders
17	ACVR1C,ACY3,ALDH1L2,ALPK1,ASPA,AURKA,BORA,BRCA1,CDK4,CEP97,COBLL1,DDR1,ELOF1,FBXL14,HMMR,HSP90AA1,HTRA4,ITIH5,KSR2,MAP3K8,MAPK6,MATK,PAXBP1,PIWIL1,PLEKHM1,PPP1R7,S100A14,STX17,SUGT1,TOR3A,TTC4,UBXN1,USP47,VPS41,ZNF423	13	14	Cancer, Organismal Injury and Abnormalities, Reproductive System Disease
18	AGAP1,AGPAT3,APP,B9D2,CBLN3,CKB,CRABP1,CRYM,DENND5B,DNMT1,GNB3,GUCY1B3,H2AFV,HTRA2,MIB1,MPP3,NUP58,NUP107,PDE4D,PTH1R,QRICH1,RAB11FIP2,RPUSD3,SENP2,SERPINB2,SLC12A4,SLC12A9,SNX33,SPATA2,TMCC2,TRAF1,YTHDF2,ZFYVE26,ZMAT3,ZNF318	13	14	Nervous System Development and Function, Organ Morphology, Organismal Development
19	ADCYAP1R1,APMAP,ATP2C1,CCDC69,CIC,CKB,DBH,DHTKD1,EIF4H,EWSR1,FOS,GCNT1,HMGB3,KRTAP8-1,LANCL1,LCN1,NAE1,NTRK1,NUDT5,NUP210,PHRF1,PPP1CA,PPP1R11,PRR13,PSMA3,PXK,RASA4,RFNG,RPL29,RPRD2,RRBP1,SF3A3,TUSC3,TWF1,UBN2	12	13	Cellular Development, Dermatological Diseases and Conditions, Neurological Disease
20	ABCC6,AK2,ARHGAP10,CITED4,CORO2B,CRIM1,CUL3,EP300,F10,FAM208B,HGF,HIST1H4F,HOXB2,HTR7,IGK,ITGB8,KCTD2,MERTK,MFGE8,NEO1,NFKBIA,NTN1,PAIP1,PTPRZ1,RHOA,SLC43A1,SLK,SPSB1,TDRD3,TNFAIP2,TTC5,UNC5A,WNT5B,ZCCHC3,ZFP36L2	11	12	Cellular Movement, Cell Morphology, Cellular Growth and Proliferation
21	RPSA,ZNF777	1	1	Cardiac Dysplasia, Organismal Injury and Abnormalities, Nervous System Development and Function
22	HSD17B6,TATDN1	1	1	Endocrine System Development and Function, Small Molecule Biochemistry, Energy Production

## Sheet: CANONICAL PATHWAYS
Ingenuity Canonical Pathways	-log(p-value)	Ratio	Molecules
Antigen Presentation Pathway	6.44	0.243	HLA-DOA,HLA-DMA,HLA-DRB3,HLA-DMB,CIITA,HLA-DQB1,HLA-DQA2,HLA-DPA1,HLA-DRB5
Allograft Rejection Signaling	5.09	0.2	HLA-DOA,HLA-DMA,HLA-DRB3,HLA-DMB,HLA-DQB1,HLA-DQA2,HLA-DPA1,HLA-DRB5
OX40 Signaling Pathway	4.48	0.167	HLA-DOA,HLA-DMA,HLA-DRB3,HLA-DMB,HLA-DQB1,HLA-DQA2,HLA-DPA1,HLA-DRB5
B Cell Development	3.2	0.185	HLA-DOA,HLA-DMA,HLA-DMB,HLA-DQB1,HLA-DRB5
Th2 Pathway	2.99	0.0803	SOCS3,HLA-DOA,HLA-DMA,CXCR4,HLA-DRB3,HLA-DMB,HLA-DQB1,HLA-DQA2,HLA-DPA1,ICOSLG/LOC102723996,HLA-DRB5
Putrescine Degradation III	2.96	0.222	ALDH2,MAOB,ALDH1L2,IL4I1
Th1 Pathway	2.92	0.084	SOCS3,HLA-DOA,HLA-DMA,HLA-DRB3,HLA-DMB,HLA-DQB1,HLA-DQA2,HLA-DPA1,ICOSLG/LOC102723996,HLA-DRB5
Tryptophan Degradation X (Mammalian, via Tryptamine)	2.87	0.211	ALDH2,MAOB,ALDH1L2,IL4I1
Autoimmune Thyroid Disease Signaling	2.79	0.152	HLA-DOA,HLA-DMA,HLA-DMB,HLA-DQB1,HLA-DRB5
Phenylalanine Degradation IV (Mammalian, via Side Chain)	2.72	0.3	ALDH2,MAOB,IL4I1
Graft-versus-Host Disease Signaling	2.62	0.139	HLA-DOA,HLA-DMA,HLA-DMB,HLA-DQB1,HLA-DRB5
Cdc42 Signaling	2.57	0.0811	HLA-DOA,HLA-DMA,DIAPH3,HLA-DRB3,HLA-DMB,HLA-DQB1,HLA-DQA2,HLA-DPA1,HLA-DRB5
Dopamine Degradation	2.41	0.16	ALDH2,MAOB,ALDH1L2,IL4I1
Melatonin Degradation II	2.39	0.5	MAOB,IL4I1
Th1 and Th2 Activation Pathway	2.3	0.0655	SOCS3,HLA-DOA,HLA-DMA,CXCR4,HLA-DRB3,HLA-DMB,HLA-DQB1,HLA-DQA2,HLA-DPA1,ICOSLG/LOC102723996,HLA-DRB5
T Helper Cell Differentiation	2.17	0.0938	HLA-DOA,HLA-DMA,HLA-DMB,HLA-DQB1,ICOSLG/LOC102723996,HLA-DRB5
Noradrenaline and Adrenaline Degradation	2.12	0.133	ALDH2,MAOB,ALDH1L2,IL4I1
Nur77 Signaling in T Lymphocytes	2.07	0.104	HLA-DOA,HLA-DMA,HLA-DMB,HLA-DQB1,HLA-DRB5
Serotonin Receptor Signaling	2.02	0.125	MAOB,TPH1,ADCY3,IL4I1
Calcium-induced T Lymphocyte Apoptosis	1.86	0.0926	HLA-DOA,HLA-DMA,HLA-DMB,HLA-DQB1,HLA-DRB5
Type I Diabetes Mellitus Signaling	1.82	0.0714	SOCS3,HLA-DOA,HLA-DMA,GAD1,HLA-DMB,HLA-DQB1,HLA-DRB5
Differential Regulation of Cytokine Production in Intestinal Epithelial Cells by IL-17A and IL-17F	1.71	0.136	DEFB103A/DEFB103B,CCL2,CXCL1
Agranulocyte Adhesion and Diapedesis	1.52	0.058	FN1,CCL2,CXCR4,CKLF,PECAM1,XCL1,CXCL1,CLDN9
Serotonin Degradation	1.52	0.0889	ALDH2,MAOB,ALDH1L2,IL4I1
Altered T Cell and B Cell Signaling in Rheumatoid Arthritis	1.3	0.0658	HLA-DOA,HLA-DMA,HLA-DMB,HLA-DQB1,HLA-DRB5
Histamine Degradation	1.29	0.143	ALDH2,ALDH1L2
Adenine and Adenosine Salvage I	1.28	0.5	APRT
Glutamate Dependent Acid Resistance	1.28	0.5	GAD1
Atherosclerosis Signaling	1.27	0.0588	PON1,PLA2G2F,CCL2,CXCR4,CCR2,PLA2G12A
Fatty Acid α-oxidation	1.23	0.133	ALDH2,ALDH1L2
Oxidative Ethanol Degradation III	1.23	0.133	ALDH2,ALDH1L2
IL-4 Signaling	1.2	0.0617	HLA-DOA,HLA-DMA,HLA-DMB,HLA-DQB1,HLA-DRB5
iCOS-iCOSL Signaling in T Helper Cells	1.18	0.0556	HLA-DOA,HLA-DMA,HLA-DMB,HLA-DQB1,ICOSLG/LOC102723996,HLA-DRB5
Differential Regulation of Cytokine Production in Macrophages and T Helper Cells by IL-17A and IL-17F	1.14	0.118	CCL2,CXCL1
Proline Biosynthesis II (from Arginine)	1.11	0.333	OAT
Creatine-phosphate Biosynthesis	1.11	0.333	CKB
S-methyl-5-thio-α-D-ribose 1-phosphate Degradation	1.11	0.333	APIP
Phenylethylamine Degradation I	1.11	0.333	ALDH2
Antioxidant Action of Vitamin C	1.11	0.0581	PLA2G2F,CSF2RA,SLC23A3,TXNRD3,PLA2G12A
LPS/IL-1 Mediated Inhibition of RXR Function	1.09	0.0471	MAOB,ALDH1L2,NR1H4,SREBF1,PPARGC1B,CYP2A6 (includes others),FABP5,IL4I1
Granulocyte Adhesion and Diapedesis	1.08	0.0493	CCL2,CXCR4,CKLF,PECAM1,XCL1,CXCL1,CLDN9
Ethanol Degradation IV	1.05	0.105	ALDH2,ALDH1L2
Protein Ubiquitination Pathway	1.03	0.0427	PSMB3,CBL,DNAJC5,USP4,DNAJC27,UBE2E2,BTRC,USP46,UBE2D1,USP34
Dopamine Receptor Signaling	1.03	0.0615	MAOB,ADCY3,PPP1R11,IL4I1
Superpathway of Melatonin Degradation	1.03	0.0732	MAOB,CYP2A6 (includes others),IL4I1
PKCθ Signaling in T Lymphocytes	1.02	0.0504	RAC2,HLA-DOA,HLA-DMA,HLA-DMB,HLA-DQB1,HLA-DRB5
FXR/RXR Activation	1	0.0538	G6PC2,PON1,NR1H4,SREBF1,SERPINF1
Ephrin B Signaling	0.997	0.0597	RAC2,CBL,CXCR4,GNAL
2-ketoglutarate Dehydrogenase Complex	0.993	0.25	DHTKD1
Serotonin and Melatonin Biosynthesis	0.993	0.25	TPH1
Arginine Degradation VI (Arginase 2 Pathway)	0.993	0.25	OAT
Thioredoxin Pathway	0.993	0.25	TXNRD3
Arginine Degradation I (Arginase Pathway)	0.993	0.25	OAT
Sperm Motility	0.987	0.0532	TWF1,PLA2G2F,PDE4D,PDE4B,PLA2G12A
Phagosome Maturation	0.969	0.0488	ATP6V0A4,TUBB4B,CTSS,HLA-DRB3,VAMP3,HLA-DRB5
LXR/RXR Activation	0.944	0.0515	PON1,CCL2,NR1H4,SREBF1,SERPINF1
Arginine Biosynthesis IV	0.902	0.2	OAT
Citrulline Biosynthesis	0.902	0.2	OAT
Glutamate Degradation III (via 4-aminobutyrate)	0.902	0.2	GAD1
Dendritic Cell Maturation	0.901	0.0443	HLA-DOA,HLA-DMA,HLA-DRB3,HLA-DMB,HLA-DQB1,FCGR2B,HLA-DRB5
Role of NFAT in Regulation of the Immune Response	0.891	0.044	HLA-DOA,HLA-DMA,HLA-DMB,HLA-DQB1,FCGR2B,GNAL,HLA-DRB5
Intrinsic Prothrombin Activation Pathway	0.881	0.0833	KLK3,THBD
Acetyl-CoA Biosynthesis I (Pyruvate Dehydrogenase Complex)	0.829	0.167	PDHA1
Estrogen Biosynthesis	0.825	0.0769	CYP2A6 (includes others),HSD17B1
Ethanol Degradation II	0.825	0.0769	ALDH2,ALDH1L2
MIF-mediated Glucocorticoid Regulation	0.774	0.0714	PLA2G2F,PLA2G12A
MSP-RON Signaling Pathway	0.735	0.0536	KLK3,CCL2,CCR2
CD28 Signaling in T Helper Cells	0.695	0.0424	HLA-DOA,HLA-DMA,HLA-DMB,HLA-DQB1,HLA-DRB5
Basal Cell Carcinoma Signaling	0.69	0.0508	BMP8A,PTCH2,WNT5B
Estrogen Receptor Signaling	0.685	0.042	G6PC2,MED13,POLR2F,CCNC,THRAP3
Agrin Interactions at Neuromuscular Junction	0.676	0.05	NRG1,RAC2,ERBB3
Acyl-CoA Hydrolysis	0.669	0.111	PPT1
Leukotriene Biosynthesis	0.669	0.111	GGT7
tRNA Splicing	0.665	0.0606	PDE4D,PDE4B
Hypoxia Signaling in the Cardiovascular System	0.648	0.0484	P4HB,UBE2E2,UBE2D1
Cell Cycle: G1/S Checkpoint Regulation	0.635	0.0476	NRG1,TFDP1,BTRC
Notch Signaling	0.627	0.0571	HES7,RFNG
Role of MAPK Signaling in the Pathogenesis of Influenza	0.622	0.0469	PLA2G2F,CCL2,PLA2G12A
MIF Regulation of Innate Immunity	0.609	0.0556	PLA2G2F,PLA2G12A
VDR/RXR Activation	0.609	0.0462	CCNC,CST6,THBD
TREM1 Signaling	0.609	0.0462	CCL2,CIITA,FCGR2B
Superpathway of Citrulline Metabolism	0.593	0.0909	OAT
Vitamin-C Transport	0.593	0.0909	TXNRD3
Netrin Signaling	0.592	0.0541	RAC2,NTN1
tRNA Charging	0.592	0.0541	AARS2,VARS
Extrinsic Prothrombin Activation Pathway	0.561	0.0833	THBD
Role of IL-17A in Psoriasis	0.561	0.0833	CXCL1
γ-glutamyl Cycle	0.561	0.0833	GGT7
Guanosine Nucleotides Degradation III	0.561	0.0833	NT5C3B
Molecular Mechanisms of Cancer	0.554	0.0326	RAC2,CBL,TFDP1,BMP8A,ADCY3,RHOT2,HIPK2,RALGDS,GNAL,PTCH2,WNT5B
Role of IL-17F in Allergic Inflammatory Airway Diseases	0.545	0.05	CCL2,CXCL1
Axonal Guidance Signaling	0.535	0.0319	RAC2,NTNG1,ADAMTS6,TUBB4B,CXCR4,BMP8A,ADAM22,SEMA4G,GNAL,PTCH2,WNT5B,NTN1
Urate Biosynthesis/Inosine 5'-phosphate Degradation	0.532	0.0769	NT5C3B
Role of BRCA1 in DNA Damage Response	0.528	0.0417	PBRM1,MLH1,FANCL
Acute Phase Response Signaling	0.5	0.0355	SOCS3,FTL,FN1,SERPINF1,CFB
Mitochondrial Dysfunction	0.486	0.035	PDHA1,MAOB,RHOT2,HTRA2,ATP5G3
Wnt/β-catenin Signaling	0.486	0.035	WIF1,SFRP2,BTRC,CSNK2B,WNT5B
Mismatch Repair in Eukaryotes	0.48	0.0667	MLH1
Adenosine Nucleotides Degradation II	0.48	0.0667	NT5C3B
IL-8 Signaling	0.462	0.0331	RAB11FIP2,RAC2,ANGPT2,RHOT2,HBEGF,CXCL1
Neuregulin Signaling	0.46	0.038	NRG1,HBEGF,ERBB3
Cell Cycle: G2/M DNA Damage Checkpoint Regulation	0.452	0.0426	BTRC,HIPK2
Cardiac β-adrenergic Signaling	0.442	0.0348	ADCY3,PPP1R11,PDE4D,PDE4B
Phospholipases	0.44	0.0417	PLA2G2F,PLA2G12A
Salvage Pathways of Pyrimidine Ribonucleotides	0.433	0.0366	GRK4,NME4,GRK5
autophagy	0.429	0.0408	CTSS,WIPI1
GABA Receptor Signaling	0.418	0.04	GAD1,ADCY3
Bupropion Degradation	0.417	0.0556	CYP2A6 (includes others)
NAD Salvage Pathway II	0.417	0.0556	NT5C3B
Valine Degradation I	0.417	0.0556	HIBADH
Purine Nucleotides Degradation II (Aerobic)	0.417	0.0556	NT5C3B
Aryl Hydrocarbon Receptor Signaling	0.414	0.0336	TFDP1,ALDH1L2,TP73,NEDD8
cAMP-mediated signaling	0.412	0.0316	GRK4,RAP1GAP,ADCY3,PDE4D,PDE4B,GNAL
Endothelin-1 Signaling	0.403	0.0321	PLA2G2F,EDNRB,ADCY3,GNAL,PLA2G12A
CDK5 Signaling	0.401	0.0349	ADCY3,PPP1R11,GNAL
Pyrimidine Deoxyribonucleotides De Novo Biosynthesis I	0.399	0.0526	NME4
Glycolysis I	0.399	0.0526	PFKP
Hepatic Fibrosis / Hepatic Stellate Cell Activation	0.398	0.0318	IGFBP4,FN1,EDNRB,CCL2,BAMBI
Unfolded protein response	0.387	0.0377	P4HB,SREBF1
ErbB Signaling	0.385	0.0341	NRG1,HBEGF,ERBB3
TCA Cycle II (Eukaryotic)	0.382	0.05	DHTKD1
Acetone Degradation I (to Methylglyoxal)	0.382	0.05	CYP2A6 (includes others)
Fcγ Receptor-mediated Phagocytosis in Macrophages and Monocytes	0.378	0.0337	RAC2,CBL,VAMP3
Gustation Pathway	0.378	0.0337	ADCY3,PDE4D,PDE4B
Phospholipase C Signaling	0.372	0.0303	PLA2G2F,ADCY3,RHOT2,FCGR2B,RALGDS,PLA2G12A
Cellular Effects of Sildenafil (Viagra)	0.371	0.0333	ADCY3,PDE4D,PDE4B
Eicosanoid Signaling	0.359	0.0357	PLA2G2F,PLA2G12A
Relaxin Signaling	0.358	0.0312	ADCY3,PDE4D,PDE4B,GNAL
IL-15 Production	0.351	0.0455	TWF1
CDP-diacylglycerol Biosynthesis I	0.351	0.0455	AGPAT3
Hereditary Breast Cancer Signaling	0.346	0.0308	PBRM1,POLR2F,MLH1,FANCL
Pyridoxal 5'-phosphate Salvage Pathway	0.341	0.0345	GRK4,GRK5
Retinol Biosynthesis	0.337	0.0435	PNLIPRP2
Induction of Apoptosis by HIV1	0.333	0.0339	CXCR4,HTRA2
ErbB2-ErbB3 Signaling	0.325	0.0333	NRG1,ERBB3
IL-22 Signaling	0.324	0.0417	SOCS3
Estrogen-mediated S-phase Entry	0.324	0.0417	TFDP1
Phosphatidylglycerol Biosynthesis II (Non-plastidic)	0.324	0.0417	AGPAT3
Phagosome Formation	0.318	0.0306	FN1,RHOT2,FCGR2B
NRF2-mediated Oxidative Stress Response	0.316	0.0289	FTL,DNAJC5,DNAJA3,FTH1,BACH1
IGF-1 Signaling	0.312	0.0303	SOCS3,IGFBP4,CSNK2B
IL-17A Signaling in Gastric Cells	0.311	0.04	CXCL1
Role of JAK family kinases in IL-6-type Cytokine Signaling	0.311	0.04	SOCS3
CXCR4 Signaling	0.304	0.029	CXCR4,ADCY3,RHOT2,GNAL
ERK/MAPK Signaling	0.303	0.0284	RAC2,PLA2G2F,PPP1R11,ELK3,PLA2G12A
Chemokine Signaling	0.302	0.0317	CCL2,CXCR4
p53 Signaling	0.3	0.0297	THBS1,TP73,HIPK2
Role of IL-17A in Arthritis	0.295	0.0312	CCL2,CXCL1
Gαi Signaling	0.289	0.0291	RAP1GAP,ADCY3,RALGDS
Coagulation System	0.288	0.037	THBD
Sonic Hedgehog Signaling	0.288	0.037	PTCH2
IL-10 Signaling	0.288	0.0308	SOCS3,FCGR2B
Communication between Innate and Adaptive Immune Cells	0.261	0.029	HLA-DRB3,HLA-DRB5
Role of Hypercytokinemia/hyperchemokinemia in the Pathogenesis of Influenza	0.258	0.0333	CCL2
Nicotine Degradation III	0.258	0.0333	CYP2A6 (includes others)
Complement System	0.258	0.0333	CFB
Fc Epsilon RI Signaling	0.258	0.0275	RAC2,PLA2G2F,PLA2G12A
Leptin Signaling in Obesity	0.255	0.0286	SOCS3,ADCY3
Role of Tissue Factor in Cancer	0.253	0.0273	P4HB,HBEGF,CXCL1
PTEN Signaling	0.253	0.0273	RAC2,CBL,CSNK2B
Leukocyte Extravasation Signaling	0.251	0.0265	RAC2,RAP1GAP,CXCR4,PECAM1,CLDN9
Inhibition of Angiogenesis by TSP1	0.249	0.0323	THBS1
Triacylglycerol Degradation	0.249	0.0323	PNLIPRP2
Regulation of Actin-based Motility by Rho	0.243	0.0278	RAC2,RHOT2
Bladder Cancer Signaling	0.243	0.0278	TFDP1,THBS1
14-3-3-mediated Signaling	0.243	0.0268	CBL,TUBB4B,TP73
Role of JAK2 in Hormone-like Cytokine Signaling	0.24	0.0312	SOCS3
Stearate Biosynthesis I (Animals)	0.24	0.0312	PPT1
Cyclins and Cell Cycle Regulation	0.238	0.0274	TFDP1,BTRC
Nucleotide Excision Repair Pathway	0.231	0.0303	POLR2F
Erythropoietin Signaling	0.227	0.0267	SOCS3,CBL
Neuroprotective Role of THOP1 in Alzheimer's Disease	0.223	0.0294	IDE
Triacylglycerol Biosynthesis	0.223	0.0294	AGPAT3
IL-17A Signaling in Fibroblasts	0.216	0.0286	CCL2
Nicotine Degradation II	0.216	0.0286	CYP2A6 (includes others)
Melatonin Degradation I	0.208	0.0278	CYP2A6 (includes others)
Pyrimidine Ribonucleotides Interconversion	0.208	0.0278	NME4
Thyroid Cancer Signaling	0.201	0.027	KLK3

## Sheet: UPSTREAM REGULATORS
Upstream Regulator	Expr Fold Change	Molecule Type	Predicted Activation State	Activation z-score	p-value of overlap	Target molecules in dataset	Mechanistic Network
VEGFA		growth factor	Inhibited	-2.021	0.000225	ALDH2,ANGPT2,ATP5G3,CCL2,CD160,CTSS,CXCR4,ETFA,FN1,HBEGF,HSD17B1,IGFBP4,PECAM1,SYNM,TBC1D8,THBD,THBS1	31 (2)
AHI1		other		1.342	0.000401	CCNG2,CDKN1C,CMTM7,IL4I1,LAPTM5
NDP		growth factor			0.000565	ANGPT2,PSIP1,SERPINF1
ERBB3	-2.354	kinase		-1.492	0.000598	CCNG2,CXCR4,ERBB3,FN1,HBEGF,SLC4A7,SOCS3,THBS1
NFKB2		transcription regulator		-1.342	0.000657	CTSS,CXCR4,HLA-DMB,HLA-DOA,ICOSLG/LOC102723996,KLK3,PPARGC1B
NEUROG1		transcription regulator		-0.378	0.000811	C1orf115,CXCL1,FAP,FN1,SERPINF1,THBS1,TRIM22
IFNG		cytokine	Inhibited	-2.064	0.0011	BACH1,CCL2,CCR2,CFB,CIITA,CTSS,CXCL1,CXCR4,DEFB103A/DEFB103B,EDNRB,FABP5,FCGR2B,FN1,FTH1,FTL,GAD1,GPR85,HBEGF,HLA-DMA,HLA-DMB,HLA-DOA,HLA-DQB1,HLA-DRB5,ICOSLG/LOC102723996,IDE,IGFBP4,IL4I1,MERTK,NTN1,PECAM1,POLR2F,PPARGC1B,RAC2,SOCS3,SREBF1,SYNM,TFDP1,THBS1,TMOD1,TP73,TRIM22,UBE2D1,ZFP36	60 (6)
Hbb-b2		other			0.00113	CCR2,CIITA,FN1,FTH1,FTL
IL4		cytokine		-1.144	0.00145	ALDH2,APRT,CCL2,CIITA,CXCL1,CXCR4,DEFB103A/DEFB103B,FCGR2B,FN1,HIPK2,HLA-DMA,HTRA2,ICOSLG/LOC102723996,IDE,IGFBP4,KLK3,LGALS2,LRRC32,MERTK,METAP1,NAB2,PDE4B,PFKP,PRR3,RNF5,SLAMF7,SOCS3,TFF3,THBD,XCL1,ZFP36	59 (4)
PLCG1		enzyme			0.00183	CCL2,PECAM1,THBS1
ERG		transcription regulator		-0.816	0.00211	CXCL1,CXCR4,DIAPH3,HPCAL1,KLK3,NRG1,ORC6,PECAM1,PHACTR2,RAPH1,SIRT5,THBS1
IL27		cytokine	Inhibited	-2.233	0.00243	CCL2,CIITA,CKLF,HLA-DMA,HLA-DMB,HLA-DOA,HLA-DPA1,HLA-DQB1,SOCS3	52 (3)
PRKAA2		kinase		1.213	0.0027	DOCK4,FN1,IGFBP4,ITIH5,OAT,P4HB,SORL1,SREBF1
TNFSF13B		cytokine			0.00294	CCL2,CTSS,FCGR2B,HLA-DMB,HLA-DOA,ICOSLG/LOC102723996	50 (4)
AHR		ligand-dependent nuclear receptor		0.072	0.00352	ALDH2,BZW2,CAMK2N1,CCNG2,CYP2A6 (includes others),FN1,PDE4B,PJA1,PLA2G12A,SERPINB2,SOCS3,SREBF1,TFF3,THBS1,TP73
CIITA	-1.551	transcription regulator			0.0037	HLA-DMB,HLA-DOA,HLA-DPA1,HLA-DQB1
cholesterol		chemical - endogenous mammalian		-1.152	0.00377	CCL2,CCR2,FABP5,FCGR2B,FN1,HBEGF,HLA-DRB5,LAPTM5,SOCS3,SREBF1,THBS1	46 (4)
STAT3		transcription regulator		0.168	0.00381	ANGPT2,CCL2,CCNC,CFB,CIITA,CXCR4,FN1,HLA-DMA,HLA-DRB5,KLK3,PECAM1,PSIP1,RALGDS,SOCS3,SREBF1,TFDP1,TFF3,THBD,THBS1,TRIM22,ZFP36	45 (3)
IL1B		cytokine		-0.828	0.00397	ASB7,BAMBI,BTRC,CCL2,CCR2,CFB,CIITA,CTSS,CXCL1,CXCR4,FABP5,FCGR2B,FN1,GAD1,HBEGF,ICOSLG/LOC102723996,IGFBP4,IL4I1,NR1H4,P4HB,PDE4B,PFKP,PPARGC1B,RAC2,SERPINB2,SOCS3,SREBF1,THBD,THBS1,ZFP36	71 (5)
NCOA4		transcription regulator		0	0.00428	FABP5,GAD1,GNAL,KLK3
PRKAA1		kinase		1.709	0.00475	DOCK4,FN1,IGFBP4,ITIH5,OAT,SOCS3,SORL1
SMC3		other			0.00513	CCNG2,HLA-DQB1,THBS1
TGFB1		growth factor		-0.716	0.0052	ALDH2,B3GALT2,BAMBI,CAMK2N1,CCL2,CCNG2,CCR2,CDK17,CDKN1C,CFB,CIITA,CTSS,CXCL1,CXCR4,DOCK4,EDNRB,ELK3,FABP5,FAP,FERMT1,FN1,FTH1,FTL,GAD1,GPR85,HBEGF,HLA-DMA,HLA-DQB1,HLA-DRB5,IGFBP4,KLK3,KRT7,MALAT1,MGAT3,MPP6,NAB2,P2RX6,PATZ1,PCGF2,PDE4D,PECAM1,PLAGL2,PPT1,SERPINF1,SOCS3,THBD,THBS1,TP73,TUBB4B,VAT1,WNT5B,ZFP36	77 (4)
DUSP1		phosphatase		-1.238	0.00544	CCL2,CXCL1,MERTK,SERPINB2,THBD,VNN1,ZFP36	47 (4)
APP		other		-0.818	0.00593	CCL2,CCNG2,CKB,CLTA,CXCL1,CXCR4,DNAJC5,FAP,FCGR2B,FN1,GPR85,HIPK2,IDE,IL4I1,KCND2,KLK3,MERTK,MGAT3,PDE4B,PFKP,PJA1,PTCH2,SERPINF1,SOCS3,ST8SIA4,TOR3A,TP73,TUBB4B,VAMP3,ZNRF1
RAD21		transcription regulator			0.0063	CCNG2,HLA-DQB1,THBS1
IL19		cytokine			0.0063	CCL2,CXCR4,FN1	21 (2)
WIF1	-2.656	other			0.00641	MALAT1,SFRP2
RCHY1		enzyme			0.00641	KLK3,TP73
ABCB7		transporter			0.00641	FTH1,FTL
IL1RN		cytokine		1.4	0.00678	BTRC,CCL2,CIITA,CTSS,CXCL1,HLA-DQB1,IGFBP4,TRIM22	60 (5)
EGR1		transcription regulator	Inhibited	-2.009	0.00703	CCL2,CCR2,FN1,FTL,GAD1,HBEGF,MAOB,NAB2,THBS1,TP73
DYSF		other			0.00782	CTSS,FCGR2B,FN1,FTL,HLA-DQB1,HLA-DRB5
HMOX1		enzyme		-1.23	0.00845	ANGPT2,CCL2,CXCL1,PECAM1,THBD,THBS1,ZFP36
SHC1		other	Inhibited	-2.219	0.00865	CXCL1,FTH1,FTL,KRT7,THBD
TP63		transcription regulator		-0.154	0.00897	CDK17,CDKN1C,CXCR4,CYP2A6 (includes others),FN1,HBEGF,KLK3,KRT7,MLH1,MYNN,RAC2,SERPINB2,SERPINF1,SPATA18,THBS1,TP73
SEMA4D		transmembrane receptor			0.00945	CCL2,HLA-DQB1
IREB2		translation regulator			0.00945	FTH1,FTL
PA2G4		transcription regulator			0.00945	KLK3,SLC43A1
Hrg		other			0.00945	ANGPT2,CCL2
TP73	-2.635	transcription regulator	Inhibited	-2.765	0.00997	CCL2,CCNG2,CDKN1C,CXCL1,GRK5,IGFBP4,MINOS1-NBL1/NBL1,MLH1,ROBO4,SERPINF1,THBS1,TP73,TRIM22,UBE2D1
CTCF		transcription regulator		0	0.0102	CDKN1C,GAD1,HLA-DQB1,HLA-DRB5
EGFR		kinase		-1.698	0.0112	BZW2,CCL2,CCNG2,CXCR4,DEFB103A/DEFB103B,ERBB3,FAP,HBEGF,HMGB3,IGFBP4,KLK3,PSMB3,SLC4A7,SOCS3,THBS1,TUBB4B
EHMT2		transcription regulator			0.0125	FN1,KLK3,SREBF1,TWISTNB
PRCP		peptidase			0.013	PECAM1,THBD
THBD	1.857	transmembrane receptor			0.013	PECAM1,THBD
ACO1		enzyme			0.013	FTH1,FTL
EP300		transcription regulator		-0.692	0.014	CBL,CCL2,CCNG2,CD160,CKB,CLASP2,CORO2B,CRIM1,CXCR4,DGKE,FN1,FTH1,KLK3,NTN1,SLC43A1,SOCS3,WNT5B
INHBA		growth factor		-1.851	0.0141	BAMBI,CCL2,CCR2,CLASP2,CXCR4,FN1,NRG1,POGZ,SERPINB2
RNF31		enzyme			0.0143	CXCL1,CXCR4,IGFBP4
TLR2		transmembrane receptor		0.03	0.0144	CCL2,CCR2,CSF2RA,DEFB103A/DEFB103B,FN1,HLA-DRB5,NR1H4,SOCS3
CSF2		cytokine		-1.737	0.0144	CCL2,CIITA,CSF2RA,CXCL1,CXCR4,FANCL,FCGR2B,HBEGF,HLA-DQB1,ICOSLG/LOC102723996,MLH1,PDE4B,PLAGL2,SLAMF7,SOCS3,TARP,THBS1,ZFP36
5-hydroxytryptamine		chemical - endogenous mammalian		0.447	0.015	CCL2,GAD1,HBEGF,SERPINB2,THBS1
EPHB4		kinase		-1.964	0.0151	CSF2RA,CXCR4,IGFBP4,PPARGC1B
IL10		cytokine		-0.635	0.0168	CCL2,CCR2,CIITA,CTSS,CXCR4,FCGR2B,IGFBP4,MERTK,PDE4B,SERPINB2,SOCS3,TUBB4B,XCL1,ZFP36
ANKRD17		other			0.017	HBEGF,SOCS3
YBX3		transcription regulator			0.017	ERBB3,HLA-DQB1
PBX2		other			0.017	CCL2,HOXB2
EPAS1		transcription regulator		-1.091	0.0175	ANGPT2,CCR2,CHMP2B,CKB,CXCR4,FN1,HLA-DRB3,ITIH5,PTPRZ1,SREBF1
TGM2		enzyme		1.121	0.0179	CCL2,FERMT1,FN1,JAML,MERTK,MPP6,RTKN2,SERPINB2,SLAMF7,THBS1,TRIM22
IL13		cytokine		-1.161	0.0181	BZW2,CCL2,CTSS,CXCL1,CXCR4,DEFB103A/DEFB103B,FCGR2B,FLOT1,PFKP,SERPINF1,SOCS3,ST8SIA4,TFF3,THBS1,VNN1
TREM1		transmembrane receptor		-0.632	0.0181	CFB,CXCL1,CXCR4,HBEGF,HTRA4,SERPINB2,SLAMF7,TARP,THBD,THBS1
SETDB1		enzyme			0.0186	ANGPT2,KCND2,PTPRZ1
MTA3		enzyme			0.0186	CIITA,FN1,TWISTNB
KLF4		transcription regulator	Inhibited	-2.413	0.0188	CDKN1C,CST6,FN1,KRT7,PECAM1,PFKP,S100A14,SERPINB2,SLC4A7,THBD
STAT1		transcription regulator		-1.062	0.0202	ANGPT2,CCL2,CFB,CIITA,DEFB103A/DEFB103B,FCGR2B,HLA-DRB5,PECAM1,PPARGC1B,SOCS3,SREBF1,TRIM22
TGFB2		growth factor		-0.845	0.021	CIITA,DOCK4,FN1,HBEGF,PECAM1,THBS1
SERPINB2	2.864	other			0.0215	SERPINB2,TP73
TRG		other			0.0215	CXCL1,HLA-DQB1
IL4I1	-2.702	enzyme			0.0215	CCL2,CXCL1
ZBTB32		transcription regulator			0.0215	CIITA,HLA-DQB1
RGCC		other			0.0215	FN1,SREBF1
FTH1	-1.501	enzyme			0.0215	FTH1,FTL
SHH		peptidase		-1.067	0.0248	ANGPT2,CCNG2,FN1,PTCH2,SFRP2,SREBF1,TFDP1,THBD
PROC		peptidase		-0.014	0.025	ANGPT2,CCL2,THBD,THBS1
KLF2		transcription regulator		0.4	0.0258	ANGPT2,CCL2,CXCR4,ICOSLG/LOC102723996,PECAM1,SREBF1,THBD,THBS1
IGF2		growth factor			0.0258	CCNG2,CORO2B,CXCR4,FN1,HBEGF,IGFBP4,SOCS3,SREBF1
ASB9		transcription regulator			0.026	CKB
IGF2BP2		translation regulator			0.026	SREBF1
MARCH3		other			0.026	FCGR2B
EBF3		transcription regulator			0.026	ADCY3
SENP8		peptidase			0.026	TP73
ZG16B		other			0.026	CXCR4
OSBP		transporter			0.026	SREBF1
KRT3		other			0.026	PECAM1
COL3A1		other			0.026	FN1
NUB1		other			0.026	NEDD8
MAOB	-2.428	enzyme			0.026	IL4I1
RNF14		transcription regulator			0.026	KLK3
COL5A1		other			0.026	FN1
SART3		other			0.026	KLK3
NRN1		other			0.026	KCND2
CD72		transmembrane receptor			0.026	CCL2
PDCD6		other			0.026	PEF1
RARRES1		other			0.026	GRK5
CD164		other			0.026	CXCR4
IRX5		transcription regulator			0.026	KCND2
Nedd4		enzyme			0.026	THBS1
PRR13		other			0.026	THBS1
WASL		other			0.026	HOXB2
ZNF140		transcription regulator			0.026	FCGR2B
ISCU		other			0.026	FTH1
CITED2		transcription regulator			0.0263	CCL2,CXCL1,PCGF2
COL1A1		other			0.0265	CCL2,CXCR4
NBEAL2		other			0.0265	CKLF,THBS1
CNR2		g-protein coupled receptor			0.0265	CCL2,GRK5
FMR1		translation regulator		0.577	0.027	AGAP1,GRK4,KCND2,PFKP
EBI3		cytokine		-1.982	0.027	CIITA,HLA-DMA,HLA-DMB,HLA-DPA1
MAPK14		kinase		0.351	0.0278	CCL2,FN1,MAOB,PECAM1,PPARGC1B,SOCS3,SREBF1,ZFP36
PTGER4		g-protein coupled receptor		0.378	0.0281	CCL2,CCNG2,CXCR4,GPR85,IL4I1,ST8SIA4,TOR3A
TRADD		other			0.0292	CCL2,CXCL1,KLK3
SMO		g-protein coupled receptor			0.0301	CASC4,KLK3,PTCH2,SYNM,WIF1
EDN1		cytokine		-0.347	0.0307	CCL2,CXCR4,EDNRB,FN1,HBEGF,NRG1,SERPINB2,SOCS3,THBS1
GH1		growth factor		-1.031	0.0307	CXCR4,ERBB3,FN1,FTH1,MLH1,SOCS3,SREBF1,TFF3,ZFP36
EPO		cytokine		-0.687	0.0309	ANGPT2,BZW2,CCNG2,CXCR4,FABP5,GCC2,LAPTM5,MLH1,NAB2,SOCS3,TPH1
IL17A		cytokine		-0.61	0.0317	CCL2,CXCL1,DEFB103A/DEFB103B,HBEGF,MERTK,PECAM1,SOCS3,SREBF1,THBD
RGS2		other			0.0318	HBEGF,SREBF1
RAPGEF3		other			0.0318	FN1,SOCS3
F2		peptidase		1.301	0.0318	ANGPT2,CCL2,CXCL1,CXCR4,EDNRB,FN1,HBEGF,IGFBP4,RAC2,THBD,THBS1
CTBP1		enzyme			0.0322	CCNG2,THBS1,TMED4
SOX4		transcription regulator	Inhibited	-2.121	0.0334	ACY3,FN1,HIPK2,HLA-DQB1,IGFBP4,PECAM1,TES,TPH1
MAP3K8		kinase		0.555	0.0344	CCR2,CIITA,HTRA4,IL4I1,PAXBP1,PPARGC1B,SOCS3
ZEB1		transcription regulator			0.0354	CCNG2,PTPRZ1,TP73
CARM1		transcription regulator			0.0354	FTH1,FTL,IGFBP4
F2RL1		g-protein coupled receptor			0.0357	CCL2,CXCL1,HBEGF,SERPINB2
HNRNPA2B1		other			0.0372	ABCC6,ERBB3,FN1,HIPK2,HMGB3,PHACTR2,ST8SIA4
STAP2		other			0.0375	CCR2,CXCR4
LOXL2		enzyme			0.0375	FN1,PECAM1
VCP		enzyme			0.0375	CCL2,NEDD8
SPINT1		other			0.0375	IGFBP4,WIF1
CSNK2A1		kinase			0.0375	FN1,ZFP36
SELPLG		other			0.0387	CCL2,CXCR4,THBD
ZBTB17		transcription regulator			0.0387	CAMK2N1,CDKN1C,ZFP36
TGFA		growth factor		-1.992	0.0393	CCL2,DEFB103A/DEFB103B,HSD17B1,IGFBP4,PECAM1
CXCR4	-1.829	g-protein coupled receptor		0.399	0.0406	CCL2,CXCL1,CXCR4,GAD1
ZNF217		transcription regulator			0.0406	CCL2,ERBB3,GAD1,WNT5B
ERBB4		kinase		-0.447	0.0413	CCL2,HBEGF,IGFBP4,SOCS3,THBS1
ADAM17		peptidase			0.0422	FN1,ICOSLG/LOC102723996,NRG1
NQO1		enzyme			0.0422	CCR2,CXCR4,TP73
SELP		transmembrane receptor			0.0422	CCL2,CXCR4,THBD
CD40LG		cytokine		-1.015	0.0424	APRT,CCL2,CCNG2,CCR2,CIITA,CSF2RA,CXCL1,CXCR4,FCGR2B,HLA-DQA2,HLA-DQB1,ICOSLG/LOC102723996,METAP1,PRR3,RNF5
PRL		cytokine		-1.995	0.0427	CAMK2N1,CCL2,CTSS,ERBB3,FN1,IDE,MINOS1-NBL1/NBL1,P4HB,SFRP2,SOCS3,TPH1
BIRC5		other			0.0432	FCGR2B,FN1,HLA-DQB1,TP73
CFB	-1.583	peptidase			0.0436	SREBF1,THBD
PLCE1		enzyme			0.0436	CCL2,CCR2
NCAM1		other			0.0436	MALAT1,THBS1
AIRE		transcription regulator			0.0459	KLK3,TFF3,TPH1
F7		peptidase			0.0459	HBEGF,SERPINB2,ZFP36
F2R		g-protein coupled receptor		0.428	0.0459	ANGPT2,CCL2,FN1,THBS1
INSR		kinase		-1.219	0.0463	ALDH2,ATP5G3,CCL2,CCNG2,CORO2B,CXCR4,ETFA,HBEGF,MAOB,PDE4B,PDHA1,PPARGC1B,SOCS3
NRG1	-1.798	growth factor		-1.325	0.0486	CXCR4,ERBB3,FABP5,FN1,GAD1,KLK3,NRG1,SLC4A7,ZFP36
PLAU		peptidase		0.152	0.0487	CCL2,FN1,HLA-DMA,PON1
EIF3E		other			0.0497	CMTM7,CXCL1,THBS1
GAPDH		enzyme			0.0497	CCL2,CXCL1,KLK3
EBF2		transcription regulator			0.05	ACY3,ADCY3
PHB2		transcription regulator			0.05	CDKN1C,SOCS3
TGFB1I1		transcription regulator			0.05	FN1,KLK3
PKNOX1		transcription regulator			0.05	CCL2,HOXB2
PIM2		kinase			0.05	CDKN1C,TP73
NFKBIA		transcription regulator	Inhibited	-2.599	0.173	CCL2,CCNC,CXCL1,CXCR4,FN1,GRK5,HOXB2,PDHA1,PTPRZ1,SERPINB2,SOCS3,SORL1,TFDP1
HRAS		enzyme		-1.912	0.261	CFB,CTSS,CXCL1,ELK3,FN1,GIMAP1,IGFBP4,MAOB,P4HB,RAP1GAP,SERPINB2,SREBF1,THBS1,TP73,TPH1
ADCYAP1		other		-1.982	1	GRK5,LMO1,SERPINF1,SOCS3

## Sheet: BIOLOGICAL FUNCTIONS
Categories	Diseases or Functions Annotation	p-Value	Predicted Activation State	Activation z-score	Molecules	# Molecules
Endocrine System Disorders, Gastrointestinal Disease, Immunological Disease, Metabolic Disease, Organismal Injury and Abnormalities	insulin-dependent diabetes mellitus	3.22e-05		-1.387	ADAD1,ADAMTS6,ALDH2,CCL2,CCR2,CFB,CIITA,CTSS,CXCR4,ERBB3,FCGR2B,FLOT1,HLA-DMA,HLA-DMB,HLA-DOA,HLA-DPA1,HLA-DQA2,HLA-DQB1,HLA-DRB3,HLA-DRB5,JAML,LRRC32,MERTK,NUP155,PPP1R11,RNF5,TMEM116,XCL1	28
Metabolic Disease, Neurological Disease, Organismal Injury and Abnormalities, Psychological Disorders	Braak stage VI Alzheimer disease	7.17e-05			MAOB,TP73,TPH1	3
Cell Morphology	shape change of brain cancer cell lines	0.00014		-0.73	EDNRB,FN1,MERTK,NTN1,SYNM	5
Cardiovascular Disease, Organismal Injury and Abnormalities	atherosclerotic lesion	0.000228			CCL2,CCR2,CTSS,FN1,GRK4,NR1H4,PECAM1,PON1,SOCS3,SREBF1,THBD,THBS1,VNN1,ZFP36	14
Cellular Movement	extravasation of cells	0.000407		-0.157	ANGPT2,CCL2,CCR2,CXCL1,CXCR4,PECAM1,RAP1GAP,TPH1	8
Cellular Movement, Hematological System Development and Function, Immune Cell Trafficking, Inflammatory Response, Lymphoid Tissue Structure and Development	chemotaxis of lymphocytes	0.000541		0.5	CCL2,CCR2,CKLF,CXCR4,DEFB103A/DEFB103B,FN1,RAC2,RAP1GAP,SOCS3,THBS1,XCL1	11
Cell-To-Cell Signaling and Interaction, Hematological System Development and Function, Hematopoiesis	binding of hematopoietic progenitor cells	0.000585		0.391	CIB1,NTN1,PECAM1,RAC2,RAP1GAP,RFNG	6
Cardiovascular Disease	vascular lesion	0.000608		-0.421	ANGPT2,CCL2,CCR2,CTSS,FN1,FTL,GRK4,MUS81,NR1H4,PECAM1,PON1,PPARGC1B,SOCS3,SREBF1,THBD,THBS1,VNN1,ZFP36	18
Cellular Movement, Hematological System Development and Function, Immune Cell Trafficking, Inflammatory Response	cell movement of monocytes	0.000617		-1.525	ANGPT2,CCL2,CCR2,CTSS,CXCR4,DEFB103A/DEFB103B,FN1,MINOS1-NBL1/NBL1,NTN1,PECAM1,RAC2,S100A14,SERPINF1	13
Cellular Movement, Hematological System Development and Function	extravasation of phagocytes	0.000625			ANGPT2,CCL2,CCR2,CXCL1,TPH1	5
Organismal Injury and Abnormalities	Cytosis	0.000654		1.667	CBL,CCL2,CCR2,CXCL1,CXCR4,DNAJC5,ERBB3,FCGR2B,GRK5,ICOSLG/LOC102723996,IDE,MAOB,PDE4B,PDE4D,PPT1,PTCH2,RAC2,SOCS3,TPH1,TUBB4B,ZFP36,ZFYVE26	22
Cellular Movement	extravasation	0.00066		-0.964	ANGPT2,CCL2,CCR2,CXCL1,CXCR4,DOCK4,PECAM1,RAP1GAP,TPH1	9
Cellular Movement, Hematological System Development and Function	extravasation of leukocytes	0.000671		0.187	ANGPT2,CCL2,CCR2,CXCL1,PECAM1,TPH1	6
Cancer, Endocrine System Disorders, Organismal Injury and Abnormalities	malignant neoplasm of endocrine gland	0.000671			ANGPT2,ANKMY1,CIITA,CKB,CXCR4,ERBB3,FAP,FN1,HLA-DRB5,KRT7,MALAT1,MERTK,MLH1,NRG1,PSIP1,RAP1GAP,SERPINF1,SFRP2,SIPA1L3,SOCS3,TADA1,TARP,TFF3,THBS1,TUBB4B,ZFP36,ZNF141	27
Cellular Movement, Hematological System Development and Function, Immune Cell Trafficking, Inflammatory Response	trafficking of phagocytes	0.000677			CCL2,CCR2,CXCL1,CXCR4	4
Cellular Development	dedifferentiation of kidney cell lines	0.000696			HBEGF,PECAM1	2
Cellular Compromise	depletion of macrophages	0.000696			CCR2,HBEGF	2
Cellular Development, Cellular Growth and Proliferation, Endocrine System Development and Function, Organ Development	proliferation of adrenal glomerulosa cells	0.000696			ANGPT2,FN1	2
Endocrine System Development and Function, Organ Morphology, Tissue Morphology	quantity of adrenal gland cells	0.000696			ANGPT2,ERBB3	2
Cellular Development, Cellular Growth and Proliferation	re-entry into growth of leukemia cell lines	0.000696			FTH1,FTL	2
Cell-To-Cell Signaling and Interaction, Cellular Growth and Proliferation	stimulation of adrenal glomerulosa cells	0.000696			ANGPT2,FN1	2
Cellular Movement, Hematological System Development and Function, Immune Cell Trafficking, Inflammatory Response	trafficking of monocytes	0.000696			CCL2,CCR2	2
Cell-mediated Immune Response, Cellular Movement, Hematological System Development and Function, Immune Cell Trafficking, Inflammatory Response, Lymphoid Tissue Structure and Development	chemotaxis of T lymphocytes	0.000715		0.341	CCL2,CCR2,CXCR4,DEFB103A/DEFB103B,FN1,RAC2,SOCS3,THBS1,XCL1	9
Cellular Movement, Hematological System Development and Function, Immune Cell Trafficking, Inflammatory Response	migration of monocytes	0.000715		-0.612	CCL2,CCR2,CTSS,FN1,MINOS1-NBL1/NBL1,NTN1,PECAM1,RAC2,SERPINF1	9
Cellular Movement	extravasation of myeloid cells	0.000745			ANGPT2,CCL2,CCR2,CXCL1,TPH1	5
Cell-To-Cell Signaling and Interaction	adhesion of lymphatic system cells	0.000798		0.108	CCL2,CIB1,CXCR4,FN1,ICOSLG/LOC102723996,NTN1,PECAM1,RAC2,RALGDS,RAP1GAP,THBS1	11
Neurological Disease	progressive motor neuropathy	0.000865			CCL2,CCNG2,CHMP2B,CTSS,CXCL1,FAM149A,FCGR2B,FLOT1,FTH1,FTL,HLA-DMA,HLA-DMB,HLA-DQA2,HLA-DQB1,HLA-DRB3,HTRA2,KCND2,MAOB,MERTK,NRG1,PDE4B,PDE4D,PFKP,PON1,PPARGC1B,RNF5,SETX,SREBF1,ST8SIA4	29
Cancer, Organismal Injury and Abnormalities	primary melanoma	0.000867			CSF2RA,EDNRB,PDE4D,TP73	4
Infectious Diseases	infection by Reoviridae	0.000927			CCL2,CTSS,CXCL1	3
Ophthalmic Disease, Organismal Injury and Abnormalities	blindness	0.00109		0.849	DNAJC5,MERTK,PPT1,SLC4A7	4
Cardiovascular System Development and Function, Cell-To-Cell Signaling and Interaction	adhesion of endothelial cell lines	0.00121		-0.512	ANGPT2,CCL2,KLK3,LGALS2,THBS1	5
Cell-To-Cell Signaling and Interaction, Molecular Transport, Small Molecule Biochemistry	secretion of 5-hydroxytryptamine	0.00121	Increased	2.219	FCGR2B,MAOB,PECAM1,RAB27B,THBS1	5
Cell-To-Cell Signaling and Interaction, Hematological System Development and Function, Hematopoiesis	binding of megakaryocytes	0.00136			CIB1,PECAM1,RAP1GAP	3
Embryonic Development, Organismal Development, Tissue Development	patterning of somites	0.00136			FN1,HES7,SFRP2	3
Cellular Assembly and Organization, Cellular Function and Maintenance, Organismal Development	secretion of dense granule	0.00136			PECAM1,RAB27B,VAMP3	3
Cellular Movement, Hematological System Development and Function, Immune Cell Trafficking, Inflammatory Response	chemotaxis of mononuclear leukocytes	0.00155		-0.284	ANGPT2,CCL2,CCR2,CKLF,CXCR4,DEFB103A/DEFB103B,FN1,RAC2,RAP1GAP,S100A14,SOCS3,THBS1,XCL1	13
Cell Morphology, Nervous System Development and Function	morphology of Schwann cells	0.00166			ADAM22,ERBB3,NAB2,NRG1	4
Inflammatory Response	inflammatory response	0.00168		-0.408	ANGPT2,CCL2,CCR2,CEACAM6,CIITA,CKLF,CSF2RA,CTSS,CXCL1,CXCR4,DEFB103A/DEFB103B,EDNRB,FCGR2B,FLOT1,FN1,GPR68,ICOSLG/LOC102723996,JAML,MAOB,MUS81,NDFIP1,NR1H4,NRG1,NTN1,PDE4B,PECAM1,PON1,PPT1,PXK,RAC2,RAP1GAP,S100A14,SERPINF1,SOCS3,THBD,THBS1,TP73,VNN1,XCL1,ZFP36	40
Cancer, Endocrine System Disorders, Organismal Injury and Abnormalities	thyroid cancer	0.0017			ANGPT2,ANKMY1,CIITA,CXCR4,FN1,HLA-DRB5,KRT7,MERTK,MLH1,NRG1,PSIP1,RAP1GAP,SERPINF1,SFRP2,SIPA1L3,SOCS3,TADA1,TFF3,THBS1,TUBB4B,ZNF141	21
Cellular Movement	migration of tumor cells	0.00182		1.083	ANGPT2,CBL,CCL2,CSF2RA,CST6,CXCL1,CXCR4,ERBB3,FN1,HBEGF,MGAT3,SERPINB2,SFRP2,THBS1,TUSC3	15
Cell-To-Cell Signaling and Interaction, Hematological System Development and Function, Immune Cell Trafficking	adhesion of lymphocytes	0.00186		0.466	CCL2,CXCR4,FN1,ICOSLG/LOC102723996,NTN1,PECAM1,RAC2,RALGDS,RAP1GAP,THBS1	10
Cardiovascular Disease, Cell Death and Survival, Connective Tissue Disorders, Hematological Disease, Organismal Injury and Abnormalities, Renal and Urological Disease	atypical hemolytic uremic syndrome	0.00191			CFB,DGKE,THBD	3
Cellular Movement, Hematological System Development and Function, Immune Cell Trafficking	emigration of mononuclear leukocytes	0.00191			CCL2,CCR2,CXCR4	3
Molecular Transport, Protein Trafficking	excretion of protein	0.00191			ANGPT2,CFB,EDNRB	3
Cellular Movement, Hematological System Development and Function, Hematopoiesis	chemotaxis of hematopoietic progenitor cells	0.00201			CCL2,CCR2,CXCR4,DEFB103A/DEFB103B	4
Metabolic Disease, Neurological Disease, Organismal Injury and Abnormalities, Psychological Disorders	Braak stage VI symptomatic Alzheimer's disease	0.00205			MAOB,TPH1	2
Cell-To-Cell Signaling and Interaction, Cellular Assembly and Organization	binding of focal adhesions	0.00205			ANGPT2,FN1	2
Cellular Movement, Digestive System Development and Function	cell movement of gastric cells	0.00205			ERBB3,NRG1	2
Connective Tissue Development and Function, Tissue Development	development of white adipose tissue	0.00205			HIPK2,SREBF1	2
Organismal Injury and Abnormalities	fibrosis of perivascular matrix	0.00205			ANGPT2,CCL2	2
Cellular Assembly and Organization, Cellular Function and Maintenance, Protein Trafficking	organization of F-actin	0.00205			FN1,THBS1	2
Cell-To-Cell Signaling and Interaction, Cellular Movement, Hematological System Development and Function, Immune Cell Trafficking, Inflammatory Response	recruitment of inflammatory monocytes	0.00205			CCL2,CCR2	2
Digestive System Development and Function, Gastrointestinal Disease, Hepatic System Development and Function, Hepatic System Disease, Inflammatory Disease, Inflammatory Response, Metabolic Disease, Organ Development, Organismal Injury and Abnormalities	nonalcoholic steatohepatitis	0.00211			ARHGAP10,NR1H4,PDE4B,PDE4D,TARP	5
Cell-To-Cell Signaling and Interaction	binding of lymphatic system cells	0.00234		0.397	CCL2,CIB1,CXCR4,FN1,HLA-DMA,ICOSLG/LOC102723996,NTN1,PECAM1,RAC2,RALGDS,RAP1GAP,RFNG,THBS1	13
Gastrointestinal Disease, Hepatic System Disease, Organismal Injury and Abnormalities	liver lesion	0.00238	Increased	2.086	ABCC6,ADAD1,ADAMTS6,AGAP1,AGK,ALDH2,ALPK1,ANGEL1,ANGPT2,ANKK1,ANKMY1,APBB2,APIP,APMAP,ARHGAP10,ARVCF,ATP6V0A4,B9D2,BACH1,BTBD7,BTRC,CADPS2,CAMK2N1,CBL,CCDC57,CCL2,CCR2,CDK17,CDKN1C,CFB,CLASP2,COG6,CORO2B,CRELD2,CSF2RA,CSNK2B,CST6,CXCL1,CXCR4,CYP2A6 (includes others),DCAF8,DENND5B,DGKE,DHTKD1,DIAPH3,DOCK4,EDNRB,ERBB3,FANCI,FAP,FCGR2B,FHAD1,FN1,FOXK1,FTL,GCC2,H1FNT,HBEGF,HIPK2,HLA-DQA2,HTRA2,HTRA4,…	165
Cellular Movement	chemotaxis	0.00246		-1.93	ANGPT2,CBL,CCL2,CCR2,CKLF,CSF2RA,CXCL1,CXCR4,DEFB103A/DEFB103B,DOCK4,EDNRB,ERBB3,FLOT1,FN1,HBEGF,JAML,MRGPRX2,NRG1,NTN1,PDE4B,PTPRZ1,RAC2,RAP1GAP,S100A14,SERPINF1,SOCS3,TFF3,THBD,THBS1,XCL1	30
Tissue Development	growth of epithelial tissue	0.00251		0.065	ANGPT2,BTRC,CBL,CCL2,CCNG2,CCR2,CDKN1C,CXCL1,CXCR4,EDNRB,ERBB3,FERMT1,FN1,HBEGF,HIPK2,IFT74,IFT88,IGFBP4,JAML,KLK3,LTBP4,MERTK,MGAT3,NAB2,NR1H4,NTN1,PECAM1,PTPRZ1,RALGDS,SERPINF1,SFRP2,SOCS3,THBS1,THRAP3,ZFP36	35
Cardiovascular Disease, Organismal Injury and Abnormalities	formation of vascular lesion	0.00253			ANGPT2,CCL2,MUS81,NR1H4,PECAM1,PON1,PPARGC1B,THBD,ZFP36	9
Cellular Movement, Hematological System Development and Function, Hematopoiesis, Immune Cell Trafficking, Inflammatory Response	migration of megakaryocytes	0.00258			CIB1,CXCR4,PECAM1	3
Cell Cycle, Reproductive System Development and Function	mitogenesis of gonadal cell lines	0.00258			ERBB3,HBEGF,NRG1	3
Cardiovascular System Development and Function, Cell-To-Cell Signaling and Interaction	adhesion of endothelial cells	0.0026		-1.283	ANGPT2,CCL2,CXCL1,CXCR4,DGKE,FN1,JAML,LGALS2,PECAM1,THBD,THBS1	11
Cancer, Organismal Injury and Abnormalities, Reproductive System Disease	growth of genital tumor	0.00272		0	CCL2,CXCL1,CXCR4,NRG1,TUSC3	5
Cell-To-Cell Signaling and Interaction, Hematological System Development and Function, Immune Cell Trafficking	adhesion of mononuclear leukocytes	0.00274		0.351	ANGPT2,CCL2,CXCR4,FN1,ICOSLG/LOC102723996,NTN1,PECAM1,RAC2,RALGDS,RAP1GAP,THBS1	11
Cell-To-Cell Signaling and Interaction, Hematological System Development and Function	binding of lymphocytes	0.00287		0.744	CCL2,CXCR4,FN1,HLA-DMA,ICOSLG/LOC102723996,NTN1,PECAM1,RAC2,RALGDS,RAP1GAP,RFNG,THBS1	12
Endocrine System Disorders, Gastrointestinal Disease, Metabolic Disease, Organismal Injury and Abnormalities	diabetes mellitus	0.00322		-1.151	ADAD1,ADAMTS6,ALDH2,CACNA2D4,CCL2,CCR2,CFB,CIITA,CTSS,CXCR4,EDNRB,ERBB3,FCGR2B,FLOT1,FN1,HLA-DMA,HLA-DMB,HLA-DOA,HLA-DPA1,HLA-DQA2,HLA-DQB1,HLA-DRB3,HLA-DRB5,HSD17B1,IDE,JAML,LRRC32,MAOB,MERTK,NR1H4,NUP155,PDE4B,PDE4D,PECAM1,PON1,PPP1R11,RAC2,RNF5,SERPINF1,SOCS3,SREBF1,THBD,TMEM116,TUSC3,USP46,XCL1	46
Cellular Movement, Hematopoiesis, Immune Cell Trafficking, Inflammatory Response	cell movement of bone marrow cells	0.00335		-1	CCL2,CIB1,CXCR4,PECAM1	4
Cellular Movement, Hematological System Development and Function, Immune Cell Trafficking, Inflammatory Response	cellular infiltration by monocytes	0.00335		0.192	ANGPT2,CCL2,CCR2,NTN1	4
Cardiovascular System Development and Function, Cellular Development, Cellular Function and Maintenance, Cellular Growth and Proliferation, Organismal Development, Tissue Development	proliferation of microvascular endothelial cells	0.00335		0.686	ANGPT2,CBL,FN1,PECAM1	4
Cell Morphology, Cellular Movement	cell spreading of brain cancer cell lines	0.00337			EDNRB,FN1,SYNM	3
Cell-To-Cell Signaling and Interaction	adhesion of melanoma cell lines	0.00344		0.351	CST6,ERBB3,NRG1,THBD,THBS1	5
Cellular Movement	invasion of cells	0.00349	Decreased	-2.291	ADCY3,ANGPT2,ATP6V0A4,BTBD7,CBL,CCL2,CEACAM6,CIB1,CST6,CTSS,CXCR4,DIAPH3,DOCK4,EDNRB,ERBB3,ERC1,FABP5,FAP,FN1,GNAL,HBEGF,HIPK2,HMGB3,HTRA4,KLK3,MALAT1,MERTK,MINK1,NR1H4,NRG1,NTN1,PECAM1,PTPRZ1,RALGDS,RAP1GAP,S100A14,TFF3,THBD,THBS1,TP73,USP4,WNT5B,ZFP36	43
Cellular Movement, Nervous System Development and Function	migration of neurons	0.0035		-1.154	ANGPT2,APBB2,CADPS2,CXCR4,EDNRB,ERBB3,FN1,GAD1,HBEGF,HOXB2,NRG1,NTN1,PTPRZ1,RAPGEF2,ST8SIA4	15
Immunological Disease	systemic autoimmune syndrome	0.00359		-1.317	ADAD1,ADAMTS6,ALDH2,CCL2,CCR2,CFB,CIITA,CTSS,CXCL1,CXCR4,ERBB3,FCGR2B,FLOT1,FN1,FTH1,GIMAP1,HLA-DMA,HLA-DMB,HLA-DOA,HLA-DPA1,HLA-DQA2,HLA-DQB1,HLA-DRB3,HLA-DRB5,ICOSLG/LOC102723996,IDE,IGFBP4,JAML,LRRC32,MAOB,MERTK,MINK1,NUP155,PDE4B,PDE4D,PECAM1,PON1,PPP1R11,PXK,RALGDS,RNF5,SLAMF7,SOCS3,SORL1,TARP,THBS1,TMEM116,TPH1,TRAK2,VARS,XCL1,ZFP36	52
Cancer, Endocrine System Disorders, Organismal Injury and Abnormalities	thyroid gland nonmedullary carcinoma	0.00382			ANGPT2,CIITA,CXCR4,FN1,KRT7,NRG1,RAP1GAP,SERPINF1,TFF3,THBS1	10
Cardiovascular System Development and Function, Cellular Development, Cellular Function and Maintenance, Cellular Growth and Proliferation, Organismal Development, Tissue Development	cell proliferation of vascular endothelial cells	0.00384		0.711	ANGPT2,CBL,CCR2,CXCL1,FN1,HIPK2,KLK3,MERTK,PECAM1,THBS1,THRAP3	11
Cellular Assembly and Organization, Cellular Function and Maintenance, Organ Morphology, Skeletal and Muscular System Development and Function, Tissue Morphology	quantity of smooth muscle cells	0.00385			ANGPT2,CCL2,CTSS,PON1,THBD	5
Cellular Development, Nervous System Development and Function	differentiation of Schwann cells	0.0039			ADAM22,ERBB3,NAB2,NRG1	4
Cellular Movement	homing of breast cancer cell lines	0.0039		-1.982	CXCR4,ERBB3,FN1,NRG1	4
Cardiovascular System Development and Function, Tissue Development	development of cardiovascular tissue	0.00395		0.37	ANGPT2,CBL,CCL2,CCR2,CSNK2B,CXCL1,CXCR4,EDNRB,FN1,HBEGF,HIPK2,IFT88,KLK3,MERTK,NRG1,NTN1,PECAM1,SERPINF1,THBS1,THRAP3,TMOD1	21
Cellular Movement	cell movement	0.00398		-1.706	ADCY3,AGK,ALDH2,ANGPT2,APBB2,CADPS2,CBL,CCL2,CCR2,CEACAM6,CFB,CIB1,CIITA,CKLF,CLASP2,CSF2RA,CSNK2B,CST6,CTSS,CXCL1,CXCR4,DEFB103A/DEFB103B,DGKE,DNAJA3,DOCK4,EDNRB,ELK3,ERBB3,ERC1,FABP5,FAP,FCGR2B,FERMT1,FLOT1,FN1,FTH1,GAD1,HBEGF,HIPK2,HOXB2,ICOSLG/LOC102723996,IFT88,IGFBP4,JAML,KAT8,KLK3,LAMTOR2,MALAT1,MERTK,MGAT3,MINK1,MINOS1-NBL1/NBL1,MRGPRX2,NAB2,NR1H4,NRG1,NTN1,P4HB,PDE4B,PECAM1,PRND,PTPRZ1,R…	90
Cell-To-Cell Signaling and Interaction, Hematological System Development and Function	binding of T lymphocytes	0.00402		0.389	CXCR4,FN1,HLA-DMA,NTN1,PECAM1,RAC2,RALGDS,RAP1GAP,RFNG,THBS1	10
Digestive System Development and Function, Gastrointestinal Disease, Organ Morphology, Organismal Development, Organismal Injury and Abnormalities	abnormal morphology of distended ileum	0.00403			FERMT1,TP73	2
Cell Cycle, Cellular Growth and Proliferation	antiproliferative response of breast cancer cell lines	0.00403			HBEGF,NRG1	2
Cellular Movement, Hematological System Development and Function, Immune Cell Trafficking, Inflammatory Response	cell rolling of monocytes	0.00403			CCL2,CCR2	2
Cellular Movement	chemotaxis of lung cell lines	0.00403			FN1,TFF3	2
Cellular Assembly and Organization, Neurological Disease	deposition of senile plaques	0.00403			CCR2,IDE	2
Embryonic Development, Organismal Development, Tissue Development	development of tail bud	0.00403			FN1,NTN1	2
Lymphoid Tissue Structure and Development, Organismal Development, Tissue Morphology	dilation of lymph vessel	0.00403			ELK3,SPRED2	2
Cellular Movement, Hematological System Development and Function, Immune Cell Trafficking, Inflammatory Response	emigration of monocytes	0.00403			CCL2,CCR2	2
Embryonic Development, Organismal Development, Tissue Development	formation of mesenchyme	0.00403			ERBB3,NRG1	2
Cardiovascular System Development and Function, Organ Morphology, Organismal Development, Tissue Morphology	morphology of heart tissue	0.00403			THBS1,TMOD1	2
Cellular Movement	positioning of neuroglia	0.00403			CXCL1,ST8SIA4	2
Cardiovascular System Development and Function, Hematological System Development and Function	pulse pressure	0.00403			MUS81,THBS1	2
Cancer, Organismal Injury and Abnormalities, Reproductive System Disease	prostatic intraepithelial neoplasia	0.00405			BAMBI,CFB,KLK3,KRT7,SOCS3,TFF3,WIF1,ZC3H15,ZFYVE26	9
Cellular Movement, Hematological System Development and Function, Immune Cell Trafficking, Inflammatory Response	transmigration of monocytes	0.00429		-1.039	CCL2,CCR2,CTSS,FN1,PECAM1	5
Cancer, Endocrine System Disorders, Organismal Injury and Abnormalities	differentiated thyroid cancer	0.00444			ANGPT2,CIITA,CXCR4,FN1,KRT7,NRG1,RAP1GAP,SERPINF1,TFF3,THBS1	10
Cardiovascular Disease, Organismal Injury and Abnormalities	cardiovascular disorder of cardiac valve	0.00452			ERBB3,MUS81,PDE4B,PDE4D	4
Cellular Movement, Embryonic Development	migration of mesenchymal stem cells	0.00452		-0.152	CCL2,CXCR4,HBEGF,NRG1	4
Cardiovascular Disease, Organismal Injury and Abnormalities	valvular regurgitation	0.00452			ERBB3,MUS81,PDE4B,PDE4D	4
Cellular Movement	migration of cells	0.00489		-1.197	ADCY3,AGK,ANGPT2,APBB2,CADPS2,CBL,CCL2,CCR2,CEACAM6,CFB,CIB1,CIITA,CKLF,CLASP2,CSF2RA,CSNK2B,CST6,CTSS,CXCL1,CXCR4,DEFB103A/DEFB103B,DGKE,DNAJA3,DOCK4,EDNRB,ELK3,ERBB3,ERC1,FABP5,FAP,FCGR2B,FERMT1,FLOT1,FN1,FTH1,GAD1,HBEGF,HOXB2,ICOSLG/LOC102723996,IGFBP4,JAML,KAT8,KLK3,LAMTOR2,MALAT1,MERTK,MGAT3,MINK1,MINOS1-NBL1/NBL1,MRGPRX2,NAB2,NR1H4,NRG1,NTN1,PDE4B,PECAM1,PTPRZ1,RAC2,RALGDS,RAP1GAP,RAP2C,RAP…	81
Cellular Movement	migration of stem cells	0.00491		-0.415	ANGPT2,CCL2,CXCR4,EDNRB,HBEGF,NRG1	6
Cell-To-Cell Signaling and Interaction, Cell-mediated Immune Response, Cellular Movement, Hematological System Development and Function, Immune Cell Trafficking	adhesion of T lymphocytes	0.00495		0.122	CXCR4,FN1,NTN1,PECAM1,RAC2,RALGDS,RAP1GAP,THBS1	8
Cancer, Endocrine System Disorders, Organismal Injury and Abnormalities	papillary thyroid carcinoma	0.00531			CIITA,CXCR4,FN1,KRT7,NRG1,RAP1GAP,SERPINF1,TFF3,THBS1	9
Nervous System Development and Function, Organ Morphology, Tissue Morphology	quantity of brain cells	0.00531		-0.186	CADPS2,CXCR4,ERBB3,HSD17B1,NTN1,PRND,SERPINF1,ST8SIA4,TP73	9
Cell-To-Cell Signaling and Interaction, Hematological System Development and Function	binding of mononuclear leukocytes	0.00532		0.644	ANGPT2,CCL2,CXCR4,FN1,HLA-DMA,ICOSLG/LOC102723996,NTN1,PECAM1,RAC2,RALGDS,RAP1GAP,RFNG,THBS1	13
Cellular Development, Cellular Growth and Proliferation, Hematological System Development and Function, Lymphoid Tissue Structure and Development	cell proliferation of T lymphocytes	0.00533		-0.502	CBL,CCL2,CCR2,CD160,CIITA,CSF2RA,CXCR4,DNAJA3,FCGR2B,FN1,FTL,GAD1,HLA-DMA,HLA-DMB,HLA-DPA1,HLA-DQB1,ICOSLG/LOC102723996,IL4I1,LAPTM5,LMO1,LRRC32,MERTK,NDFIP1,PCGF2,PDE4D,PECAM1,PLA2G2F,RAC2,SOCS3,THBS1,XCL1	31
Cell-To-Cell Signaling and Interaction	adhesion of bone marrow cell lines	0.00536			FN1,KLK3,THBS1	3
Cellular Development	maturation of oligodendrocytes	0.00536			CXCR4,ERBB3,SERPINF1	3
Cell Cycle	mitogenesis of breast cancer cell lines	0.00536			ERBB3,NRG1,TRIM33	3
Cellular Movement, Hematological System Development and Function, Immune Cell Trafficking	trafficking of antigen presenting cells	0.00536			CCL2,CCR2,CXCR4	3
Cellular Movement	trafficking of myeloid cells	0.00536			CCL2,CCR2,CXCL1	3
Cancer, Gastrointestinal Disease, Organismal Injury and Abnormalities	gastro-esophageal carcinoma	0.00548			ADAM22,ANGPT2,ANKMY1,ATP5G3,BTBD7,CIITA,CSF2RA,CYP2A6 (includes others),DOCK4,EDNRB,ELK3,ERBB3,FN1,FTH1,GAD1,GCC2,GPR68,HTRA2,KCND2,KCNIP1,KRT7,KSR2,LTBP4,METAP1,MGAT3,MLH1,MPP3,NDUFC2,NEDD8,NRG1,P4HB,PBRM1,PDS5B,PFKP,PKHD1L1,POGZ,PTPRZ1,RALGDS,RAP1GAP,RASGEF1A,RNF5,SEMA4G,SIPA1L3,SPRED2,ST8SIA4,TARP,THBD,THBS1,THRAP3,TMTC4,TP73,TRANK1,TRIM22,TUBB4B,TUSC3,USP34,VAT1,WIPI2,ZC3HC1,ZNF777	60
Cellular Movement, Hematological System Development and Function, Immune Cell Trafficking, Inflammatory Response	cell movement of neutrophils	0.00588		-0.891	ANGPT2,CCL2,CCR2,CFB,CKLF,CSF2RA,CXCL1,DEFB103A/DEFB103B,FLOT1,FN1,JAML,NTN1,PDE4B,PECAM1,RAC2,SOCS3,THBD,XCL1	18
Cardiovascular Disease, Organismal Injury and Abnormalities, Renal and Urological Disease	reperfusion injury of kidney	0.00594		0	CCR2,CFB,NTN1,THBS1	4
Cancer, Gastrointestinal Disease, Hepatic System Disease, Organismal Injury and Abnormalities	liver tumor	0.00603		1.29	ABCC6,ADAD1,ADAMTS6,AGAP1,AGK,ALDH2,ALPK1,ANGEL1,ANGPT2,ANKK1,ANKMY1,APBB2,APIP,APMAP,ARHGAP10,ARVCF,ATP6V0A4,B9D2,BACH1,BTBD7,BTRC,CADPS2,CAMK2N1,CCDC57,CCL2,CDK17,CDKN1C,CFB,CLASP2,COG6,CORO2B,CRELD2,CSNK2B,CST6,CXCR4,CYP2A6 (includes others),DCAF8,DENND5B,DGKE,DHTKD1,DIAPH3,DOCK4,EDNRB,ERBB3,FANCI,FAP,FHAD1,FN1,FOXK1,FTL,GCC2,H1FNT,HIPK2,HLA-DQA2,HTRA2,HTRA4,IDE,IFT74,IFT88,ILDR1,ITIH5,KANSL1,…	155
Cancer, Cellular Development, Cellular Growth and Proliferation, Organismal Injury and Abnormalities, Tumor Morphology	proliferation of cancer cells	0.00618		-1.23	BAMBI,CD160,CSF2RA,CST6,CTSS,CXCL1,CXCR4,DOCK4,ERBB3,HMGB3,KLK3,NRG1,SFRP2,SOCS3,SREBF1,TFF3,THBS1,TP73,TRIM22,TUSC3	20
Cellular Movement, Hematological System Development and Function, Immune Cell Trafficking	transmigration of mononuclear leukocytes	0.0063		-0.768	CCL2,CCR2,CTSS,CXCR4,FN1,PECAM1,RAC2	7
Organismal Injury and Abnormalities, Respiratory Disease	infectious lung disease	0.00657			CCL2,CCR2,FCGR2B	3
Hematological Disease, Infectious Diseases	Chagas disease	0.0066			CXCR4,SOCS3	2
Cell-To-Cell Signaling and Interaction	binding of mesothelial cells	0.0066			FN1,HBEGF	2
Cell Morphology, Cellular Movement, Skeletal and Muscular System Development and Function	cell spreading of muscle cell lines	0.0066			FN1,THBS1	2
Inflammatory Disease, Inflammatory Response, Organismal Injury and Abnormalities, Renal and Urological Disease	inflammation of kidney component	0.0066			APRT,CFB	2
Cardiovascular Disease, Dermatological Diseases and Conditions, Organismal Injury and Abnormalities	parapsoriasis	0.0066			PDE4B,PDE4D	2
Cardiovascular Disease, Cardiovascular System Development and Function, Organ Morphology, Organismal Development, Organismal Injury and Abnormalities	pressure overload hypertrophy	0.0066			CIB1,PPARGC1B	2
Cardiovascular System Development and Function, Tissue Morphology	thickness of aorta	0.0066			EDNRB,MUS81	2
Cellular Movement	cell movement of tumor cells	0.00667		0.251	ANGPT2,CBL,CCL2,CSF2RA,CST6,CXCR4,ERBB3,FN1,HBEGF,SFRP2,THBS1,TUSC3	12
Cell-To-Cell Signaling and Interaction	binding of breast cancer cell lines	0.00672		0.243	CBL,CST6,ERBB3,FN1,MINK1,NRG1,THBS1	7
Cardiovascular Disease, Hematological Disease, Organismal Injury and Abnormalities	thrombus	0.00689		1.584	ANGPT2,CCR2,CFB,DGKE,EDNRB,MERTK,PDE4B,PDE4D,PECAM1,PON1,THBD,THBS1,TPH1	13
Cancer, Organismal Injury and Abnormalities	neck neoplasm	0.0069			ANGPT2,ANKMY1,CIITA,CXCR4,ERBB3,FN1,GNAL,HLA-DQB1,HLA-DRB5,KRT7,MERTK,MLH1,NRG1,PDHA1,PSIP1,RAP1GAP,SERPINF1,SETX,SFRP2,SIPA1L3,SOCS3,TADA1,TFF3,THBS1,TUBB4B,ZNF141	26
Cell-To-Cell Signaling and Interaction, Hematological System Development and Function, Immune Cell Trafficking, Inflammatory Response	activation of antigen presenting cells	0.00702		-0.523	ANGPT2,CBL,CCL2,CCR2,CTSS,FCGR2B,FN1,HLA-DMA,HLA-DMB,HLA-DOA,HLA-DQB1,MAOB,MERTK,NRG1,PPT1,SERPINF1,THBS1	17
Carbohydrate Metabolism, Molecular Transport, Small Molecule Biochemistry	accumulation of inositol phosphate	0.00705		1.091	CXCL1,EDNRB,GPR68,GRK4,GRK5	5
Immunological Disease	hypersensitive reaction	0.00713		-1.342	ANGPT2,CCL2,CCR2,CSF2RA,CST6,CXCR4,DEFB103A/DEFB103B,FABP5,FCGR2B,FLOT1,HLA-DMA,HLA-DRB5,ICOSLG/LOC102723996,IDE,LAPTM5,LGALS2,NR1H4,NRG1,PDE4B,PECAM1,PLA2G2F,THBD,ZFP36	23
Cardiovascular System Development and Function, Tissue Development	development of endothelial tissue	0.00722		0.66	ANGPT2,CBL,CCL2,CCR2,CSNK2B,CXCL1,CXCR4,EDNRB,FN1,HBEGF,HIPK2,IFT88,KLK3,MERTK,NRG1,NTN1,PECAM1,SERPINF1,THBS1,THRAP3	20
Inflammatory Disease	chronic inflammatory disorder	0.00727			CCL2,CCR2,CFB,CIITA,CKB,CSF2RA,CXCL1,CXCR4,FCGR2B,FERMT1,FHAD1,FN1,FTH1,GRK5,HBEGF,HLA-DMA,HLA-DMB,HLA-DOA,HLA-DPA1,HLA-DQA2,HLA-DQB1,HLA-DRB5,ICOSLG/LOC102723996,IDE,IGFBP4,KCND2,MAOB,MERTK,MINK1,P4HB,PDE4B,PDE4D,PECAM1,PON1,PPP1R11,RALGDS,RNF5,SOCS3,SORL1,TARP,THBD,THBS1,TP73,TRAK2,TUBB4B,USP4,VARS,XCL1,ZFP36	49
Organismal Injury and Abnormalities	Organ Degeneration	0.00736		1.045	ANGPT2,APBB2,APIP,BMP8A,CACNA2D4,CCL2,CCR2,CFB,CIITA,DNAJC5,EDNRB,HBEGF,IFT88,MAOB,MERTK,NPHP3,NR1H4,OAT,PITPNM2,PPT1,PRND,SLC4A7,SREBF1,TMOD1,TP73,ZFYVE26	26
Cancer, Gastrointestinal Disease, Hepatic System Disease, Organismal Injury and Abnormalities	liver cancer	0.00751		1.294	ABCC6,ADAD1,ADAMTS6,AGAP1,AGK,ALDH2,ALPK1,ANGEL1,ANGPT2,ANKK1,ANKMY1,APBB2,APIP,APMAP,ARHGAP10,ARVCF,ATP6V0A4,B9D2,BACH1,BTBD7,BTRC,CADPS2,CAMK2N1,CCDC57,CCL2,CDK17,CDKN1C,CFB,CLASP2,COG6,CORO2B,CRELD2,CSNK2B,CST6,CXCR4,CYP2A6 (includes others),DCAF8,DENND5B,DGKE,DHTKD1,DIAPH3,DOCK4,EDNRB,ERBB3,FANCI,FAP,FHAD1,FN1,FOXK1,FTL,GCC2,H1FNT,HIPK2,HLA-DQA2,HTRA2,HTRA4,IDE,IFT74,ILDR1,ITIH5,KANSL1,KAT8,K…	151
Cancer, Gastrointestinal Disease, Organismal Injury and Abnormalities	gastric carcinoma	0.00765			ADAM22,ANGPT2,ANKMY1,ATP5G3,BTBD7,CSF2RA,CYP2A6 (includes others),EDNRB,ELK3,ERBB3,FN1,GAD1,GCC2,HTRA2,KCNIP1,KRT7,KSR2,LTBP4,METAP1,MGAT3,MLH1,MPP3,NDUFC2,P4HB,PFKP,PKHD1L1,POGZ,PTPRZ1,RALGDS,RAP1GAP,RASGEF1A,SEMA4G,SIPA1L3,SPRED2,ST8SIA4,THBD,THBS1,THRAP3,TMTC4,TP73,TRANK1,TRIM22,TUBB4B,TUSC3,USP34,WIPI2,ZNF777	47
Cancer, Endocrine System Disorders, Organismal Injury and Abnormalities	thyroid gland tumor	0.00775			ANGPT2,ANKMY1,CIITA,CXCR4,FN1,GNAL,HLA-DQB1,HLA-DRB5,KRT7,MERTK,MLH1,NRG1,PDHA1,PSIP1,RAP1GAP,SERPINF1,SETX,SFRP2,SIPA1L3,SOCS3,TADA1,TFF3,THBS1,TUBB4B,ZNF141	25
Cancer, Endocrine System Disorders, Organismal Injury and Abnormalities	thyroid carcinoma	0.00787			ANGPT2,ANKMY1,CIITA,CXCR4,FN1,HLA-DRB5,KRT7,MERTK,NRG1,RAP1GAP,SERPINF1,SIPA1L3,TADA1,TFF3,THBS1,TUBB4B,ZNF141	17
Infectious Diseases	susceptibility to infection	0.00792			CCL2,CCR2,PTPRZ1	3
Cellular Development, Cellular Growth and Proliferation	proliferation of neuroblastoma cell lines	0.00811		-0.055	ANGPT2,CXCR4,FLOT1,IDE,NTN1,PPT1,RAP1GAP	7
Tissue Morphology	quantity of cells	0.00826		-0.988	ALDH2,ANGPT2,CADPS2,CBL,CCL2,CCR2,CIB1,CIITA,CLASP2,CTSS,CXCL1,CXCR4,DIAPH3,DNAJA3,EDNRB,ERBB3,FABP5,FANCL,FCGR2B,FN1,FTH1,GAD1,GPR68,HBEGF,HIPK2,HLA-DMA,HLA-DQB1,HOXB2,HSD17B1,HTRA2,ICOSLG/LOC102723996,IFT88,KLK3,L3MBTL3,LGALS2,LRRC32,MERTK,MGAT3,MLH1,NAB2,NDFIP1,NRG1,NTN1,OAT,PATZ1,PCGF2,PDE4B,PDS5B,PECAM1,PON1,PRND,PTPRZ1,RAB27B,RAC2,RAP1GAP,RAPGEF2,SERPINB2,SERPINF1,SLC4A7,SOCS3,SPRED2,SREBF1…	73
Cellular Movement	emigration of cells	0.00844		0.4	CCL2,CCR2,CXCR4,NTN1,PECAM1	5
Embryonic Development, Nervous System Development and Function, Ophthalmic Disease, Organ Development, Organ Morphology, Organismal Development, Organismal Injury and Abnormalities, Tissue Development, Visual System Development and Function	abnormal morphology of choroid	0.00857			ABCC6,CCR2,MERTK,OAT	4
Cell-To-Cell Signaling and Interaction	binding of bone marrow cell lines	0.00857		-0.747	ERBB3,FN1,KLK3,THBS1	4
Cellular Movement	cell movement of neuroblastoma cell lines	0.00857			ANGPT2,CKLF,CXCR4,FN1	4
Inflammatory Response	inflammation of exocrine gland	0.00857		1.067	CTSS,FCGR2B,THBS1,XCL1	4
Cancer, Organismal Injury and Abnormalities	metastasis of tumor cell lines	0.0087		-0.958	ANGPT2,BACH1,CCL2,CXCL1,CXCR4,FABP5,FN1,MALAT1,NTN1,PTPRZ1,THBS1	11
Cancer, Cellular Development, Cellular Growth and Proliferation, Organismal Injury and Abnormalities, Tumor Morphology	proliferation of tumor cells	0.0087		-1.318	BAMBI,CD160,CSF2RA,CST6,CTSS,CXCL1,CXCR4,DOCK4,ERBB3,FAP,HBEGF,HMGB3,KLK3,NRG1,PDE4D,SFRP2,SOCS3,SREBF1,TFF3,THBS1,TP73,TRIM22,TUSC3,ZFP36	24
Cancer, Gastrointestinal Disease, Hepatic System Disease, Organismal Injury and Abnormalities	liver carcinoma	0.00893		1.406	ABCC6,ADAD1,ADAMTS6,AGAP1,AGK,ALDH2,ALPK1,ANGEL1,ANKK1,ANKMY1,APBB2,APIP,APMAP,ARHGAP10,ARVCF,ATP6V0A4,B9D2,BACH1,BTBD7,BTRC,CADPS2,CAMK2N1,CCDC57,CDK17,CDKN1C,CFB,CLASP2,COG6,CORO2B,CRELD2,CSNK2B,CST6,CXCR4,CYP2A6 (includes others),DCAF8,DENND5B,DGKE,DHTKD1,DIAPH3,DOCK4,EDNRB,ERBB3,FANCI,FAP,FHAD1,FN1,FOXK1,FTL,GCC2,H1FNT,HIPK2,HLA-DQA2,HTRA2,HTRA4,IDE,IFT74,ILDR1,ITIH5,KANSL1,KAT8,KBTBD2,KCND2,…	147
Cancer, Gastrointestinal Disease, Organismal Injury and Abnormalities	gastroesophageal adenocarcinoma	0.00901			ADAM22,ANGPT2,ANKMY1,ATP5G3,BTBD7,CIITA,CSF2RA,CYP2A6 (includes others),DOCK4,EDNRB,ELK3,ERBB3,FN1,FTH1,GAD1,GCC2,GPR68,HTRA2,KCND2,KCNIP1,KSR2,LTBP4,METAP1,MGAT3,MLH1,MPP3,NDUFC2,NRG1,PBRM1,PDS5B,PFKP,PKHD1L1,POGZ,PTPRZ1,RALGDS,RAP1GAP,RASGEF1A,SEMA4G,SIPA1L3,SPRED2,ST8SIA4,TARP,THBD,THBS1,THRAP3,TMTC4,TRANK1,TRIM22,TUBB4B,TUSC3,USP34,VAT1,WIPI2,ZNF777	54
Inflammatory Response	inflammation of secretory structure	0.00905		0.994	ANGPT2,CIITA,CTSS,FCGR2B,HLA-DQB1,MERTK,P4HB,PDE4B,PDE4D,THBS1,XCL1	11
Cancer, Organismal Injury and Abnormalities	growth of tumor	0.00919	Decreased	-2.148	ANGPT2,BAMBI,CCL2,CCR2,CD160,CIB1,CSF2RA,CST6,CTSS,CXCL1,CXCR4,DOCK4,ERBB3,FABP5,FAP,FN1,FTH1,GPR68,HBEGF,HMGB3,KLK3,NRG1,PDE4D,PDHA1,PLA2G2F,RALGDS,RAP1GAP,SFRP2,SOCS3,SREBF1,TFF3,THBD,THBS1,TP73,TRIM22,TRIM33,TUSC3,USP4,ZFP36	39
Digestive System Development and Function	formation of secondary palate	0.0092			GAD1,GSKIP,PCGF2,PDS5B,RFNG	5
Cancer, Gastrointestinal Disease, Hepatic System Disease, Organismal Injury and Abnormalities	hepatobiliary system cancer	0.00939		1.294	ABCC6,ADAD1,ADAMTS6,AGAP1,AGK,ALDH2,ALPK1,ANGEL1,ANGPT2,ANKK1,ANKMY1,APBB2,APIP,APMAP,ARHGAP10,ARVCF,ATP6V0A4,B9D2,BACH1,BTBD7,BTRC,CADPS2,CAMK2N1,CCDC57,CCL2,CDK17,CDKN1C,CFB,CLASP2,COG6,CORO2B,CRELD2,CSNK2B,CST6,CXCR4,CYP2A6 (includes others),DCAF8,DENND5B,DGKE,DHTKD1,DIAPH3,DOCK4,EDNRB,ERBB3,FANCI,FAP,FHAD1,FN1,FOXK1,FTL,GCC2,H1FNT,HIPK2,HLA-DQA2,HTRA2,HTRA4,IDE,IFT74,ILDR1,ITIH5,KANSL1,KAT8,K…	153
Developmental Disorder, Endocrine System Disorders, Gastrointestinal Disease, Hereditary Disorder, Organismal Injury and Abnormalities, Reproductive System Disease	Beckwith-Wiedemann syndrome	0.00944			CDKN1C,NSD1,TUBB4B	3
Cell Morphology, Nervous System Development and Function, Neurological Disease	abnormal morphology of Schwann cells	0.00944			ADAM22,ERBB3,NAB2	3
Cellular Movement	migration of neuroblastoma cell lines	0.00944			ANGPT2,CKLF,CXCR4	3
Neurological Disease	radiculopathy	0.00944			CACNA2D4,PDE4B,PDE4D	3
Cardiovascular System Development and Function, Tissue Morphology	thickness of blood vessel	0.00944			CCL2,EDNRB,MUS81	3
Cellular Movement	cell movement of myeloid cells	0.0096		-1.506	ANGPT2,CCL2,CCR2,CFB,CIB1,CKLF,CSF2RA,CTSS,CXCL1,CXCR4,DEFB103A/DEFB103B,EDNRB,FLOT1,FN1,JAML,MINOS1-NBL1/NBL1,NAB2,NTN1,PDE4B,PECAM1,RAC2,S100A14,SERPINF1,SOCS3,SREBF1,THBD,THBS1,XCL1	28
Cancer, Organismal Injury and Abnormalities	cancer of secretory structure	0.00966			ADAM22,ADAMTS6,ANGPT2,ANKMY1,B3GALT2,BAMBI,BTRC,CACNA2D4,CBL,CCL2,CCR2,CEACAM6,CEP135,CFB,CHMP2B,CIITA,CKB,CLASP2,CRIM1,CSF2RA,CTSS,CXCR4,DCAF8,DENND5B,DHTKD1,DNAJA3,DOCK4,EDNRB,ERBB3,FANCI,FANCL,FAP,FERMT1,FHAD1,FN1,GAD1,GALNT11,GNAL,GPR68,HBEGF,HIPK2,HLA-DOA,HLA-DRB5,HMGB3,HOXB2,ITIH5,KAT8,KCND2,KLK3,KRT7,L3MBTL3,LSM14B,LTBP4,MED13,MERTK,MLH1,MPP3,MPP6,NAB2,NRG1,NSD1,NTNG1,PATZ1,PBRM1,PDE4D,PDS…	113
Cellular Assembly and Organization	accumulation of actin filaments	0.00973			DIAPH3,NTN1	2
Cell Cycle	arrest in G2 phase of ovarian cancer cell lines	0.00973			MLH1,NRG1	2
Ophthalmic Disease, Organismal Injury and Abnormalities	atrophy of retina	0.00973			CCR2,MERTK	2
Cellular Development	epithelial-mesenchymal transition of liver cell lines	0.00973			BTBD7,FTH1	2
Amino Acid Metabolism, Post-Translational Modification, Small Molecule Biochemistry	hydroxylation of L-amino acid	0.00973			P4HB,TPH1	2
Cellular Development	maturation of oligodendrocyte precursor cells	0.00973			CXCR4,SERPINF1	2
Cellular Movement, Hematological System Development and Function, Hypersensitivity Response, Immune Cell Trafficking, Inflammatory Response	migration of bone marrow-derived mast cells	0.00973			CCL2,DEFB103A/DEFB103B	2
Cellular Movement	mobilization of progenitor cells	0.00973			CXCR4,SOCS3	2
Lipid Metabolism, Molecular Transport, Small Molecule Biochemistry	quantity of saturated fatty acid	0.00973			PON1,SREBF1	2
Embryonic Development, Organismal Development, Tissue Development	segmentation of somites	0.00973			HES7,SFRP2	2
Cardiovascular Disease, Hematological Disease, Organismal Injury and Abnormalities	size of thrombus	0.00973			CCR2,PECAM1	2
Cellular Movement, Hematological System Development and Function, Immune Cell Trafficking, Inflammatory Response	trafficking of dendritic cells	0.00973			CCR2,CXCR4	2
Connective Tissue Development and Function, Skeletal and Muscular System Development and Function, Tissue Development, Tissue Morphology	width of growth plate	0.00973			IFT88,SPRED2	2
Cancer, Organismal Injury and Abnormalities, Reproductive System Disease	malignant neoplasm of male genital organ	0.00998			BAMBI,BTRC,CCL2,CCR2,CFB,CIITA,CKB,CLASP2,CXCR4,DENND5B,DHTKD1,DNAJA3,EDNRB,ERBB3,FANCL,FAP,FERMT1,GPR68,HIPK2,HMGB3,KLK3,KRT7,LINC00599,MED13,MERTK,PDS5B,POM121/POM121C,PSIP1,RAP2C,RNF215,ROBO4,S100A14,SEMA4G,SETX,SIPA1L3,SIRT5,SOCS3,SREBF1,TARP,TFF3,THRAP3,TP73,TUBB4B,USP34,WIF1,ZC3H15,ZC3HC1,ZFP36,ZFYVE26	49
Cellular Movement, Immune Cell Trafficking	transmigration of lymphatic system cells	0.01			CTSS,CXCR4,FN1,PECAM1,RAC2	5
Cellular Movement, Hematological System Development and Function, Immune Cell Trafficking, Inflammatory Response	migration of macrophages	0.0103		1.737	CCL2,CXCL1,CXCR4,DEFB103A/DEFB103B,NAB2,NTN1,RAC2	7
Cellular Movement, Nervous System Development and Function	migration of neuroglia	0.0103		-0.418	CCL2,CXCL1,FN1,NAB2,NRG1,NTN1	6
Endocrine System Disorders, Gastrointestinal Disease, Inflammatory Disease, Inflammatory Response, Organismal Injury and Abnormalities	inflammation of pancreas	0.0109		0.692	ANGPT2,CIITA,CTSS,FCGR2B,HLA-DQB1,MERTK,P4HB,PDE4B,PDE4D,THBS1	10
Inflammatory Disease, Organismal Injury and Abnormalities, Respiratory Disease	pulmonary emphysema	0.011			CTSS,LCN1,LTBP4,MUS81,PDE4B,PDE4D	6
Cellular Movement, Hematological System Development and Function, Immune Cell Trafficking, Inflammatory Response	cell movement of monocyte-derived macrophages	0.0111			CCR2,DEFB103A/DEFB103B,THBD	3
Skeletal and Muscular Disorders	contracture	0.0111			ERBB3,PDE4B,PDE4D	3
Cellular Development	differentiation of vasculature	0.0111			CXCR4,SREBF1,VNN1	3
Developmental Disorder, Hereditary Disorder, Metabolic Disease, Organismal Injury and Abnormalities	lipofuscinosis	0.0111			CCR2,DNAJC5,PPT1	3
Cancer, Cellular Development, Cellular Growth and Proliferation, Endocrine System Disorders, Organismal Injury and Abnormalities, Reproductive System Disease, Tumor Morphology	proliferation of ovarian cancer cells	0.0111			CXCL1,NRG1,TUSC3	3
Cellular Development, Cellular Growth and Proliferation, Endocrine System Development and Function, Organ Development	proliferation of thyroid cells	0.0111			FN1,HIPK2,RAP1GAP	3
Nervous System Development and Function, Organ Morphology, Tissue Morphology	quantity of granule cells	0.0111			CXCR4,HSD17B1,PRND	3
Gastrointestinal Disease, Inflammatory Disease	Inflammatory Bowel Disease	0.0112			CCL2,CIITA,CKB,CSF2RA,FERMT1,FHAD1,FN1,GRK5,HLA-DQA2,ICOSLG/LOC102723996,MERTK,PDE4B,PDE4D,SOCS3,TARP,THBD,USP4	17
Gastrointestinal Disease, Inflammatory Response	inflammation of gastrointestinal tract	0.0115		1.161	CCL2,CCR2,CFB,CIITA,CKB,CTSS,FCGR2B,FERMT1,FN1,ICOSLG/LOC102723996,MERTK,NR1H4,PDE4B,PDE4D,PON1,SOCS3,TARP,TFF3,VNN1,XCL1	20
Cellular Movement	chemotaxis of connective tissue cells	0.0118		-1.231	ANGPT2,CCL2,ERBB3,FN1,HBEGF	5
Nervous System Development and Function, Organ Morphology, Organismal Development	mass of brain	0.0118			CKB,GPR85,HTRA2,PPT1,ZFYVE26	5
Cell-To-Cell Signaling and Interaction	adhesion of breast cancer cell lines	0.0118		0.156	CST6,ERBB3,FN1,MINK1,NRG1,THBS1	6
Digestive System Development and Function, Gastrointestinal Disease, Hepatic System Development and Function, Hepatic System Disease, Inflammatory Disease, Inflammatory Response, Organ Development, Organismal Injury and Abnormalities, Psychological Disorders	alcoholic hepatitis	0.0119			CCL2,CXCL1,PDE4B,PDE4D	4
Cellular Movement, Hematological System Development and Function, Immune Cell Trafficking, Inflammatory Response	cell rolling of phagocytes	0.0119			CCL2,CCR2,CXCL1,RAC2	4
Cardiovascular System Development and Function, Cell-To-Cell Signaling and Interaction	binding of endothelial cells	0.0124		-1.53	ANGPT2,CCL2,CCR2,CXCL1,CXCR4,DGKE,FN1,JAML,LGALS2,PECAM1,THBD,THBS1	12
Cardiovascular System Development and Function, Cellular Movement	chemotaxis of endothelial cells	0.0127		-0.074	ANGPT2,CCL2,CXCR4,THBD,THBS1	5
Cellular Movement, Hematological System Development and Function, Immune Cell Trafficking	trafficking of leukocytes	0.0127		-1.227	CCL2,CCR2,CXCL1,CXCR4,PECAM1	5
Cell Cycle, Embryonic Development	cell cycle progression of embryonic cell lines	0.0129			HIPK2,SOCS3,TFDP1	3
Cell-To-Cell Signaling and Interaction, Cellular Movement, Hematological System Development and Function, Immune Cell Trafficking, Inflammatory Response	chemoattraction of granulocytes	0.0129			CCL2,CXCL1,XCL1	3
Cardiovascular System Development and Function, Cellular Movement	chemotaxis of endothelial cell lines	0.0129			ANGPT2,SERPINF1,THBS1	3
Cellular Movement, Hematological System Development and Function	extravasation of neutrophils	0.0129			ANGPT2,CXCL1,TPH1	3
Cancer, Organismal Injury and Abnormalities	incidence of squamous-cell carcinoma	0.0129			MLH1,THBS1,TP73	3
Dermatological Diseases and Conditions, Organismal Injury and Abnormalities	localized cutaneous leishmaniasis	0.0129			CSF2RA,PDE4B,PDE4D	3
Cancer, Organismal Functions, Organismal Injury and Abnormalities, Tumor Morphology	suppression of tumor	0.0131			BTRC,CST6,KAT8,THBD	4
Cellular Movement	transendothelial migration of tumor cell lines	0.0131		0.506	CCL2,CXCR4,PECAM1,RAP1GAP	4
Cardiovascular System Development and Function, Cellular Development, Tissue Development	differentiation of cardiovascular tissue	0.0134		0	ANGPT2,CXCR4,FN1,NRG1,SPRED2,VNN1	6
Embryonic Development, Nervous System Development and Function, Ophthalmic Disease, Organ Development, Organ Morphology, Organismal Development, Organismal Injury and Abnormalities, Tissue Development, Tissue Morphology, Visual System Development and Function	abnormal morphology of bruch membrane tissue	0.0134			ABCC6,CCR2	2
Cell-To-Cell Signaling and Interaction	attachment of bone marrow cell lines	0.0134			MERTK,NRG1	2
Developmental Disorder, Hereditary Disorder, Ophthalmic Disease, Organismal Injury and Abnormalities	autosomal recessive congenital cataract	0.0134			AGK,SIPA1L3	2
Amino Acid Metabolism, Small Molecule Biochemistry	catabolism of acidic amino acid	0.0134			ASPA,GAD1	2
Neurological Disease, Organismal Injury and Abnormalities, Skeletal and Muscular Disorders	cerebral palsy	0.0134			GAD1,TMTC4	2
Cellular Development, Organismal Development	differentiation of artery	0.0134			CXCR4,VNN1	2
Cellular Assembly and Organization, Cellular Function and Maintenance	dynamics of actin cytoskeleton	0.0134			CDKN1C,TP73	2
Cellular Assembly and Organization, Cellular Function and Maintenance	elongation of Nucleus	0.0134			H1FNT,IFT88	2
Cellular Assembly and Organization	formation of punctate structures	0.0134			AGAP1,KSR2	2
Infectious Diseases	infection by rotavirus	0.0134			CCL2,CXCL1	2
Cell-mediated Immune Response, Cellular Movement, Hematological System Development and Function, Immune Cell Trafficking	migration of Th17 cells	0.0134			CCL2,CXCL1	2
Cellular Movement, Hematological System Development and Function, Hematopoiesis	mobilization of myeloid progenitor cells	0.0134			CCL2,PTCH2	2
Cardiovascular System Development and Function, Tissue Development	morphogenesis of endothelial tube	0.0134			CSNK2B,CXCR4	2
Infectious Diseases, Inflammatory Response, Organismal Injury and Abnormalities, Respiratory Disease	pneumococcal pneumonia	0.0134			CCL2,CCR2	2
Behavior	smoking	0.0134			CYP2A6 (includes others),ICOSLG/LOC102723996	2
Cellular Growth and Proliferation	proliferation of bone marrow cell lines	0.0135	Decreased	-2.213	CBL,ERBB3,FN1,HBEGF,MERTK,NRG1,RALGDS	7
Cellular Movement, Hematological System Development and Function, Immune Cell Trafficking, Inflammatory Response	chemotaxis of leukocytes	0.0144		-0.579	ANGPT2,CCL2,CCR2,CKLF,CSF2RA,CXCL1,CXCR4,DEFB103A/DEFB103B,EDNRB,FLOT1,FN1,JAML,PDE4B,RAC2,RAP1GAP,S100A14,SOCS3,THBS1,XCL1	19
Cellular Growth and Proliferation, Tissue Development	proliferation of epithelial cells	0.0146		-1.194	BTRC,CCNG2,CDKN1C,CXCR4,EDNRB,ERBB3,FERMT1,FN1,HBEGF,IFT74,IFT88,IGFBP4,JAML,KLK3,LTBP4,MGAT3,NAB2,NR1H4,PTPRZ1,RALGDS,SFRP2,SOCS3,THBS1,ZFP36	24
Gastrointestinal Disease, Inflammatory Disease	Crohn disease	0.0148			CIITA,CKB,CSF2RA,FHAD1,FN1,GRK5,HLA-DQA2,ICOSLG/LOC102723996,PDE4B,PDE4D,SOCS3,TARP,USP4	13
Cardiovascular System Development and Function, Tissue Development	morphogenesis of cardiovascular tissue	0.0148			CSNK2B,CXCR4,IFT88,PECAM1,TMOD1	5
Cardiovascular Disease, Immunological Disease	Behcet disease	0.0149			GIMAP1,PDE4B,PDE4D	3
Cell-To-Cell Signaling and Interaction, Cellular Movement, Hematological System Development and Function, Immune Cell Trafficking	attraction of neutrophils	0.0149			CCL2,CXCL1,XCL1	3
Cellular Movement	chemotaxis of breast cancer cell lines	0.0149			CXCR4,ERBB3,NRG1	3
Cell Morphology	morphology of brain cancer cell lines	0.0149			CDKN1C,MERTK,SYNM	3
Organismal Survival	pain threshold	0.0149			ASPA,BAMBI,MINOS1-NBL1/NBL1	3
Cellular Movement, Hematological System Development and Function, Immune Cell Trafficking, Inflammatory Response	transendothelial migration of monocytes	0.0149			CCL2,FN1,PECAM1	3
Cardiovascular System Development and Function, Cell Morphology, Cellular Development, Organismal Development, Tissue Development	tubulation of microvascular endothelial cells	0.0149			CXCL1,PECAM1,SERPINF1	3
Nutritional Disease	undernutrition	0.0149			PDE4B,PDE4D,TUBB4B	3
Cellular Movement	chemotaxis of myeloid cells	0.015		-0.9	ANGPT2,CCL2,CCR2,CKLF,CSF2RA,CXCL1,CXCR4,DEFB103A/DEFB103B,EDNRB,FLOT1,JAML,PDE4B,RAC2,S100A14,THBS1,XCL1	16
Cellular Movement, Hematological System Development and Function	cell movement of hematopoietic progenitor cells	0.0151		-0.684	CCL2,CCR2,CIB1,CXCR4,DEFB103A/DEFB103B,PECAM1	6
Cancer, Organismal Injury and Abnormalities	glandular intraepithelial neoplasm	0.0151			AARS2,BAMBI,CFB,HOXB2,KLK3,KRT7,RAB11FIP2,SLC4A7,SOCS3,TFF3,WIF1,ZC3H15,ZFYVE26,ZNF141	14
Cellular Movement, Hematological System Development and Function, Immune Cell Trafficking, Inflammatory Response	cell movement of macrophages	0.0153		0.583	ANGPT2,CCL2,CCR2,CKLF,CXCL1,CXCR4,DEFB103A/DEFB103B,EDNRB,FN1,NAB2,NTN1,RAC2,SREBF1,THBD,THBS1	15
Cancer, Organismal Injury and Abnormalities	growth of malignant tumor	0.0154		-1.025	BAMBI,CCL2,CCR2,CD160,CSF2RA,CST6,CTSS,CXCL1,CXCR4,DOCK4,ERBB3,HMGB3,KLK3,NRG1,SFRP2,SOCS3,SREBF1,TFF3,THBS1,TP73,TRIM22,TUSC3	22
Cardiovascular System Development and Function, Cell-To-Cell Signaling and Interaction	adhesion of vascular endothelial cells	0.0158		-1.193	ANGPT2,CCL2,CXCR4,DGKE,LGALS2,PECAM1,THBS1	7
Cellular Movement	dissemination of cells	0.0159		1.067	ANGPT2,CCL2,CXCR4,FN1,THBD	5
Cardiovascular System Development and Function, Organismal Development, Tissue Morphology	vasodilation of aorta	0.0159		0	ALDH2,HBEGF,MUS81,THBS1	4
Inflammatory Response, Organismal Injury and Abnormalities	inflammation of organ	0.016		1.526	ALDH2,ANGPT2,APRT,ARHGAP10,CBL,CCL2,CCR2,CFB,CIITA,CKB,CSF2RA,CST6,CTSS,CXCL1,CXCR4,DEFB103A/DEFB103B,EDNRB,FABP5,FCGR2B,FERMT1,FLOT1,FN1,HBEGF,HLA-DMA,HLA-DQB1,HLA-DRB5,ICOSLG/LOC102723996,IDE,MERTK,MUS81,NDFIP1,NR1H4,NRG1,P4HB,PDE4B,PDE4D,PECAM1,PLA2G2F,PON1,PPT1,PTPRZ1,SOCS3,TARP,TFF3,THBD,THBS1,TP73,TUBB4B,VNN1,XCL1,ZFP36	51
Inflammatory Response	inflammation of body cavity	0.0161		1.635	ALDH2,ANGPT2,APRT,ARHGAP10,CBL,CCL2,CCR2,CFB,CIITA,CKB,CSF2RA,CTSS,CXCL1,EDNRB,FCGR2B,FERMT1,FN1,HBEGF,HLA-DQB1,ICOSLG/LOC102723996,IDE,MERTK,MUS81,NDFIP1,NR1H4,P4HB,PDE4B,PDE4D,PECAM1,PON1,SOCS3,TARP,TFF3,THBS1,TP73,TUBB4B,VNN1,XCL1,ZFP36	39
Cancer, Organismal Functions, Organismal Injury and Abnormalities, Tumor Morphology	inhibition of tumor	0.017			BTRC,CCL2,CST6,KAT8,THBD	5
Cardiovascular Disease, Gastrointestinal Disease, Hematological Disease, Hepatic System Disease, Organismal Injury and Abnormalities	Budd-Chiari syndrome	0.0171			ANGPT2,THBD,THBS1	3
Cell Cycle, Renal and Urological System Development and Function	cell cycle progression of kidney cell lines	0.0171			HIPK2,SOCS3,TFDP1	3
Cellular Assembly and Organization	cohesion of mitotic sister chromatids	0.0171			MUS81,PDS5B,POGZ	3
Cardiovascular System Development and Function, Cellular Development, Cellular Growth and Proliferation	development of endothelial cell lines	0.0171			CBL,NRG1,SERPINF1	3
Neurological Disease, Organismal Injury and Abnormalities, Psychological Disorders	intraventricular hemorrhage	0.0171			PDE4B,PDE4D,TP73	3
Cellular Movement	invasion of tumor cell lines	0.0172	Decreased	-2.38	ATP6V0A4,CBL,CCL2,CIB1,CST6,CTSS,CXCR4,DIAPH3,DOCK4,ERBB3,ERC1,FABP5,FAP,FN1,GNAL,HBEGF,HIPK2,HTRA4,MALAT1,MERTK,MINK1,NR1H4,NRG1,NTN1,PTPRZ1,RAP1GAP,S100A14,TFF3,TP73,USP4,WNT5B,ZFP36	32
Cellular Movement, Hematological System Development and Function, Hematopoiesis	mobilization of hematopoietic progenitor cells	0.0174			CCL2,CXCR4,PTCH2,ROBO4	4
Nervous System Development and Function, Tissue Morphology	quantity of oligodendrocytes	0.0174			CXCL1,HOXB2,SOCS3,ST8SIA4	4
Cellular Movement, Hematological System Development and Function, Immune Cell Trafficking, Inflammatory Response	chemotaxis of phagocytes	0.0174		-0.963	ANGPT2,CCL2,CCR2,CKLF,CSF2RA,CXCL1,CXCR4,DEFB103A/DEFB103B,EDNRB,FLOT1,JAML,PDE4B,RAC2,S100A14,THBS1,XCL1	16
Cell-To-Cell Signaling and Interaction	binding of Staphylococcus aureus	0.0175			FN1,THBS1	2
Cellular Compromise, Hematological System Development and Function	enucleation of red blood cells	0.0175			HIPK2,SOCS3	2
Cellular Movement, Hematological System Development and Function	extravasation of antigen presenting cells	0.0175			CCL2,CCR2	2
Lymphoid Tissue Structure and Development	frequency of follicular B lymphocytes	0.0175			CBL,RFNG	2
Cell-mediated Immune Response, Hematopoiesis, Lymphoid Tissue Structure and Development	frequency of thymocytes	0.0175			CBL,RFNG	2
Cellular Development, Cellular Growth and Proliferation, Embryonic Development, Hematological System Development and Function, Hematopoiesis, Lymphoid Tissue Structure and Development, Organ Development, Organismal Development, Tissue Development	myelopoiesis of bone marrow cells	0.0175			MERTK,PECAM1	2
Cellular Function and Maintenance, Hematological System Development and Function, Hematopoiesis	presence of hematopoietic progenitor cells	0.0175			CXCR4,PECAM1	2
Cell-To-Cell Signaling and Interaction, Cellular Movement	recruitment of tumor cell lines	0.0175			CCL2,CXCR4	2
Cellular Function and Maintenance, Cellular Movement, Hematological System Development and Function, Immune Cell Trafficking	retention of lymphocytes	0.0175			CXCR4,FN1	2
Cell Morphology, Hematological System Development and Function, Inflammatory Response	size of macrophages	0.0175			CCL2,PON1	2
Infectious Diseases	susceptibility to human immunodeficiency virus type 1	0.0175			CCL2,CCR2	2
Cellular Movement, Hematological System Development and Function, Immune Cell Trafficking, Inflammatory Response	trafficking of macrophages	0.0175			CCL2,CCR2	2
Gastrointestinal Disease, Inflammatory Disease, Inflammatory Response, Organismal Injury and Abnormalities	ulcerative colitis	0.0179			CCL2,CIITA,CKB,FERMT1,FN1,MERTK,PDE4B,PDE4D,SOCS3,TARP	10
Metabolic Disease	glucose metabolism disorder	0.0181		1.253	ADAD1,ADAMTS6,ALDH2,CACNA2D4,CCL2,CCR2,CFB,CIITA,CTSS,CXCR4,EDNRB,ERBB3,FABP5,FCGR2B,FLOT1,FN1,HLA-DMA,HLA-DMB,HLA-DOA,HLA-DPA1,HLA-DQA2,HLA-DQB1,HLA-DRB3,HLA-DRB5,HSD17B1,IDE,JAML,LRRC32,MAOB,MERTK,NR1H4,NUP155,PDE4B,PDE4D,PECAM1,PON1,PPP1R11,PRKAB2,RAC2,RNF5,SERPINF1,SOCS3,SREBF1,THBD,THBS1,THRAP3,TMEM116,TPH1,TUSC3,USP46,XCL1	51
Cancer, Organismal Injury and Abnormalities	incidence of adenoma	0.0183		1.501	MLH1,MUS81,NR1H4,THBS1,TP73	5
Hematological System Development and Function, Lymphoid Tissue Structure and Development, Tissue Morphology	quantity of helper T lymphocytes	0.0184		0.537	CIITA,FABP5,FCGR2B,LRRC32,NDFIP1,SOCS3,ZFP36	7
Cellular Movement, Hematological System Development and Function, Immune Cell Trafficking, Inflammatory Response	chemotaxis of neutrophils	0.0186		-0.291	CCL2,CKLF,CSF2RA,CXCL1,DEFB103A/DEFB103B,FLOT1,JAML,PDE4B,RAC2,XCL1	10
Cellular Movement	cell movement of lung cancer cell lines	0.0186		-1.254	DOCK4,ERBB3,FN1,HIPK2,NRG1,PTPRZ1,RFFL,TP73	8
Cancer, Gastrointestinal Disease, Organismal Injury and Abnormalities	gastric adenocarcinoma	0.0188			ADAM22,ANGPT2,ANKMY1,ATP5G3,BTBD7,CSF2RA,CYP2A6 (includes others),EDNRB,ELK3,ERBB3,FN1,GAD1,GCC2,HTRA2,KCNIP1,KSR2,LTBP4,METAP1,MGAT3,MLH1,MPP3,PFKP,PKHD1L1,POGZ,PTPRZ1,RALGDS,RAP1GAP,RASGEF1A,SEMA4G,SIPA1L3,SPRED2,ST8SIA4,THBD,THBS1,THRAP3,TMTC4,TRANK1,TRIM22,TUBB4B,TUSC3,USP34,WIPI2,ZNF777	43
Post-Translational Modification, Protein Degradation, Protein Synthesis	hydrolysis of protein	0.0188		0.152	BTRC,CTSS,FAP,HTRA2,HTRA4,IDE,KLK3,LCN1,LTBP4,NEDD8,PPARGC1B,UBE2D1	12
Cellular Movement	cell movement of brain cancer cell lines	0.0189		-0.929	CCR2,CXCR4,EDNRB,FN1,MALAT1,MERTK,PTPRZ1,SYNM,WIF1	9
Cellular Movement, Hematological System Development and Function, Immune Cell Trafficking, Inflammatory Response	cell movement of phagocytes	0.019		-1.384	ANGPT2,CCL2,CCR2,CFB,CKLF,CSF2RA,CTSS,CXCL1,CXCR4,DEFB103A/DEFB103B,EDNRB,FLOT1,FN1,JAML,MINOS1-NBL1/NBL1,NAB2,NTN1,PDE4B,PECAM1,RAC2,S100A14,SERPINF1,SOCS3,SREBF1,THBD,THBS1,XCL1	27
Cellular Movement	cell movement of mammary tumor cells	0.019			CBL,CST6,CXCR4,SFRP2	4
Cancer, Endocrine System Disorders, Organismal Injury and Abnormalities, Reproductive System Disease	gonadal tumor	0.0191		0.447	AGK,ANGPT2,APIP,BTRC,C14orf79,CCL2,CEACAM6,CFB,CORO2B,CXCL1,CXCR4,DGKE,DHTKD1,ERBB3,FANCL,FAP,FLOT1,FN1,HBEGF,HLA-DQA2,HOXB2,HTRA2,IGFBP4,ITIH5,KRT7,LAPTM5,LINC00599,LRRC47,LTBP4,MALAT1,MAOB,MLH1,NRG1,NSD1,PBRM1,PDE4D,PDS5B,PKHD1L1,PLAGL2,POM121/POM121C,PSIP1,RALGDS,RAP2C,RAPH1,RASGEF1A,S100A14,SIPA1L3,SNX21,SPATA18,SREBF1,SYNM,TBC1D8,TES,TFDP1,TFF3,THBS1,TP73,TUBB4B,TUSC3,UBN2,USP34,VARS,ZFYVE26	63
Cell-To-Cell Signaling and Interaction, Hematological System Development and Function, Hematopoiesis	adhesion of hematopoietic progenitor cells	0.0194			CIB1,NTN1,RAC2	3
Developmental Disorder, Hereditary Disorder, Ophthalmic Disease, Organismal Injury and Abnormalities	familial congenital cataract	0.0194			AGK,FTL,SIPA1L3	3
Cardiovascular Disease, Hematological Disease, Organismal Injury and Abnormalities	microcytic anemia	0.0194			FCGR2B,NDFIP1,RAC2	3
Cellular Movement, Hematological System Development and Function, Hypersensitivity Response, Immune Cell Trafficking, Inflammatory Response	migration of mast cells	0.0194			CCL2,DEFB103A/DEFB103B,RAC2	3
Cardiovascular Disease, Organismal Injury and Abnormalities	valvular regurgitation of atrioventricular valve	0.0194			ERBB3,PDE4B,PDE4D	3
Hematological System Development and Function, Inflammatory Response, Tissue Morphology	quantity of blood platelets	0.0195		-0.152	CBL,CIB1,CXCR4,PECAM1,THBS1	5
Developmental Disorder	rasopathy	0.0195			ANGPT2,CBL,CCNC,MLH1,TFDP1	5
Cancer, Organismal Injury and Abnormalities, Reproductive System Disease	breast cancer	0.0197		-0.816	ADAMTS6,ADCY3,ANGPT2,BTRC,CACNA2D4,CBL,CCL2,CCR2,CEACAM6,CKB,CSF2RA,CXCL1,CXCR4,DOCK4,ERBB3,ETFA,FABP5,FAP,FN1,FTH1,HBEGF,HIBADH,HLA-DRB5,HSD17B1,HTRA2,ITIH5,KLK3,KRT7,L3MBTL3,LGALS2,LMO1,LRRC32,LTBP4,MALAT1,MINK1,MLH1,MUM1,NSD1,P4HB,PBRM1,PCGF2,PDS5B,PECAM1,PFKP,POM121/POM121C,PSIP1,PTCH2,PTPRZ1,RNF5,S100A14,SERPINF1,SFRP2,SLC43A1,SORL1,SREBF1,TARP,TES,THBS1,TP73,TUBB4B,UBAP2,WNT5B,ZFP36	63
Cellular Movement, Hematological System Development and Function, Immune Cell Trafficking, Inflammatory Response	chemotaxis of granulocytes	0.0198		-0.432	CCL2,CKLF,CSF2RA,CXCL1,DEFB103A/DEFB103B,FLOT1,JAML,PDE4B,RAC2,S100A14,XCL1	11
Organismal Injury and Abnormalities, Renal and Urological Disease	damage of kidney	0.0202		-0.662	ANGPT2,CCR2,CFB,FN1,HBEGF,NTN1,SREBF1,THBS1	8
Cardiovascular System Development and Function, Organismal Development	vasculogenesis	0.0204		-0.026	ADAMTS6,ANGPT2,CBL,CCL2,CCR2,CFB,CXCL1,CXCR4,EDNRB,ELK3,FN1,HBEGF,HIPK2,HLA-DQB1,IFT88,IGFBP4,KLK3,MERTK,NAB2,NRG1,NTN1,PECAM1,PPARGC1B,PRKAB2,PTPRZ1,RAPGEF2,ROBO4,SERPINF1,SFRP2,SOCS3,THBD,THBS1,THRAP3,TMOD1,TP73	35
Cellular Development, Nervous System Development and Function	differentiation of neuroglia	0.0206		-1	ADAM22,ASPA,CSNK2B,CXCR4,ERBB3,NAB2,NRG1,PTPRZ1,SOCS3,TP73	10
Cellular Development, Cellular Growth and Proliferation	proliferation of blood cells	0.0207		-0.935	CBL,CCL2,CCR2,CD160,CDKN1C,CIITA,CSF2RA,CXCR4,DNAJA3,FCGR2B,FN1,FTL,GAD1,HIPK2,HLA-DMA,HLA-DMB,HLA-DPA1,HLA-DQB1,ICOSLG/LOC102723996,IL4I1,LAMTOR2,LAPTM5,LMO1,LRRC32,MERTK,NDFIP1,NRG1,PATZ1,PCGF2,PDE4D,PECAM1,PLA2G2F,RAC2,SLAMF7,SOCS3,THBS1,TPH1,TRIM33,XCL1	39
Cardiovascular System Development and Function, Organ Development	cardiac output	0.0207			ANGPT2,EDNRB,KLK3,PPARGC1B	4
Cellular Growth and Proliferation, Connective Tissue Development and Function, Tissue Development	proliferation of synovial cells	0.0207		-0.152	CCL2,CIITA,FN1,SOCS3	4
Cardiovascular System Development and Function, Cellular Development, Cellular Function and Maintenance, Cellular Growth and Proliferation, Organismal Development, Tissue Development	proliferation of endothelial cells	0.0207		1.038	ANGPT2,CBL,CCL2,CCR2,CXCL1,EDNRB,FN1,HBEGF,HIPK2,KLK3,MERTK,NTN1,PECAM1,SERPINF1,THBS1,THRAP3	16
Organismal Injury and Abnormalities, Reproductive System Disease	adenomyosis	0.0209			CDKN1C,MALAT1,PDS5B,PHACTR2,THBS1	5
Cardiovascular System Development and Function, Tissue Development	formation of endothelial tube	0.0209			CBL,CCL2,FN1,PECAM1,SERPINF1	5
Hematological Disease, Immunological Disease, Organismal Injury and Abnormalities	leukocytosis of granulocytes	0.0209		1.446	CCR2,CXCL1,PTCH2,RAC2,SOCS3	5
Ophthalmic Disease, Organismal Injury and Abnormalities	degeneration of eye	0.0211		1.309	APBB2,CACNA2D4,CCL2,CCR2,CFB,CIITA,DNAJC5,IFT88,MAOB,MERTK,NPHP3,OAT,PITPNM2,SLC4A7	14
Cell Death and Survival	apoptosis of brain cancer cell lines	0.0211		-0.505	CDKN1C,DNAJA3,FTH1,HIPK2,MERTK,NRG1,NTN1,TP73	8
Cellular Movement	migration of brain cancer cell lines	0.0211		-1.29	CCR2,CXCR4,FN1,MALAT1,MERTK,PTPRZ1,SYNM,WIF1	8
Cancer, Organismal Injury and Abnormalities, Reproductive System Disease	mammary tumor	0.0212		0.206	ADAMTS6,ADCY3,ANGPT2,BTRC,CACNA2D4,CBL,CCL2,CCR2,CEACAM6,CKB,CSF2RA,CST6,CXCL1,CXCR4,DOCK4,ERBB3,ETFA,FABP5,FAP,FN1,FTH1,HBEGF,HIBADH,HLA-DRB5,HMGB3,HSD17B1,HTRA2,ITIH5,KLK3,KRT7,L3MBTL3,LGALS2,LMO1,LRRC32,LTBP4,MALAT1,MGAT3,MINK1,MLH1,MUM1,NRG1,NSD1,P4HB,PBRM1,PCGF2,PDS5B,PECAM1,PFKP,POM121/POM121C,PSIP1,PTCH2,PTPRZ1,RNF5,S100A14,SERPINF1,SFRP2,SLC43A1,SORL1,SREBF1,TARP,TES,THBS1,TP73,TUBB4B,UBA…	67
Organismal Injury and Abnormalities, Renal and Urological Disease	injury of kidney	0.0212		-0.82	ANGPT2,CCR2,CFB,NTN1,SREBF1,THBS1	6
Connective Tissue Disorders, Inflammatory Disease, Inflammatory Response, Organismal Injury and Abnormalities, Skeletal and Muscular Disorders	inflammation of joint	0.0213		-0.534	ADAMTS6,CACNA2D4,CCL2,CCR2,CFB,CIITA,CTSS,CXCL1,CXCR4,FCGR2B,FN1,FTH1,FTL,HLA-DMA,HLA-DMB,HLA-DOA,HLA-DPA1,HLA-DQA2,HLA-DQB1,HLA-DRB5,ICOSLG/LOC102723996,IDE,IGFBP4,MAOB,MERTK,MINK1,PDE4B,PDE4D,PECAM1,PON1,PPP1R11,RALGDS,RAPH1,RNF5,SERPINB2,SOCS3,SORL1,TARP,THBS1,TP73,TRAK2,TUBB4B,VARS,WNT5B,XCL1,ZFP36	46
Inflammatory Response	inflammation of absolute anatomical region	0.0213		1.946	ALDH2,ANGPT2,APRT,ARHGAP10,CBL,CCL2,CCR2,CFB,CIITA,CKB,CSF2RA,CST6,CTSS,CXCL1,EDNRB,FCGR2B,FERMT1,FN1,HBEGF,HLA-DMA,HLA-DQB1,ICOSLG/LOC102723996,IDE,MERTK,MUS81,NDFIP1,NR1H4,NRG1,P4HB,PDE4B,PDE4D,PECAM1,PON1,PPT1,PTPRZ1,SOCS3,TARP,TFF3,THBS1,TP73,TUBB4B,VNN1,XCL1,ZFP36	44
Neurological Disease, Organismal Injury and Abnormalities	astrocytosis of brain	0.0219			GRK5,MAOB,PPT1	3
Cellular Movement, Embryonic Development	chemotaxis of embryonic cell lines	0.0219			CCR2,CXCL1,CXCR4	3
Cellular Movement, Hair and Skin Development and Function	chemotaxis of epithelial cell lines	0.0219			CCR2,CXCL1,CXCR4	3
Infectious Diseases	infectivity of HIV-1	0.0219			CCL2,CXCR4,FN1	3
Connective Tissue Disorders, Developmental Disorder, Gastrointestinal Disease, Organismal Development, Organismal Injury and Abnormalities, Skeletal and Muscular Disorders	palatal shelves fail to meet at midline	0.0219			GAD1,GSKIP,PDS5B	3
Cell Morphology, Cellular Function and Maintenance	permeability of tumor cell lines	0.0219			RAP2C,RAPGEF2,THBD	3
Cell-To-Cell Signaling and Interaction, Cellular Movement, Hematological System Development and Function, Immune Cell Trafficking, Inflammatory Response	recruitment of dendritic cells	0.0219			CCL2,CCR2,LAMTOR2	3
Cellular Movement, Hematological System Development and Function, Immune Cell Trafficking	cell movement of granulocytes	0.0219		-0.978	ANGPT2,CCL2,CCR2,CFB,CKLF,CSF2RA,CXCL1,DEFB103A/DEFB103B,FLOT1,FN1,JAML,NTN1,PDE4B,PECAM1,RAC2,S100A14,SOCS3,THBD,XCL1	19
Cardiovascular System Development and Function, Cellular Development, Cellular Growth and Proliferation, Organismal Development	angiogenesis of endothelial cell lines	0.0222			CBL,NRG1	2
Organismal Injury and Abnormalities	angiogenesis of wound	0.0222			THBD,THBS1	2
Cell Cycle	arrest in G1 phase of brain cancer cell lines	0.0222			CDKN1C,SYNM	2
Cell Morphology	cell rounding of brain cancer cell lines	0.0222			EDNRB,MERTK	2
Cellular Movement, Hematological System Development and Function, Immune Cell Trafficking, Inflammatory Response	cellular infiltration by monocyte-derived macrophages	0.0222			CCR2,THBD	2
Cellular Compromise, Organismal Injury and Abnormalities	degeneration of gonadal cells	0.0222			BMP8A,TP73	2
Cellular Development, Cellular Growth and Proliferation, Hematological System Development and Function, Hematopoiesis, Lymphoid Tissue Structure and Development, Tissue Development	differentiation of M2 macrophages	0.0222			CCL2,CCR2	2
Nucleic Acid Metabolism, Small Molecule Biochemistry	dissociation of nucleotide	0.0222			RAC2,RALGDS	2
Cell Morphology	extension of cells	0.0222			FN1,NRG1	2
Inflammatory Disease, Inflammatory Response, Organismal Injury and Abnormalities, Renal and Urological Disease	nephrotoxic nephritis	0.0222			HLA-DQB1,ICOSLG/LOC102723996	2
Inflammatory Disease, Organismal Injury and Abnormalities, Respiratory Disease	obliterative bronchiolitis	0.0222			CCL2,CCR2	2
Cell Morphology, Cellular Assembly and Organization, Nervous System Development and Function	orientation of neurites	0.0222			DOCK4,NTN1	2
Cardiovascular System Development and Function, Tissue Morphology	quantity of endothelial cell lines	0.0222			FN1,THBS1	2
Organismal Injury and Abnormalities	quantity of nodule	0.0222			CXCR4,MGAT3	2
Molecular Transport	quantity of oxygen	0.0222			EDNRB,THBS1	2
Cancer, Organismal Injury and Abnormalities, Tumor Morphology	transformation of tumor cells	0.0222			SFRP2,TFF3	2
Cardiovascular System Development and Function, Cellular Development, Cellular Function and Maintenance, Cellular Growth and Proliferation, Organismal Development, Tissue Development	endothelial cell development	0.0222		0.952	ANGPT2,CBL,CCL2,CCR2,CXCL1,EDNRB,FN1,HBEGF,HIPK2,IFT88,KLK3,MERTK,NRG1,NTN1,PECAM1,SERPINF1,THBS1,THRAP3	18
Cancer, Organismal Injury and Abnormalities, Renal and Urological Disease	kidney carcinoma	0.0223			ASMTL,BTRC,CCL2,CYP2A6 (includes others),ERBB3,FABP5,FAP,FCRLA,FN1,GALNT11,IFT74,ITIH5,KRT7,MALAT1,MED13,MERTK,NSD1,NTNG1,NUP155,PBRM1,PDE4B,PDE4D,PKHD1L1,POM121/POM121C,PTPRZ1,RALGDS,RAP1GAP,SERPINB2,SIPA1L3,SLC43A1,SPNS1,STK11IP,THBD,THBS1,THRAP3,TMOD1,TRIM22,TUBB4B,USP34,WIF1,ZC3HC1	41
Cellular Movement	invasion of colorectal cancer cell lines	0.0224		-0.68	CXCR4,GNAL,HIPK2,NRG1,RAP1GAP,TFF3	6
Cellular Movement	cell movement of carcinoma cell lines	0.0225		-0.638	CCL2,CSNK2B,CXCR4,DOCK4,ERBB3,FN1,NR1H4,NRG1,PTPRZ1,RAP1GAP,RFFL,S100A14	12
Cell-To-Cell Signaling and Interaction, Cellular Compromise, Tumor Morphology	adhesion of cancer cells	0.0225		0.218	CCL2,FN1,JAML,THBS1	4
Organismal Injury and Abnormalities, Renal and Urological Disease	damage of renal tubule	0.0225			CFB,FN1,HBEGF,THBS1	4
Cardiovascular System Development and Function, Organismal Development	development of aorta	0.0225			ADAMTS6,CCL2,CXCR4,NTN1	4
Endocrine System Disorders, Gastrointestinal Disease, Inflammatory Disease, Inflammatory Response, Organismal Injury and Abnormalities	insulitis	0.0225		1.131	CIITA,CTSS,HLA-DQB1,MERTK	4
Cancer, Cellular Movement, Organismal Injury and Abnormalities, Reproductive System Disease, Tumor Morphology	invasion of mammary tumor cells	0.0225		-0.254	CST6,CXCR4,FN1,HMGB3	4
Immunological Disease	delayed hypersensitive reaction	0.0229		-0.152	ANGPT2,CCL2,FCGR2B,HLA-DMA,LAPTM5,LGALS2,THBD,ZFP36	8
Cancer, Neurological Disease, Organismal Injury and Abnormalities	neuroblastoma	0.0232			CSF2RA,CXCR4,FAP,FCGR2B,IDE,LMO1,TUBB4B	7
Cancer, Organismal Injury and Abnormalities, Reproductive System Disease	prostate cancer	0.0233			BAMBI,BTRC,CCL2,CCR2,CFB,CIITA,CKB,CLASP2,CXCR4,DENND5B,DHTKD1,DNAJA3,EDNRB,ERBB3,FANCL,FERMT1,GPR68,HIPK2,HMGB3,KLK3,KRT7,MED13,MERTK,PDS5B,POM121/POM121C,PSIP1,RNF215,ROBO4,SEMA4G,SETX,SIPA1L3,SIRT5,SOCS3,SREBF1,TARP,TFF3,THRAP3,TP73,TUBB4B,USP34,WIF1,ZC3H15,ZC3HC1,ZFP36,ZFYVE26	45
Cancer, Gastrointestinal Disease, Organismal Injury and Abnormalities	stomach tumor	0.0234			ADAM22,ANGPT2,ANKMY1,ATP5G3,BTBD7,CSF2RA,CYP2A6 (includes others),DOCK4,EDNRB,ELK3,ERBB3,FAP,FN1,GAD1,GCC2,GRK4,HTRA2,KCND2,KCNIP1,KRT7,KSR2,LTBP4,METAP1,MGAT3,MLH1,MPP3,NDUFC2,P4HB,PDS5B,PFKP,PKHD1L1,POGZ,PTPRZ1,RALGDS,RAP1GAP,RASGEF1A,RTKN2,SEMA4G,SIPA1L3,SOCS3,SPRED2,ST8SIA4,TES,THBD,THBS1,THRAP3,TMTC4,TP73,TRANK1,TRIM22,TUBB4B,TUSC3,USP34,WIPI2,ZNF777	55
Cardiovascular System Development and Function, Cell-To-Cell Signaling and Interaction	binding of vascular endothelial cells	0.0238		-1.854	ANGPT2,CCL2,CXCR4,DGKE,FN1,LGALS2,PECAM1,THBS1	8
Cellular Movement	cell movement of melanoma cell lines	0.0238		-0.873	CST6,CXCR4,ERBB3,FN1,NRG1,RAP1GAP,RFFL,THBS1	8
Cancer, Endocrine System Disorders, Organismal Injury and Abnormalities, Reproductive System Disease	Ovarian Cancer and Tumors	0.024		0.447	AGK,ANGPT2,APIP,BTRC,C14orf79,CCL2,CEACAM6,CFB,CORO2B,CXCL1,CXCR4,DGKE,DHTKD1,ERBB3,FANCL,FAP,FLOT1,FN1,HBEGF,HLA-DQA2,HOXB2,HTRA2,IGFBP4,ITIH5,KRT7,LAPTM5,LRRC47,LTBP4,MALAT1,MAOB,MLH1,NRG1,NSD1,PBRM1,PDE4D,PDS5B,PKHD1L1,PLAGL2,POM121/POM121C,PSIP1,RALGDS,RAPH1,RASGEF1A,SIPA1L3,SNX21,SPATA18,SREBF1,SYNM,TBC1D8,TES,TFDP1,TFF3,THBS1,TP73,TUBB4B,TUSC3,UBN2,USP34,VARS,ZFYVE26	60
Cellular Movement, Embryonic Development	migration of embryonic cells	0.0243		-0.059	CCL2,CXCR4,EDNRB,ERBB3,FN1,HBEGF,NRG1	7
Cancer, Gastrointestinal Disease, Hepatic System Disease, Organismal Injury and Abnormalities	tumorigenesis of liver tumor	0.0243			ALDH2,BTRC,NR1H4,SOCS3	4
Organismal Injury and Abnormalities	Wound	0.0245		-1.432	CFB,CIITA,ELK3,FN1,HBEGF,NRG1,PECAM1,RAC2,SERPINB2,TFF3,THBD,THBS1	12
Infectious Diseases	infection by lymphocytic choriomeningitis virus	0.0245			CCL2,TPH1,XCL1	3
Hematological System Development and Function, Tissue Morphology	quantity of myeloid cells	0.0252		0.28	CCL2,CCR2,CIB1,CTSS,CXCR4,FCGR2B,GPR68,HBEGF,L3MBTL3,LGALS2,NDFIP1,PDE4B,PECAM1,RAC2,RAPGEF2,SERPINB2,SOCS3,SPRED2,SREBF1,THBD,THBS1,TPH1,ZFP36	23
Cellular Movement, Skeletal and Muscular System Development and Function	migration of smooth muscle cells	0.0254		-0.622	ANGPT2,CBL,CCL2,CKLF,CXCL1,FN1,HBEGF,IGFBP4,THBS1	9
Cancer, Gastrointestinal Disease, Organismal Injury and Abnormalities	upper gastrointestinal tract tumor	0.0254			ADAM22,ALDH2,ANGPT2,ANKMY1,ATP5G3,BTBD7,CIITA,CSF2RA,CXCL1,CXCR4,CYP2A6 (includes others),DOCK4,EDNRB,ELK3,ERBB3,FABP5,FAP,FCRLA,FN1,FTH1,GAD1,GCC2,GPR68,GRK4,HTRA2,KCND2,KCNIP1,KRT7,KSR2,LTBP4,METAP1,MGAT3,MLH1,MPP3,NDUFC2,NEDD8,NRG1,P4HB,PBRM1,PDS5B,PFKP,PKHD1L1,POGZ,PTCH2,PTPRZ1,RAB27B,RALGDS,RAP1GAP,RAP1GAP2,RASGEF1A,RNF5,RTKN2,SEMA4G,SIPA1L3,SOCS3,SPRED2,ST8SIA4,TARP,TES,THBD,THBS1,THRAP3,TM…	74
Cancer, Organismal Injury and Abnormalities, Renal and Urological Disease	renal cell carcinoma	0.0256			ASMTL,BTRC,CCL2,CYP2A6 (includes others),ERBB3,FABP5,FAP,FCRLA,FN1,GALNT11,IFT74,ITIH5,KRT7,MALAT1,MED13,MERTK,NSD1,NTNG1,NUP155,PBRM1,PDE4B,PDE4D,PKHD1L1,POM121/POM121C,PTPRZ1,RALGDS,RAP1GAP,SERPINB2,SIPA1L3,SLC43A1,SPNS1,STK11IP,THBD,THBS1,THRAP3,TMOD1,TRIM22,USP34,WIF1,ZC3HC1	40
Organismal Development	size of body	0.0261	Decreased	-4.408	ADAM22,ADCY3,APBB2,APRT,ASPA,BAMBI,CADPS2,CKB,CXCR4,DNAJC5,EDNRB,ERBB3,FABP5,FCGR2B,FOXK1,GNAL,GPR85,HBEGF,HLA-DMA,HOXB2,HTRA2,IGFBP4,KAT8,NAB2,NR1H4,PATZ1,PDS5B,PLAGL2,PPARGC1B,PUM1,ST8SIA4,TP73,TPH1,ZC3HC1,ZFP36,ZFYVE26	36
Inflammatory Disease, Organismal Injury and Abnormalities, Respiratory Disease	Bronchitis	0.0263			CCL2,CCR2,PDE4B,PDE4D	4
Cellular Compromise, Neurological Disease, Organismal Injury and Abnormalities	degeneration of cerebellar cortex cells	0.0263		-0.152	HBEGF,PPT1,PRND,ZFYVE26	4
Cellular Movement, Immune Cell Trafficking	emigration of leukocytes	0.0263		-0.147	CCL2,CCR2,CXCR4,NTN1	4
Immunological Disease	allergy	0.0264		0.577	ALDH2,CCR2,CSF2RA,CST6,CTSS,CXCL1,CXCR4,DEFB103A/DEFB103B,FABP5,FCGR2B,FLOT1,HLA-DQB1,HLA-DRB5,IDE,NR1H4,P4HB,PDE4B,PDE4D,PECAM1,ZFP36	20
Auditory Disease, Developmental Disorder, Hereditary Disorder, Metabolic Disease, Neurological Disease, Organismal Injury and Abnormalities	ABCD syndrome	0.0264			EDNRB	1
Metabolic Disease, Neurological Disease, Organismal Injury and Abnormalities, Psychological Disorders	Braak stage II Alzheimer disease	0.0264			TP73	1
Metabolic Disease, Neurological Disease, Organismal Injury and Abnormalities, Psychological Disorders	Braak stage III Alzheimer disease	0.0264			TP73	1
Metabolic Disease, Neurological Disease, Organismal Injury and Abnormalities, Psychological Disorders	Braak stage IV Alzheimer disease	0.0264			TP73	1
Metabolic Disease, Neurological Disease, Organismal Injury and Abnormalities, Psychological Disorders	Braak stage V Alzheimer disease	0.0264			TP73	1
Organismal Injury and Abnormalities, Renal and Urological Disease	C3 deposit	0.0264			THBD	1
Hereditary Disorder, Neurological Disease, Organismal Injury and Abnormalities, Skeletal and Muscular Disorders	Charcot-Marie-Tooth disease axonal type 2Q	0.0264			DHTKD1	1
Connective Tissue Disorders, Developmental Disorder, Hereditary Disorder, Organismal Injury and Abnormalities, Skeletal and Muscular Disorders	Cole-Carpenter syndrome type 1	0.0264			P4HB	1
Cardiovascular Disease, Developmental Disorder, Hematological Disease, Hereditary Disorder, Organismal Injury and Abnormalities, Skeletal and Muscular Disorders	Fanconi anemia, group L	0.0264			FANCL	1
Connective Tissue Disorders, Developmental Disorder, Endocrine System Disorders, Organismal Injury and Abnormalities, Reproductive System Disease, Skeletal and Muscular Disorders	IMAGE syndrome	0.0264			CDKN1C	1
Inflammatory Response	IgG2 antibody response	0.0264			MERTK	1
Developmental Disorder, Hereditary Disorder, Neurological Disease, Organismal Injury and Abnormalities	Koolen-de Vries syndrome	0.0264			KANSL1	1
Developmental Disorder, Hereditary Disorder, Metabolic Disease, Organismal Injury and Abnormalities	L-ferritin deficiency	0.0264			FTL	1
Connective Tissue Disorders, Developmental Disorder, Gastrointestinal Disease, Neurological Disease, Organismal Injury and Abnormalities, Skeletal and Muscular Disorders	Meier-Gorlin syndrome type 3	0.0264			ORC6	1
Cancer, Connective Tissue Disorders, Developmental Disorder, Hematological Disease, Hereditary Disorder, Immunological Disease, Organismal Injury and Abnormalities, Skeletal and Muscular Disorders	Noonan syndrome-like disorder with juvenile myelomonocytic leukemia	0.0264			CBL	1
Connective Tissue Disorders, Developmental Disorder, Hereditary Disorder, Organismal Injury and Abnormalities, Skeletal and Muscular Disorders	Noonan syndrome-like disorder without juvenile myelomonocytic leukemia	0.0264			CBL	1
Hereditary Disorder, Neurological Disease, Organismal Injury and Abnormalities, Psychological Disorders, Skeletal and Muscular Disorders	Parkinson disease type 13	0.0264			HTRA2	1
Cardiovascular Disease, Developmental Disorder, Hereditary Disorder, Metabolic Disease, Ophthalmic Disease, Organismal Injury and Abnormalities, Skeletal and Muscular Disorders	Sengers syndrome	0.0264			AGK	1
Developmental Disorder, Hereditary Disorder, Neurological Disease, Organismal Injury and Abnormalities	Shaheen syndrome	0.0264			COG6	1
Connective Tissue Disorders, Developmental Disorder, Endocrine System Disorders, Organismal Injury and Abnormalities, Reproductive System Disease, Skeletal and Muscular Disorders	Sotos syndrome 1	0.0264			NSD1	1
Cancer, Organismal Injury and Abnormalities, Renal and Urological Disease, Skeletal and Muscular Disorders	T2-4 stage invasive bladder carcinoma	0.0264			PSIP1	1
Developmental Disorder, Neurological Disease, Organismal Injury and Abnormalities, Skeletal and Muscular Disorders	Worster Drought syndrome	0.0264			TMTC4	1
Cardiovascular Disease, Cardiovascular System Development and Function, Developmental Disorder, Embryonic Development, Organ Morphology, Organismal Development, Organismal Injury and Abnormalities, Tissue Morphology	abnormal morphology of cardiac jelly	0.0264			FN1	1
Developmental Disorder, Embryonic Development, Organismal Development, Tissue Morphology	abnormal morphology of cerebellar plate	0.0264			ERBB3	1
Nervous System Development and Function, Neurological Disease, Organ Morphology, Organismal Development, Organismal Injury and Abnormalities	abnormal morphology of cochlear nucleus	0.0264			HOXB2	1
Embryonic Development, Organ Development, Organ Morphology, Organismal Development, Organismal Injury and Abnormalities, Respiratory Disease, Respiratory System Development and Function, Tissue Development, Tissue Morphology	abnormal morphology of lung pleura	0.0264			ELK3	1
Developmental Disorder, Embryonic Development, Organismal Development, Tissue Morphology	abnormal morphology of optic eminence	0.0264			PCGF2	1
Connective Tissue Development and Function, Connective Tissue Disorders, Organ Morphology, Organismal Development, Organismal Injury and Abnormalities, Skeletal and Muscular Disorders, Skeletal and Muscular System Development and Function, Tissue Development	abnormal morphology of split exoccipital bone	0.0264			PCGF2	1
Developmental Disorder, Embryonic Development, Organismal Development, Tissue Morphology	abnormal morphology of thin atrioventricular canal cushion	0.0264			ERBB3	1
Connective Tissue Disorders, Developmental Disorder, Gastrointestinal Disease, Organismal Development, Organismal Injury and Abnormalities, Skeletal and Muscular Disorders	abnormal morphology of thin lip	0.0264			PDS5B	1
Cell Morphology, Connective Tissue Development and Function, Tissue Morphology	abnormal morphology of type I fibrocytes	0.0264			SLC4A7	1
Auditory Disease	abnormal otoacoustic response	0.0264			DNAJC5	1
Molecular Transport	absorption of K+	0.0264			KLK3	1
Hematological System Development and Function, Immune Cell Trafficking, Inflammatory Response, Tissue Development	accumulation of alternatively activated macrophages	0.0264			CCR2	1
Hematological System Development and Function, Hypersensitivity Response, Immune Cell Trafficking, Inflammatory Response, Tissue Development	accumulation of bone marrow-derived mast cells	0.0264			CCL2	1
Organismal Development	accumulation of chyle	0.0264			ELK3	1
Hematological System Development and Function, Immune Cell Trafficking, Inflammatory Response, Tissue Development	accumulation of inflammatory monocytes	0.0264			CCR2	1
Tissue Development	accumulation of lung cells	0.0264			CCR2	1
Hematological System Development and Function, Immune Cell Trafficking, Inflammatory Response, Tissue Development	accumulation of monocyte-derived dendritic cells	0.0264			CCR2	1
Hematological System Development and Function, Hematopoiesis, Tissue Development	accumulation of myeloid progenitor cells	0.0264			L3MBTL3	1
Tissue Development	accumulation of peritoneal exudate cells	0.0264			RAC2	1
Molecular Transport, Protein Trafficking	accumulation of protein fragment	0.0264			FN1	1
Connective Tissue Disorders, Developmental Disorder, Hereditary Disorder, Organismal Injury and Abnormalities, Skeletal and Muscular Disorders	acrodysostosis type 2 with hormone resistance	0.0264			PDE4D	1
Connective Tissue Disorders, Developmental Disorder, Hereditary Disorder, Organismal Injury and Abnormalities, Skeletal and Muscular Disorders	acrodysostosis type 2 without hormone resistance	0.0264			PDE4D	1
Carbohydrate Metabolism, Lipid Metabolism, Small Molecule Biochemistry	activation of 1-palmitoyl-2-arachidonyl-sn-glycero-3-phosphorylcholine	0.0264			PON1	1
Carbohydrate Metabolism, Lipid Metabolism, Small Molecule Biochemistry	activation of 1-palmitoyl-2-glutaroyl-sn-glycero-3-phosphorylcholine	0.0264			PON1	1
Cell-To-Cell Signaling and Interaction	activation of eye cell lines	0.0264			PSIP1	1
Cardiovascular System Development and Function, Organ Development	activation of left ventricle	0.0264			CCR2	1
Cancer, Cell-To-Cell Signaling and Interaction, Organismal Injury and Abnormalities	activation of ovarian cancer cells	0.0264			NRG1	1
Hereditary Disorder, Metabolic Disease, Organismal Injury and Abnormalities, Psychological Disorders	acute alcohol sensitivity	0.0264			ALDH2	1
Cell-To-Cell Signaling and Interaction	adhesion of Listeria monocytogenes	0.0264			THBS1	1
Cell-To-Cell Signaling and Interaction	adhesion of Streptococcus pyogenes	0.0264			THBS1	1
Cell-To-Cell Signaling and Interaction	adhesion of Yersinia pestis	0.0264			FN1	1
Connective Tissue Development and Function, Lipid Metabolism, Small Molecule Biochemistry	adipogenesis of fatty acid	0.0264			SREBF1	1
Developmental Disorder, Hereditary Disorder, Organismal Injury and Abnormalities, Renal and Urological Disease	adolescent nephronophthisis	0.0264			NPHP3	1
Cell-To-Cell Signaling and Interaction, Cellular Compromise, Tumor Morphology	aggregation of retinoblastoma cells	0.0264			SERPINF1	1
Metabolic Disease, Organismal Injury and Abnormalities, Renal and Urological Disease	alpha-aminoadipic aciduria	0.0264			DHTKD1	1
Hereditary Disorder, Neurological Disease, Organismal Injury and Abnormalities	amyotrophic lateral sclerosis type 17	0.0264			CHMP2B	1
Cancer, Organismal Injury and Abnormalities	angiogenesis of harderian gland tumor	0.0264			NRG1	1
Cell-To-Cell Signaling and Interaction, Hematological System Development and Function, Humoral Immune Response, Inflammatory Response	antibody response of Ab-forming cells	0.0264			MERTK	1
Cell-To-Cell Signaling and Interaction, Inflammatory Response	antibody-dependent cell-mediated cytotoxicity of ovarian cancer cell lines	0.0264			HBEGF	1
Antigen Presentation, Cell-To-Cell Signaling and Interaction, Hematological System Development and Function, Humoral Immune Response, Inflammatory Response	antigen presentation of B lymphocytes	0.0264			CTSS	1
Cell Death and Survival, Endocrine System Disorders, Gastrointestinal Disease, Organismal Injury and Abnormalities	apoptosis of pancreatic duct cells	0.0264			CXCR4	1
Cell Cycle, Skeletal and Muscular System Development and Function	arrest in G1/S phase transition of vascular smooth muscle cells	0.0264			PPARGC1B	1
Cell Cycle	arrest in S phase of colorectal cancer cell lines	0.0264			CAMK2N1	1
Cell-To-Cell Signaling and Interaction, Hematological System Development and Function, Immune Cell Trafficking, Inflammatory Response	arrest in adhesion of neutrophils	0.0264			CXCL1	1
Cell Cycle, Reproductive System Development and Function	arrest in cell cycle progression of gonadal cell lines	0.0264			CCNG2	1
Cell-To-Cell Signaling and Interaction, Cellular Assembly and Organization, Cellular Development, Cellular Function and Maintenance, Cellular Growth and Proliferation, Nervous System Development and Function, Tissue Development	arrest in maturation of synapse	0.0264			HIPK2	1
Cell Cycle, Reproductive System Development and Function	arrest in meiosis of sperm	0.0264			MLH1	1
Cardiovascular System Development and Function, Cell Cycle	arrest in mid-G1 phase of microvascular endothelial cells	0.0264			FN1	1
Cellular Compromise, Ophthalmic Disease, Organismal Injury and Abnormalities	atrophy of photoreceptors	0.0264			CCR2	1
Infectious Diseases	attachment of hepatitis B virus	0.0264			FTL	1
Developmental Disorder, Hereditary Disorder, Immunological Disease, Organismal Injury and Abnormalities	autosomal dominant WHIM syndrome	0.0264			CXCR4	1
Auditory Disease, Hereditary Disorder, Neurological Disease, Organismal Injury and Abnormalities	autosomal dominant auditory neuropathy type 1	0.0264			DIAPH3	1
Hereditary Disorder, Neurological Disease, Organismal Injury and Abnormalities	autosomal dominant giant axonal neuropathy 2	0.0264			DCAF8	1
Developmental Disorder, Hereditary Disorder, Neurological Disease, Organismal Injury and Abnormalities	autosomal dominant mental retardation type 37	0.0264			POGZ	1
Developmental Disorder, Hereditary Disorder, Metabolic Disease, Neurological Disease, Organismal Injury and Abnormalities	autosomal dominant neuronal ceroid lipofuscinosis 4B	0.0264			DNAJC5	1
Hereditary Disorder, Neurological Disease, Organismal Injury and Abnormalities	autosomal recessive ataxia-ocular apraxia 2	0.0264			SETX	1
Developmental Disorder, Hereditary Disorder, Ophthalmic Disease, Organismal Injury and Abnormalities	autosomal recessive congenital cataract type 5	0.0264			AGK	1
Auditory Disease, Developmental Disorder, Hereditary Disorder, Neurological Disease, Organismal Injury and Abnormalities	autosomal recessive deafness type 42	0.0264			ILDR1	1
Hereditary Disorder, Metabolic Disease, Organismal Injury and Abnormalities, Renal and Urological Disease	autosomal recessive distal renal tubular acidosis	0.0264			ATP6V0A4	1
Developmental Disorder, Hereditary Disorder, Neurological Disease, Organismal Injury and Abnormalities	autosomal recessive mental retardation type 7	0.0264			TUSC3	1
Connective Tissue Disorders, Developmental Disorder, Hereditary Disorder, Organismal Injury and Abnormalities, Skeletal and Muscular Disorders	autosomal recessive osteopetrosis type 6	0.0264			PLEKHM1	1
Connective Tissue Disorders, Developmental Disorder, Hereditary Disorder, Neurological Disease, Organismal Injury and Abnormalities, Skeletal and Muscular Disorders	autosomal recessive primary microcephaly type 8	0.0264			CEP135	1
Connective Tissue Disorders, Developmental Disorder, Hereditary Disorder, Organismal Injury and Abnormalities, Skeletal and Muscular Disorders	autosomal recessive spondylocostal dysostosis type 4	0.0264			HES7	1
Antigen Presentation, Developmental Disorder, Hereditary Disorder, Immunological Disease, Organismal Injury and Abnormalities	bare lymphocyte syndrome type II complementation group A	0.0264			CIITA	1
Cell Cycle, Gene Expression	binding of Pdx binding site	0.0264			SREBF1	1
Cell-To-Cell Signaling and Interaction, Connective Tissue Development and Function	binding of adipose cell lines	0.0264			FN1	1
Lipid Metabolism, Small Molecule Biochemistry	binding of bile acid	0.0264			NR1H4	1
Cell-To-Cell Signaling and Interaction	binding of retinoblastoma cell lines	0.0264			SERPINF1	1
Connective Tissue Development and Function, Skeletal and Muscular System Development and Function	bone mineral content of epiphysis	0.0264			SERPINF1	1
Ophthalmic Disease, Organismal Injury and Abnormalities	calcification of retina	0.0264			ABCC6	1
Organismal Injury and Abnormalities	calcification of skin	0.0264			ABCC6	1
Cell-To-Cell Signaling and Interaction, Small Molecule Biochemistry	catabolism of 5-hydroxytryptamine	0.0264			MAOB	1
Developmental Disorder, Hereditary Disorder, Ophthalmic Disease, Organismal Injury and Abnormalities	cataract type 45	0.0264			SIPA1L3	1
Cell Cycle	cell cycle progression of short-term hematopoietic stem cells	0.0264			PTCH2	1
Cell Death and Survival, Neurological Disease, Organismal Injury and Abnormalities	cell death of POMC neurons	0.0264			HBEGF	1
Cell Morphology, Cell-mediated Immune Response, Cellular Movement, Hematological System Development and Function, Immune Cell Trafficking	cell flattening of T lymphocytes	0.0264			THBS1	1
Cell-To-Cell Signaling and Interaction, Cellular Assembly and Organization	cell-cell contact of ventricular myocytes	0.0264			NRG1	1
Cell-To-Cell Signaling and Interaction, Cell-mediated Immune Response, Cellular Movement, Hematological System Development and Function, Immune Cell Trafficking, Inflammatory Response, Lymphoid Tissue Structure and Development	chemoattraction of natural killer T lymphocytes	0.0264			CCL2	1
Cellular Movement, Hematological System Development and Function, Hematopoiesis, Hypersensitivity Response, Immune Cell Trafficking, Inflammatory Response	chemotaxis of mast precursor cells	0.0264			CCL2	1
Cellular Movement	chemotaxis of stellate cells	0.0264			CCL2	1
Cellular Movement	chemotaxis of uterine cell lines	0.0264			HBEGF	1
Cellular Growth and Proliferation	cloning of bone marrow cells	0.0264			SOCS3	1
Cellular Assembly and Organization	clustering of early endosomes	0.0264			TRAK2	1
Cell-To-Cell Signaling and Interaction	clustering of keratinocyte cancer cell lines	0.0264			THBD	1
Cancer, Cellular Development, Cellular Growth and Proliferation, Organismal Injury and Abnormalities, Tumor Morphology	colony formation of cultured osteosarcoma cells	0.0264			DOCK4	1
Cellular Growth and Proliferation	colony formation of gastric epithelial cells	0.0264			TP73	1
Cardiovascular Disease, Hereditary Disorder, Metabolic Disease, Neurological Disease, Organismal Injury and Abnormalities, Skeletal and Muscular Disorders	combined oxidative phosphorylation deficiency 8	0.0264			AARS2	1
Cell Signaling, Inflammatory Response	complement activation, alternative pathway	0.0264			CFB	1
Developmental Disorder, Hereditary Disorder, Immunological Disease, Organismal Injury and Abnormalities	complement factor B deficiency	0.0264			CFB	1
Developmental Disorder, Hereditary Disorder, Metabolic Disease, Organismal Injury and Abnormalities	congenital disorder of glycosylation type 2L	0.0264			COG6	1
Developmental Disorder, Hereditary Disorder, Metabolic Disease, Organismal Injury and Abnormalities	congenital disorder of glycosylation type 2p	0.0264			TMEM199	1
Cardiovascular Disease, Organ Morphology, Organismal Development, Organismal Injury and Abnormalities, Renal and Urological Disease, Renal and Urological System Development and Function	congestion of glomerular capillary	0.0264			PECAM1	1
Amino Acid Metabolism, Post-Translational Modification, Small Molecule Biochemistry	conversion of L-proline	0.0264			OAT	1
Nucleic Acid Metabolism, RNA Post-Transcriptional Modification, Small Molecule Biochemistry	conversion of adenine	0.0264			APRT	1
Cell Morphology, Hematological System Development and Function	conversion of red blood cells	0.0264			THBS1	1
Connective Tissue Disorders, Dermatological Diseases and Conditions, Developmental Disorder, Gastrointestinal Disease, Hereditary Disorder, Metabolic Disease, Organismal Injury and Abnormalities, Respiratory Disease	cutis laxa with severe pulmonary, gastrointestinal, and urinary abnormalities	0.0264			LTBP4	1
Gastrointestinal Disease, Hepatic System Disease, Hereditary Disorder, Organismal Injury and Abnormalities, Respiratory Disease	cystic fibrosis-associated liver disease	0.0264			CCL2	1
Cancer, Cellular Growth and Proliferation, Organismal Injury and Abnormalities, Tumor Morphology	cytostasis of lung cancer cells	0.0264			SOCS3	1
Cell Death and Survival, Cellular Compromise	cytotoxicity of squamous cell carcinoma cell lines	0.0264			FN1	1
Cardiovascular Disease, Organismal Injury and Abnormalities, Renal and Urological Disease	damage of peritubular capillary	0.0264			NTN1	1
Tissue Morphology	deficiency of melanocytes	0.0264			EDNRB	1
Hereditary Disorder, Metabolic Disease, Organismal Injury and Abnormalities	deficiency of plasma fibronectin	0.0264			FN1	1
Cellular Compromise, Neurological Disease, Organismal Injury and Abnormalities	degeneration of mossy fiber cells	0.0264			HBEGF	1
Cellular Compromise, Neurological Disease	degeneration of oligodendrocytes	0.0264			ASPA	1
Small Molecule Biochemistry	degradation of acetaldehyde	0.0264			ALDH2	1
Cell Cycle	delay in G2 phase of breast cancer cell lines	0.0264			NRG1	1
Cell Cycle, Embryonic Development	delay in cell cycle progression of embryonic cell lines	0.0264			TFDP1	1
Cell Cycle, Renal and Urological System Development and Function	delay in cell cycle progression of kidney cell lines	0.0264			TFDP1	1
Embryonic Development, Organismal Development, Reproductive System Development and Function	delay in implantation of blastocyst	0.0264			HBEGF	1
Hematological System Development and Function, Immune Cell Trafficking, Inflammatory Response, Tissue Development	delay in initiation of accumulation of macrophages	0.0264			CCR2	1
Dermatological Diseases and Conditions, Organismal Injury and Abnormalities	delay in initiation of blistering of epidermis	0.0264			CFB	1
Cellular Development, Cellular Growth and Proliferation, Connective Tissue Development and Function, Embryonic Development, Hematological System Development and Function, Hematopoiesis, Lymphoid Tissue Structure and Development, Organ Development, Organismal Development, Skeletal and Muscular System Development and Function, Tissue Development	delay in initiation of chondrogenesis of bone marrow stromal cells	0.0264			VNN1	1
Cancer, Organismal Injury and Abnormalities, Reproductive System Disease	delay in initiation of hyperplasia of mammary gland	0.0264			ERBB3	1
Gastrointestinal Disease, Hepatic System Disease, Organismal Injury and Abnormalities	delay in initiation of injury of liver	0.0264			CCR2	1
Cell Death and Survival, Tissue Morphology	delay in initiation of loss of photoreceptors	0.0264			SERPINF1	1
Cell-mediated Immune Response, Cellular Movement, Hematological System Development and Function, Immune Cell Trafficking	delay in initiation of migration of T lymphocytes	0.0264			CCR2	1
Connective Tissue Development and Function, Embryonic Development, Organ Development, Organismal Development, Skeletal and Muscular System Development and Function, Tissue Development	delay in initiation of ossification of palate bone	0.0264			GSKIP	1
Dermatological Diseases and Conditions, Organismal Injury and Abnormalities	delay in initiation of retraction of scab	0.0264			CBL	1
Organismal Injury and Abnormalities, Renal and Urological Disease	delay in renal failure	0.0264			CFB	1
Connective Tissue Development and Function, Tissue Morphology	density of articular chondrocytes	0.0264			IFT88	1

## Sheet: TOX FUNCTIONS
Categories	Diseases or Functions Annotation	p-Value	Predicted Activation State	Activation z-score	Molecules	# Molecules
Liver Inflammation/Hepatitis, Liver Steatosis	nonalcoholic steatohepatitis	0.00211			ARHGAP10,NR1H4,PDE4B,PDE4D,TARP	5
Renal Damage	reperfusion injury of kidney	0.00594		0	CCR2,CFB,NTN1,THBS1	4
Liver Hyperplasia/Hyperproliferation	liver tumor	0.00603		1.29	ABCC6,ADAD1,ADAMTS6,AGAP1,AGK,ALDH2,ALPK1,ANGEL1,ANGPT2,ANKK1,ANKMY1,APBB2,APIP,APMAP,ARHGAP10,ARVCF,ATP6V0A4,B9D2,BACH1,BTBD7,BTRC,CADPS2,CAMK2N1,CCDC57,CCL2,CDK17,CDKN1C,CFB,CLASP2,COG6,CORO2B,CRELD2,CSNK2B,CST6,CXCR4,CYP2A6 (includes others),DCAF8,DENND5B,DGKE,DHTKD1,DIAPH3,DOCK4,EDNRB,ERBB3,FANCI,FAP,FHAD1,FN1,FOXK1,FTL,GCC2,H1FNT,HIPK2,HLA-DQA2,HTRA2,HTRA4,IDE,IFT74,IFT88,ILDR1,ITIH5,KANSL1,…	155
Renal Inflammation, Renal Nephritis	inflammation of kidney component	0.0066			APRT,CFB	2
Cardiac Enlargement	pressure overload hypertrophy	0.0066			CIB1,PPARGC1B	2
Liver Hyperplasia/Hyperproliferation	liver cancer	0.00751		1.294	ABCC6,ADAD1,ADAMTS6,AGAP1,AGK,ALDH2,ALPK1,ANGEL1,ANGPT2,ANKK1,ANKMY1,APBB2,APIP,APMAP,ARHGAP10,ARVCF,ATP6V0A4,B9D2,BACH1,BTBD7,BTRC,CADPS2,CAMK2N1,CCDC57,CCL2,CDK17,CDKN1C,CFB,CLASP2,COG6,CORO2B,CRELD2,CSNK2B,CST6,CXCR4,CYP2A6 (includes others),DCAF8,DENND5B,DGKE,DHTKD1,DIAPH3,DOCK4,EDNRB,ERBB3,FANCI,FAP,FHAD1,FN1,FOXK1,FTL,GCC2,H1FNT,HIPK2,HLA-DQA2,HTRA2,HTRA4,IDE,IFT74,ILDR1,ITIH5,KANSL1,KAT8,K…	151
Liver Hyperplasia/Hyperproliferation	liver carcinoma	0.00893		1.406	ABCC6,ADAD1,ADAMTS6,AGAP1,AGK,ALDH2,ALPK1,ANGEL1,ANKK1,ANKMY1,APBB2,APIP,APMAP,ARHGAP10,ARVCF,ATP6V0A4,B9D2,BACH1,BTBD7,BTRC,CADPS2,CAMK2N1,CCDC57,CDK17,CDKN1C,CFB,CLASP2,COG6,CORO2B,CRELD2,CSNK2B,CST6,CXCR4,CYP2A6 (includes others),DCAF8,DENND5B,DGKE,DHTKD1,DIAPH3,DOCK4,EDNRB,ERBB3,FANCI,FAP,FHAD1,FN1,FOXK1,FTL,GCC2,H1FNT,HIPK2,HLA-DQA2,HTRA2,HTRA4,IDE,IFT74,ILDR1,ITIH5,KANSL1,KAT8,KBTBD2,KCND2,…	147
Liver Inflammation/Hepatitis	alcoholic hepatitis	0.0119			CCL2,CXCL1,PDE4B,PDE4D	4
Renal Damage	damage of kidney	0.0202		-0.662	ANGPT2,CCR2,CFB,FN1,HBEGF,NTN1,SREBF1,THBS1	8
Liver Cirrhosis	Cirrhosis	0.0209			ARHGAP10,CCL2,CSF2RA,CXCR4,EDNRB,FN1,HLA-DQB1,NR1H4,PDE4B,PDE4D,TARP,TP73,TUBB4B	13
Renal Damage	injury of kidney	0.0212		-0.82	ANGPT2,CCR2,CFB,NTN1,SREBF1,THBS1	6
Renal Inflammation, Renal Nephritis	nephrotoxic nephritis	0.0222			HLA-DQB1,ICOSLG/LOC102723996	2
Renal Damage, Renal Tubule Injury	damage of renal tubule	0.0225			CFB,FN1,HBEGF,THBS1	4
Liver Hyperplasia/Hyperproliferation	tumorigenesis of liver tumor	0.0243			ALDH2,BTRC,NR1H4,SOCS3	4
Nephrosis	adolescent nephronophthisis	0.0264			NPHP3	1
Glomerular Injury	congestion of glomerular capillary	0.0264			PECAM1	1
Renal Damage	damage of peritubular capillary	0.0264			NTN1	1
Liver Damage	delay in initiation of injury of liver	0.0264			CCR2	1
Kidney Failure	delay in renal failure	0.0264			CFB	1
Cardiac Arteriopathy	development of coronary artery disease in HIV	0.0264			CCL2	1
Heart Failure	early onset heart failure	0.0264			PPARGC1B	1
Cardiac Enlargement	enlargement of cardiac valve	0.0264			HBEGF	1
Glomerular Injury	experimental glomerular disease	0.0264			CDKN1C	1
Cardiac Arrythmia	familial atrial fibrillation type 15	0.0264			NUP155	1
Glomerular Injury	glomerulopathy with fibronectin deposits type 2	0.0264			FN1	1
Liver Steatosis	grade 2-3 hepatic steatosis	0.0264			SREBF1	1
Biliary Hyperplasia	hyperplasia of bile duct cells	0.0264			IFT88	1
Renal Inflammation, Renal Nephritis	inflammation of renal tubule	0.0264			APRT	1
Hepatocellular Carcinoma, Liver Hyperplasia/Hyperproliferation	malignant hepatocellular carcinoma	0.0264			SREBF1	1
Cardiac Enlargement	myocardial hypertrophy	0.0264			CIB1	1
Nephrosis	nephronophthisis type 3	0.0264			NPHP3	1
Nephrosis	nephrotic syndrome type 7	0.0264			DGKE	1
Nephrosis	nephrotic syndrome type 9	0.0264			COQ8B	1
Biliary Hyperplasia, Liver Proliferation	proliferation of bile ductule	0.0264			NR1H4	1
Renal Dysplasia	renal-hepatic-pancreatic dysplasia type 1	0.0264			NPHP3	1
Liver Fibrosis	stage III-IV hepatic fibrosis	0.0264			SREBF1	1
Cardiac Proliferation	proliferation of cardiac fibroblasts	0.0272			HBEGF,SERPINF1	2
Hepatocellular Carcinoma, Liver Hyperplasia/Hyperproliferation	tumorigenesis of hepatocellular carcinoma	0.0303			ALDH2,NR1H4,SOCS3	3
Increased Levels of Bilirubin	Increased Levels of Bilirubin	0.0327			NR1H4,ZNF275	2
Liver Inflammation/Hepatitis	infection by hepatitis B virus	0.0327			CCL2,CSF2RA,FCGR2B,TP73	4
Liver Inflammation/Hepatitis	inflammation of liver	0.0363	Increased	2.158	ARHGAP10,CBL,CCL2,CCR2,CSF2RA,CXCL1,FCGR2B,NR1H4,PDE4B,PDE4D,PECAM1,TARP,TP73,TUBB4B,XCL1,ZFP36	16
Liver Proliferation	proliferation of oval cells	0.0386			CXCR4,IFT88	2
Liver Cirrhosis	primary liver cirrhosis	0.0398			CCL2,CSF2RA,CXCR4,FN1,HLA-DQB1,NR1H4	6
Cardiac Inflammation	experimental autoimmune myocarditis	0.0448			CCL2,CCR2	2
Liver Hyperplasia/Hyperproliferation	hepatic adenocarcinoma	0.0476			CXCR4,KRT7,THBS1	3
Liver Inflammation/Hepatitis	acute alcoholic hepatitis	0.0514			PDE4B,PDE4D	2
Renal Damage, Renal Tubule Injury	damage of tubulointerstitium	0.0514			FN1,HBEGF	2
Increased Levels of Creatinine	increased clearance of creatinine	0.0514			APRT,EDNRB	2
Cardiac Necrosis/Cell Death	apoptosis of cardiac stem cells	0.0521			SFRP2	1
Renal Hydronephrosis	autoimmune hydronephrosis	0.0521			FCGR2B	1
Renal Dysfunction	dysfunction of podocytes	0.0521			ANGPT2	1
Liver Fibrosis	fibrosis of liver portal space	0.0521			IFT88	1
Liver Necrosis/Cell Death	focal necrosis of liver cells	0.0521			NR1H4	1
Glomerular Injury, Renal Degeneration	hyalinization of renal glomerulus	0.0521			SREBF1	1
Increased Levels of Albumin	increased flux of albumin	0.0521			THBS1	1
Renal Inflammation, Renal Nephritis	mild glomerulonephritis	0.0521			FCGR2B	1
Renal Inflammation, Renal Nephritis	passive Heymann nephritis	0.0521			HBEGF	1
Liver Cirrhosis	cirrhosis of liver	0.0526			ARHGAP10,CCL2,CSF2RA,CXCR4,FN1,HLA-DQB1,NR1H4,TARP,TP73	9
Liver Necrosis/Cell Death	focal necrosis of liver	0.0582			CCR2,NR1H4	2
Liver Inflammation/Hepatitis	severe alcoholic hepatitis	0.0582			PDE4B,PDE4D	2
Cardiac Necrosis/Cell Death	apoptosis of heart cells	0.0636		-0.922	BACH1,CBL,NRG1,NTN1,SERPINF1,SFRP2,SOCS3,TFDP1,THBD	9
Liver Steatosis	hepatic steatosis	0.0697		0.931	ARHGAP10,CCL2,CCR2,FABP5,HBEGF,NPHP3,NR1H4,PDE4B,PDE4D,PDHA1,PPARGC1B,SREBF1,TARP	13
Cardiac Inflammation	carditis	0.0737			CCL2,CCR2,TUBB4B,USP4	4
Glomerular Injury, Renal Fibrosis	fibrosis of renal tubule	0.0772			APRT	1
Cardiac Necrosis/Cell Death	necrosis of myocardium	0.0772			THBD	1
Pulmonary Hypertension	persistent fetal circulation syndrome	0.0772			EDNRB	1
Liver Hyperplasia/Hyperproliferation	tumorigenesis of hepatocellular adenoma	0.0772			NR1H4	1
Liver Steatosis	nonalcoholic fatty liver disease	0.0882			CCL2,FABP5,SREBF1	3
Congenital Heart Anomaly	perimembranous ventricular septal defect	0.0886			CXCR4,PDS5B	2
Cardiac Dysfunction	dysfunction of cardiomyocytes	0.102			ALDH2	1
Glomerular Injury, Renal Inflammation, Renal Nephritis	inflammation of renal glomerulus	0.102			CFB	1
Cardiac Transformation	transformation of endocardial cells	0.102			PECAM1	1
Liver Cirrhosis	primary biliary cirrhosis	0.103			CCL2,CSF2RA,CXCR4,HLA-DQB1,NR1H4	5
Glomerular Injury, Renal Damage	injury of renal glomerulus	0.105			ANGPT2,SREBF1	2
Renal Damage, Renal Tubule Injury	proximal tubular toxicity	0.114			CTSS,CXCR4,CYP2A6 (includes others),FN1	4
Nephrosis	nephrosis	0.118			COQ8B,DGKE,NPHP3,PDE4B,PDE4D	5
Cardiac Necrosis/Cell Death	apoptosis of cardiomyocytes	0.12		-0.659	BACH1,CBL,NRG1,NTN1,SERPINF1,SOCS3,TFDP1,THBD	8
Renal Atrophy	atrophy of renal medulla	0.125			APRT	1
Pulmonary Hypertension	chronic thromboembolic pulmonary hypertension	0.125			EDNRB	1
Increased Levels of ALT	increased activation of ALT	0.125			BACH1	1
Decreased Levels of Albumin	increased uptake of albumin	0.125			NTN1	1
Liver Cholestasis	progressive familial intrahepatic cholestasis type 2	0.125			NR1H4	1
Hepatocellular Carcinoma, Liver Hyperplasia/Hyperproliferation	progressive hepatocellular carcinoma	0.125			SREBF1	1
Nephrosis	familial nephrotic syndrome	0.131			COQ8B,DGKE	2
Liver Fibrosis	activation of hepatic stellate cells	0.133			BAMBI,CCR2,FN1	3
Increased Levels of Creatinine	Increased Levels of Creatinine	0.145			APRT,CCR2,EDNRB	3
Biliary Hyperplasia, Liver Cholestasis	flow of bile	0.148			NR1H4	1
Increased Levels of AST	increased activation of AST	0.148			BACH1	1
Liver Cholestasis	secretion of bile acid	0.148			NR1H4	1
Cardiac Stenosis	stenosis of pulmonary valve	0.148			HBEGF	1
Liver Degeneration	degeneration of liver	0.15			MERTK,NR1H4	2
Liver Hyperplasia/Hyperproliferation	liver cholangiocarcinoma	0.15			CXCR4,KRT7	2
Renal Hydronephrosis	hydronephrosis	0.151			APRT,CCL2,FCGR2B,SFRP2	4
Liver Proliferation	proliferation of liver cells	0.151		-0.873	CXCR4,EDNRB,HBEGF,IFT88,MGAT3,NR1H4,SOCS3,THBS1	8
Liver Damage, Liver Inflammation/Hepatitis	chronic hepatitis B	0.159			CSF2RA,TP73	2
Liver Fibrosis	chemotaxis of hepatic stellate cells	0.171			CCL2	1
Congenital Heart Anomaly	congenital heart block	0.171			FCGR2B	1
Cardiac Dysfunction, Cardiac Fibrosis	interstitial fibrosis of left ventricle	0.171			ANGPT2	1
Cardiac Stress Response	oxidative stress response of heart	0.171			PPARGC1B	1
Cardiac Inflammation	rheumatic carditis	0.171			USP4	1
Cardiac Proliferation	proliferation of heart cells	0.176			HBEGF,NRG1,SERPINF1,TP73	4
Renal Necrosis/Cell Death	cell death of renal tubule	0.191			APRT,NTN1,THBS1	3
Glomerular Injury	abnormal morphology of renal glomerulus	0.209			CFB,CRIM1,PPT1,ZFP36	4
Renal Dilation	dilation of kidney	0.214			EDNRB	1
Glomerular Injury, Renal Thrombosis	thrombosis of renal glomerulus	0.214			CFB	1
Liver Proliferation	proliferation of hepatocytes	0.218		-0.728	CXCR4,IFT88,MGAT3,NR1H4,SOCS3,THBS1	6
Pulmonary Hypertension	Pulmonary Hypertension	0.221			CSF2RA,CXCR4,EDNRB,PDE4B,PDE4D	5
Renal Atrophy	atrophy of renal cortex	0.235			APRT	1
Renal Inflammation, Renal Nephritis	pyelonephritis	0.235			APRT	1
Renal Atrophy	atrophy of kidney	0.236			APRT,EDNRB	2
Cardiac Stenosis	stenosis of aortic valve	0.246			HBEGF,MUS81	2
Renal Dilation	dilation of renal tubule	0.255			APRT	1
Increased Levels of LDH	increased activation of LDH	0.255			CCR2	1
Glomerular Injury, Renal Damage	injury of podocytes	0.255			ANGPT2	1
Cardiac Infarction	myocardial infarction	0.257			CXCR4,FCGR2B,LGALS2,PECAM1,PON1,THBD,TUBB4B	7
Cardiac Inflammation	inflammation of heart	0.266			XCL1,ZFP36	2
Cardiac Damage	damage of myocardium	0.275			ANGPT2	1
Liver Hyperplasia/Hyperproliferation	growth of liver tumor	0.275			CXCR4,SOCS3	2
Cardiac Damage	cardiotoxicity	0.285			RAC2,TUBB4B	2
Liver Damage	injury of liver	0.285			ALDH2,CCL2,CCR2,CSF2RA,CXCL1,FCGR2B,NR1H4,TP73,TUBB4B	9
Liver Hyperbilirubinemia	hyperbilirubinemia	0.294			FCGR2B	1
Renal Damage, Renal Tubule Injury	injury of renal tubule	0.294			CFB	1
Liver Inflammation/Hepatitis	viral hepatitis	0.296			CCL2,CSF2RA,FCGR2B,TP73,TUBB4B	5
Liver Fibrosis	fibrosis of liver	0.306			CCR2,FCGR2B,IFT88,SOCS3,SREBF1	5
Liver Regeneration	regeneration of liver	0.311			MGAT3,NR1H4,SOCS3	3
Renal Inflammation, Renal Nephritis	crescentic glomerulonephritis	0.331			HBEGF	1
Liver Hyperplasia/Hyperproliferation	hyperplasia of liver	0.331			IFT88	1
Cardiac Inflammation	pericarditis	0.331			TUBB4B	1
Renal Necrosis/Cell Death	apoptosis of renal tubule	0.334			NTN1,THBS1	2
Liver Damage, Liver Inflammation/Hepatitis	chronic viral hepatitis	0.34			CCL2,CSF2RA,TP73	3
Renal Inflammation, Renal Nephritis	Nephritis	0.34		0.246	APRT,CCL2,CFB,FCGR2B,HBEGF,HLA-DQB1,ICOSLG/LOC102723996,PDE4B,PDE4D	9
Liver Damage	damage of liver	0.35		0	ALDH2,CCL2,CCR2,CSF2RA,CXCL1,FCGR2B,NR1H4,TP73,TPH1,TUBB4B	10
Cardiac Enlargement	hypertrophy of cardiomyocytes	0.361			ANGPT2,FN1,HBEGF,KCND2	4
Pulmonary Hypertension	pulmonary hypertensive arterial disease	0.363			CSF2RA,EDNRB	2
Congenital Heart Anomaly	atrioventricular septal defect and common atrioventricular junction	0.366			PDS5B	1
Liver Cholestasis	progressive familial intrahepatic cholestasis type 1	0.373			NR1H4,SREBF1	2
Liver Fibrosis, Liver Proliferation	proliferation of hepatic stellate cells	0.373			EDNRB,HBEGF	2
Cardiac Arteriopathy	coronary artery disease	0.378			CCL2,DOCK4,FENDRR,PDE4B,PDE4D,PON1,THBS1,TPH1,TUBB4B	9
Renal Atrophy	atrophy of renal tubule	0.383			APRT	1
Congenital Heart Anomaly	transposition of great vessels	0.383			PATZ1	1
Cardiac Arrythmia	atrial fibrillation	0.391			CCL2,MAOB,NUP155,TUBB4B	4
Cardiac Infarction	acute myocardial infarction	0.398			FCGR2B,PON1,TUBB4B	3
Renal Necrosis/Cell Death	apoptosis of renal tubular epithelial cells	0.399			NTN1	1
Liver Hematopoiesis	hematopoiesis of liver	0.399			SOCS3	1
Cardiac Pulmonary Embolism	pulmonary embolism	0.399			MERTK	1
Renal Necrosis/Cell Death	necrosis of renal tubule	0.401			APRT,NTN1	2
Hepatocellular Carcinoma, Liver Hyperplasia/Hyperproliferation	incidence of hepatocellular carcinoma	0.41			NR1H4,TP73	2
Liver Necrosis/Cell Death	apoptosis of hepatic stellate cells	0.415			HBEGF	1
Heart Failure	cardiac death	0.415			GRK5	1
Pulmonary Hypertension	primary pulmonary hypertension	0.415			CSF2RA	1
Liver Hyperplasia/Hyperproliferation	proliferation of liver cancer cells	0.415			SOCS3	1
Kidney Failure	end stage renal disease	0.415			APRT,FCGR2B,PDE4B,PDE4D	4
Cardiac Enlargement	hypertrophy of ventricular myocytes	0.43			KCND2	1
Liver Steatosis	microvesicular hepatic steatosis	0.43			PDHA1	1
Liver Necrosis/Cell Death	apoptosis of liver cells	0.437		1.353	ALDH2,CCR2,HBEGF,NR1H4,SOCS3	5
Liver Hyperplasia/Hyperproliferation	hepatoblastoma	0.445			TUBB4B	1
Liver Fibrosis	migration of hepatic stellate cells	0.445			CCL2	1
Glomerular Injury	glomerulosclerosis	0.462			APRT,CCL2,HBEGF,SREBF1	4
Cardiac Damage	damage of heart	0.473			ALDH2,ANGPT2	2
Liver Hyperplasia/Hyperproliferation	hepatosplenic T-cell lymphoma	0.474			TUBB4B	1
Liver Necrosis/Cell Death	apoptosis of hepatocytes	0.485			ALDH2,CCR2,NR1H4,SOCS3	4
Cardiac Necrosis/Cell Death	cell viability of cardiomyocytes	0.488			CXCR4	1
Liver Hyperplasia/Hyperproliferation	liver metastasis	0.499			CCL2,CXCR4	2
Hepatocellular Carcinoma, Liver Hyperplasia/Hyperproliferation	hepatocellular carcinoma	0.508		1.951	ALDH2,ARHGAP10,CAMK2N1,CDKN1C,CRELD2,EDNRB,ERBB3,FN1,FTL,KCTD2,KRT7,MERTK,NR1H4,ORC6,RAP1GAP2,SOCS3,SREBF1,TP73,TUBB4B	19
Liver Hemorrhaging	bleeding of liver	0.528			CCR2	1
Cardiac Proliferation	proliferation of cardiomyocytes	0.54			NRG1,TP73	2
Hepatocellular Carcinoma, Liver Hyperplasia/Hyperproliferation	advanced hepatocellular carcinoma	0.54			MERTK	1
Cardiac Dilation	dilation of heart ventricle	0.552			HBEGF	1
Glomerular Injury	abnormal morphology of podocytes	0.564			PPT1	1
Cardiac Necrosis/Cell Death	apoptosis of ventricular myocytes	0.564			NRG1	1
Cardiac Infarction	ST-elevation myocardial infarction	0.576			TUBB4B	1
Glomerular Injury, Renal Fibrosis	fibrosis of kidney	0.578			APRT,CCL2	2
Cardiac Dysfunction, Cardiac Enlargement	hypertrophy of left ventricle	0.586			ANGPT2,MUS81	2
Cardiac Damage	injury of heart	0.609			ALDH2	1
Renal Inflammation, Renal Nephritis	focal glomerulonephritis	0.619			CCL2	1
Renal Necrosis/Cell Death	cell death of kidney cells	1		-0.728	GNAL,HIPK2,HTRA2,NTN1,PSIP1,SPNS1,TP73	7
Kidney Failure	failure of kidney	1			APRT,CFB,FCGR2B,PDE4B,PDE4D,THBS1	6
Cardiac Fibrosis	fibrosis of heart	1			ANGPT2,CIB1,FN1,HBEGF	4
Renal Inflammation, Renal Nephritis	glomerulonephritis	1			CCL2,FCGR2B,HBEGF,PDE4B,PDE4D	5
Cardiac Enlargement	hypertrophy of heart	1			ANGPT2,CIB1,FN1,GRK5,HBEGF,KCND2,MUS81,PPARGC1B	8
Cardiac Hypoplasia	hypoplasia of heart ventricle	1			PBRM1	1
Liver Damage, Liver Inflammation/Hepatitis	infection by Hepatitis C virus	1			CCL2,TUBB4B	2
Cardiac Enlargement	ventricular hypertrophy	1			ANGPT2,KCND2,MUS81	3
