# Supplementary material for: Glucocorticoids promote apoptosis of proinflammatory monocytes by inhibiting ERK activity
Source: Cell Death Dis. 2018 Feb 15;9(3):267. doi: 10.1038/s41419-018-0332-4 (PMC5833693; doi:10.1038/s41419-018-0332-4)
Supplement: Supplementary file 5 — Supplemental Table S4 [file 41419_2018_332_MOESM5_ESM.xlsx]

## Sheet: GM-CSF, M-CSF and DEX
Symbol	Entrez Gene Name	Expr Fold Change(GM-CSF)	Expr Fold Change(M-CSF)	Expr Fold Change(DEX)	Location	Type(s)
BACH1	BTB domain and CNC homolog 1	4.263	4.074	2.365	Nucleus	transcription regulator
CRELD2	cysteine rich with EGF like domains 2	2.18	1.561	1.548	Other	other
HIPK2	homeodomain interacting protein kinase 2	-3.348	-3.296	-2.912	Nucleus	kinase
IFT74	intraflagellar transport 74	2.977	2.566	1.686	Cytoplasm	other
NRG1	neuregulin 1	-2.729	-1.798	-1.323	Plasma Membrane	growth factor
RABL3	RAB, member of RAS oncogene family like 3	-4.143	-4.192	-2.76	Other	enzyme
STK11IP	serine/threonine kinase 11 interacting protein	-3.071	-2.736	-1.717	Cytoplasm	other
TWISTNB	TWIST neighbor	-2.963	-3.076	-1.469	Nucleus	other

## Sheet: GM-CSF and DEX
Symbol	Entrez Gene Name	Expr Fold Change(GM-CSF)	Expr Fold Change(DEX)	Location	Type(s)
ALOX5AP	arachidonate 5-lipoxygenase activating protein	2.609	2.171	Plasma Membrane	other
AQP3	aquaporin 3 (Gill blood group)	2.708	-2.258	Plasma Membrane	transporter
BACH1	BTB domain and CNC homolog 1	4.263	2.365	Nucleus	transcription regulator
CCL17	C-C motif chemokine ligand 17	5.333	-2.124	Extracellular Space	cytokine
CD163	CD163 molecule	-3.253	2.307	Plasma Membrane	transmembrane receptor
CRELD2	cysteine rich with EGF like domains 2	2.18	1.548	Other	other
EGR2	early growth response 2	3.422	-1.733	Nucleus	transcription regulator
HIPK2	homeodomain interacting protein kinase 2	-3.348	-2.912	Nucleus	kinase
HSD11B1	hydroxysteroid 11-beta dehydrogenase 1	4.457	-2.069	Cytoplasm	enzyme
IFT74	intraflagellar transport 74	2.977	1.686	Cytoplasm	other
IL1RN	interleukin 1 receptor antagonist	2.344	-1.147	Extracellular Space	cytokine
IL3RA	interleukin 3 receptor subunit alpha	2.122	-1.5	Plasma Membrane	transmembrane receptor
LAMP1	lysosomal associated membrane protein 1	2.115	1.235	Plasma Membrane	other
LTB	lymphotoxin beta	2.1	-1.154	Extracellular Space	cytokine
MMP9	matrix metallopeptidase 9	2.778	-2.201	Extracellular Space	peptidase
NRG1	neuregulin 1	-2.729	-1.323	Plasma Membrane	growth factor
NRP1	neuropilin 1	2.094	-1.83	Plasma Membrane	transmembrane receptor
RABL3	RAB, member of RAS oncogene family like 3	-4.143	-2.76	Other	enzyme
RUNX1	runt related transcription factor 1	1.872	-1.11	Nucleus	transcription regulator
SLC11A1	solute carrier family 11 member 1	2.161	1.094	Plasma Membrane	transporter
SLC7A11	solute carrier family 7 member 11	2.683	-1.63	Plasma Membrane	transporter
SPN	sialophorin	2.068	-1.44	Plasma Membrane	transmembrane receptor
STK11IP	serine/threonine kinase 11 interacting protein	-3.071	-1.717	Cytoplasm	other
TACSTD2	tumor-associated calcium signal transducer 2	3.468	-1.632	Plasma Membrane	other
TWISTNB	TWIST neighbor	-2.963	-1.469	Nucleus	other

## Sheet: GM-CSF and M-CSF
Symbol	Entrez Gene Name	Expr Fold Change(GM-CSF)	Expr Fold Change(M-CSF)	Location	Type(s)
AARS2	alanyl-tRNA synthetase 2, mitochondrial	-2.467	-2.202	Cytoplasm	enzyme
ACY3	aminoacylase 3	-1.923	-2.485	Cytoplasm	enzyme
AGK	acylglycerol kinase	-2.188	-1.888	Cytoplasm	kinase
ALDH2	aldehyde dehydrogenase 2 family (mitochondrial)	-2.459	-1.855	Cytoplasm	enzyme
ASB7	ankyrin repeat and SOCS box containing 7	-3.343	-2.43	Other	other
ASMTL	acetylserotonin O-methyltransferase-like	-2.325	-2.137	Cytoplasm	enzyme
ATP5G3	ATP synthase, H+ transporting, mitochondrial Fo complex subunit C3 (subunit 9)	3.254	2.439	Cytoplasm	transporter
BACH1	BTB domain and CNC homolog 1	4.263	4.074	Nucleus	transcription regulator
CCDC69	coiled-coil domain containing 69	-2.279	-1.721	Other	other
CCR2	C-C motif chemokine receptor 2	-2.379	-1.648	Plasma Membrane	G-protein coupled receptor
CDKN1C	cyclin dependent kinase inhibitor 1C	-3.632	-1.705	Nucleus	other
CEP97	centrosomal protein 97	-2.229	-2.591	Cytoplasm	other
CRELD2	cysteine rich with EGF like domains 2	2.18	1.561	Other	other
CXCL1	C-X-C motif chemokine ligand 1	3.775	3.073	Extracellular Space	cytokine
CXCR4	C-X-C motif chemokine receptor 4	-3	-1.829	Plasma Membrane	G-protein coupled receptor
CYP2A6 (includes others)	cytochrome P450 family 2 subfamily A member 6	-2.927	-2.823	Cytoplasm	enzyme
DANCR	differentiation antagonizing non-protein coding RNA	-2.437	-2.268	Other	other
DEFB103A/DEFB103B	defensin beta 103B	-2.056	-2.545	Extracellular Space	other
DHTKD1	dehydrogenase E1 and transketolase domain containing 1	-2.29	-2.298	Cytoplasm	enzyme
ELK3	ELK3, ETS transcription factor	-3.128	-2.553	Nucleus	transcription regulator
FANCL	Fanconi anemia complementation group L	-2.227	-1.773	Nucleus	enzyme
FN1	fibronectin 1	-3.334	-2.949	Extracellular Space	enzyme
HBEGF	heparin binding EGF like growth factor	2.455	-2.244	Extracellular Space	growth factor
HIPK2	homeodomain interacting protein kinase 2	-3.348	-3.296	Nucleus	kinase
HMGB3	high mobility group box 3	-2.143	-2.296	Nucleus	other
HTRA2	HtrA serine peptidase 2	-2.613	-2.183	Cytoplasm	peptidase
HTRA4	HtrA serine peptidase 4	-2.311	-3.527	Other	peptidase
IFT74	intraflagellar transport 74	2.977	2.566	Cytoplasm	other
LINC01587	long intergenic non-protein coding RNA 1587	-1.911	-2.783	Other	other
LOC284412	uncharacterized LOC284412	-2.15	-2.922	Other	other
MINK1	misshapen like kinase 1	-2.271	-1.749	Cytoplasm	kinase
NDUFC2	NADH:ubiquinone oxidoreductase subunit C2	-2.352	-1.947	Cytoplasm	enzyme
NRG1	neuregulin 1	-2.729	-1.798	Plasma Membrane	growth factor
OAT	ornithine aminotransferase	-2.16	-1.81	Cytoplasm	enzyme
PAXBP1	PAX3 and PAX7 binding protein 1	-1.852	-2.186	Nucleus	other
PECAM1	platelet and endothelial cell adhesion molecule 1	-3.597	-1.611	Plasma Membrane	other
PLA2G12A	phospholipase A2 group XIIA	-2.14	-1.905	Other	enzyme
RABL3	RAB, member of RAS oncogene family like 3	-4.143	-4.192	Other	enzyme
RAC2	ras-related C3 botulinum toxin substrate 2 (rho family, small GTP binding protein Rac2)	3.214	1.934	Cytoplasm	enzyme
RCOR3	REST corepressor 3	-2.092	-2.037	Nucleus	other
RFFL	ring finger and FYVE like domain containing E3 ubiquitin protein ligase	-2.221	-1.803	Cytoplasm	enzyme
SERPINF1	serpin family F member 1	-2.809	-1.77	Extracellular Space	other
SIPA1L3	signal induced proliferation associated 1 like 3	-2.394	-1.894	Extracellular Space	other
SORL1	sortilin related receptor 1	-3.719	-1.656	Cytoplasm	transporter
STK11IP	serine/threonine kinase 11 interacting protein	-3.071	-2.736	Cytoplasm	other
TADA1	transcriptional adaptor 1	-2.339	-2.004	Nucleus	transcription regulator
THBS1	thrombospondin 1	-2.606	2.036	Extracellular Space	other
THRAP3	thyroid hormone receptor associated protein 3	-2.037	-1.99	Nucleus	transcription regulator
TMED4	transmembrane p24 trafficking protein 4	-2.051	-2.703	Cytoplasm	transporter
TOR3A	torsin family 3 member A	-1.964	-2.166	Cytoplasm	enzyme
TRIM22	tripartite motif containing 22	-2.424	-1.97	Cytoplasm	transcription regulator
TWISTNB	TWIST neighbor	-2.963	-3.076	Nucleus	other

## Sheet: M-CSF and DEX
Symbol	Entrez Gene Name	Expr Fold Change(M-CSF)	Expr Fold Change(DEX)	Location	Type(s)
ADAD1	adenosine deaminase domain containing 1	-2.417	1.344	Nucleus	peptidase
ALDH1L2	aldehyde dehydrogenase 1 family member L2	-2.127	1.186	Cytoplasm	enzyme
ANGEL1	angel homolog 1	-2.158	1.171	Extracellular Space	other
ANGPT2	angiopoietin 2	-1.747	-1.861	Extracellular Space	growth factor
ARHGAP25	Rho GTPase activating protein 25	-2.481	1.283	Cytoplasm	other
ASPA	aspartoacylase	-1.653	1.841	Cytoplasm	enzyme
ATP6V0A4	ATPase H+ transporting V0 subunit a4	-1.771	1.23	Cytoplasm	transporter
BACH1	BTB domain and CNC homolog 1	4.074	2.365	Nucleus	transcription regulator
BMP8A	bone morphogenetic protein 8a	-1.753	1.207	Extracellular Space	cytokine
C1orf115	chromosome 1 open reading frame 115	-1.764	1.194	Other	other
CEACAM6	carcinoembryonic antigen related cell adhesion molecule 6	-1.929	1.169	Plasma Membrane	other
CIITA	class II major histocompatibility complex transactivator	-1.551	-1.983	Nucleus	transcription regulator
CKB	creatine kinase B	-1.987	1.329	Cytoplasm	kinase
CMTM7	CKLF like MARVEL transmembrane domain containing 7	-1.746	1.131	Extracellular Space	cytokine
COQ8B	coenzyme Q8B	-2.988	-2.411	Cytoplasm	kinase
CRELD2	cysteine rich with EGF like domains 2	1.561	1.548	Other	other
DENND5B	DENN domain containing 5B	-2.042	1.196	Cytoplasm	other
FAM104B	family with sequence similarity 104 member B	-2.181	1.283	Other	other
FCGR2B	Fc fragment of IgG receptor IIb	-1.539	-1.919	Plasma Membrane	transmembrane receptor
FERMT1	fermitin family member 1	-1.639	1.241	Plasma Membrane	other
GIMAP1	GTPase, IMAP family member 1	-1.61	1.358	Cytoplasm	other
GNAL	G protein subunit alpha L	-2.748	-2.426	Cytoplasm	enzyme
GPR68	G protein-coupled receptor 68	-1.61	-2.629	Plasma Membrane	G-protein coupled receptor
GRK5	G protein-coupled receptor kinase 5	-1.786	1.26	Plasma Membrane	kinase
HIPK2	homeodomain interacting protein kinase 2	-3.296	-2.912	Nucleus	kinase
HLA-DMA	major histocompatibility complex, class II, DM alpha	-1.772	-2.129	Plasma Membrane	transmembrane receptor
HLA-DMB	major histocompatibility complex, class II, DM beta	-2.449	-1.489	Plasma Membrane	transmembrane receptor
HLA-DOA	major histocompatibility complex, class II, DO alpha	-1.615	-2.555	Plasma Membrane	transmembrane receptor
HLA-DPA1	major histocompatibility complex, class II, DP alpha 1	-1.914	-1.883	Plasma Membrane	transmembrane receptor
HLA-DQA2	major histocompatibility complex, class II, DQ alpha 2	-1.935	-2.762	Plasma Membrane	transmembrane receptor
HLA-DQB1	major histocompatibility complex, class II, DQ beta 1	-1.761	-1.763	Plasma Membrane	other
HLA-DRB3	major histocompatibility complex, class II, DR beta 3	-1.954	-2.341	Cytoplasm	other
HLA-DRB5	major histocompatibility complex, class II, DR beta 5	-1.959	-2.188	Plasma Membrane	transmembrane receptor
IFT74	intraflagellar transport 74	2.566	1.686	Cytoplasm	other
IGFBP4	insulin like growth factor binding protein 4	-1.783	1.349	Extracellular Space	other
IL4I1	interleukin 4 induced 1	-2.702	-2.222	Cytoplasm	enzyme
KRT7	keratin 7	-1.769	1.409	Cytoplasm	other
MERTK	MER proto-oncogene, tyrosine kinase	1.58	1.872	Plasma Membrane	kinase
METAP1	methionyl aminopeptidase 1	-1.366	-2.544	Cytoplasm	peptidase
MPP6	membrane palmitoylated protein 6	-2.282	1.356	Plasma Membrane	kinase
MUM1	melanoma associated antigen (mutated) 1	-1.59	-1.856	Nucleus	other
NRG1	neuregulin 1	-1.798	-1.323	Plasma Membrane	growth factor
NTN1	netrin 1	-2.315	1.437	Extracellular Space	other
PON1	paraoxonase 1	-2.714	-1.238	Extracellular Space	phosphatase
PPP1R11	protein phosphatase 1 regulatory inhibitor subunit 11	-2.023	1.256	Cytoplasm	other
PRND	prion protein 2 (dublet)	-1.885	1.28	Plasma Membrane	other
RABL3	RAB, member of RAS oncogene family like 3	-4.192	-2.76	Other	enzyme
RPAIN	RPA interacting protein	-1.373	1.143	Nucleus	other
SLAMF7	SLAM family member 7	-2.566	-1.578	Plasma Membrane	other
SOCS3	suppressor of cytokine signaling 3	-1.723	-3.601	Cytoplasm	phosphatase
SPATA18	spermatogenesis associated 18	-2.161	-1.31	Cytoplasm	other
SPNS1	sphingolipid transporter 1 (putative)	-1.906	-1.423	Cytoplasm	transporter
SREBF1	sterol regulatory element binding transcription factor 1	-1.683	-1.863	Nucleus	transcription regulator
ST8SIA4	ST8 alpha-N-acetyl-neuraminide alpha-2,8-sialyltransferase 4	4.182	3.769	Cytoplasm	enzyme
STK11IP	serine/threonine kinase 11 interacting protein	-2.736	-1.717	Cytoplasm	other
SYNM	synemin	-1.41	-1.441	Cytoplasm	other
TWISTNB	TWIST neighbor	-3.076	-1.469	Nucleus	other
VAT1	vesicle amine transport 1	3.245	3.259	Plasma Membrane	transporter
WIPI1	WD repeat domain, phosphoinositide interacting 1	2.001	1.431	Cytoplasm	other

## Sheet: GM-CSF + DEX and M-CSF + DEX
Symbol	Entrez Gene Name	Expr Fold Change(GM-CSF+DEX)	Expr Fold Change(M-CSF+DEX)	Location	Type(s)
AARS2	alanyl-tRNA synthetase 2, mitochondrial	6.226	1.851	Cytoplasm	enzyme
AGAP1	ArfGAP with GTPase domain, ankyrin repeat and PH domain 1	2.887	1.828	Cytoplasm	enzyme
AGK	acylglycerol kinase	5.732	1.551	Cytoplasm	kinase
ALPK1	alpha kinase 1	3.087	1.61	Other	kinase
ARMC8	armadillo repeat containing 8	3.305	1.825	Nucleus	other
ARVCF	armadillo repeat gene deleted in velocardiofacial syndrome	3.55	1.547	Plasma Membrane	other
ASB7	ankyrin repeat and SOCS box containing 7	11.436	1.995	Other	other
BTBD7	BTB domain containing 7	3.317	1.6	Nucleus	other
CBL	Cbl proto-oncogene	5.624	1.62	Nucleus	transcription regulator
CBLN3	cerebellin 3 precursor	3.093	1.53	Extracellular Space	other
CCNG2	cyclin G2	3.342	1.713	Nucleus	other
CKB	creatine kinase B	4.9	1.517	Cytoplasm	kinase
CXCL1	C-X-C motif chemokine ligand 1	-5.141	-3.343	Extracellular Space	cytokine
CXCL2	C-X-C motif chemokine ligand 2	-3.603	-1.854	Extracellular Space	cytokine
CYP2A6 (includes others)	cytochrome P450 family 2 subfamily A member 6	10.948	2.264	Cytoplasm	enzyme
DANCR	differentiation antagonizing non-protein coding RNA	5.694	1.905	Other	other
DEFB103A/DEFB103B	defensin beta 103B	4.812	1.949	Extracellular Space	other
F13A1	coagulation factor XIII A chain	4.783	3.089	Extracellular Space	enzyme
FAM111A	family with sequence similarity 111 member A	2.814	1.822	Nucleus	other
FAU	FAU, ubiquitin like and ribosomal protein S30 fusion	3.977	1.55	Cytoplasm	other
GRK5	G protein-coupled receptor kinase 5	3.423	1.581	Plasma Membrane	kinase
ICOSLG/LOC102723996	inducible T-cell costimulator ligand	8.253	1.772	Plasma Membrane	other
IL1R2	interleukin 1 receptor type 2	3.002	1.455	Plasma Membrane	transmembrane receptor
KMT2C	lysine methyltransferase 2C	2.979	1.719	Nucleus	transcription regulator
MINK1	misshapen like kinase 1	3.139	1.856	Cytoplasm	kinase
MPP3	membrane palmitoylated protein 3	2.886	1.822	Plasma Membrane	kinase
NME4	NME/NM23 nucleoside diphosphate kinase 4	3.041	1.52	Cytoplasm	kinase
NT5C3B	5'-nucleotidase, cytosolic IIIB	2.965	1.661	Cytoplasm	phosphatase
NUDT10	nudix hydrolase 10	3.743	2.117	Cytoplasm	enzyme
PLEKHM1	pleckstrin homology and RUN domain containing M1	3.689	1.85	Cytoplasm	other
PLEKHO2	pleckstrin homology domain containing O2	2.973	2.027	Cytoplasm	other
PRMT5	protein arginine methyltransferase 5	4.184	2.219	Cytoplasm	enzyme
RAB27B	RAB27B, member RAS oncogene family	4.421	1.649	Cytoplasm	enzyme
RMND5A	required for meiotic nuclear division 5 homolog A	3.401	1.868	Nucleus	other
RNF215	ring finger protein 215	2.983	1.729	Other	other
RPL28	ribosomal protein L28	4.654	1.756	Cytoplasm	other
SENP2	SUMO1/sentrin/SMT3 specific peptidase 2	3.222	1.711	Nucleus	peptidase
SIRT5	sirtuin 5	-4.138	-1.92	Cytoplasm	enzyme
SNX21	sorting nexin family member 21	2.999	1.45	Cytoplasm	transporter
SREBF1	sterol regulatory element binding transcription factor 1	3.142	1.76	Nucleus	transcription regulator
SREK1IP1	SREK1 interacting protein 1	3.068	1.842	Other	other
STAB1	stabilin 1	3.23	1.557	Plasma Membrane	transporter
TEKT2	tektin 2	4.196	1.693	Cytoplasm	other
TMEM65	transmembrane protein 65	2.927	2.062	Cytoplasm	other
TMEM199	transmembrane protein 199	2.994	1.744	Cytoplasm	other
TP73	tumor protein p73	3.095	1.5	Nucleus	transcription regulator
TRAK2	trafficking kinesin protein 2	3.283	2.02	Plasma Membrane	transporter
TRIM33	tripartite motif containing 33	2.896	1.692	Nucleus	transcription regulator
TWF1	twinfilin actin binding protein 1	3.441	2.175	Cytoplasm	kinase
TYROBP	TYRO protein tyrosine kinase binding protein	2.969	1.806	Plasma Membrane	transmembrane receptor
VAMP3	vesicle associated membrane protein 3	3.223	2.85	Plasma Membrane	other
VAPA	VAMP associated protein A	4.319	1.713	Plasma Membrane	other
VOPP1	vesicular, overexpressed in cancer, prosurvival protein 1	3.218	1.564	Nucleus	other
ZFYVE26	zinc finger FYVE-type containing 26	-3.701	-1.754	Cytoplasm	other
ZNF678	zinc finger protein 678	3.645	1.543	Nucleus	other
