# Supplementary material for: Glucocorticoids promote apoptosis of proinflammatory monocytes by inhibiting ERK activity
Source: Cell Death Dis. 2018 Feb 15;9(3):267. doi: 10.1038/s41419-018-0332-4 (PMC5833693; doi:10.1038/s41419-018-0332-4)
Supplement: Supplementary file 6 — Supplemental Table S5 [file 41419_2018_332_MOESM6_ESM.xlsx]

## Sheet: GENE LIST
Symbol	Entrez Gene Name	Expr Fold Change	Location	Type(s)
AARS2	alanyl-tRNA synthetase 2, mitochondrial	6.226	Cytoplasm	enzyme
ADAM19	ADAM metallopeptidase domain 19	-3.294	Plasma Membrane	peptidase
ADAM23	ADAM metallopeptidase domain 23	3.02	Plasma Membrane	peptidase
AGAP1	ArfGAP with GTPase domain, ankyrin repeat and PH domain 1	2.887	Cytoplasm	enzyme
AGBL2	ATP/GTP binding protein like 2	4.319	Cytoplasm	enzyme
AGK	acylglycerol kinase	5.732	Cytoplasm	kinase
ALPK1	alpha kinase 1	3.087	Other	kinase
ANKRD33B	ankyrin repeat domain 33B	3.777	Other	other
AQP3	aquaporin 3 (Gill blood group)	-3.358	Plasma Membrane	transporter
AQP9	aquaporin 9	-3.571	Plasma Membrane	transporter
ARHGDIB	Rho GDP dissociation inhibitor beta	-3.783	Cytoplasm	enzyme
ARMC8	armadillo repeat containing 8	3.305	Nucleus	other
ARVCF	armadillo repeat gene deleted in velocardiofacial syndrome	3.55	Plasma Membrane	other
ASB7	ankyrin repeat and SOCS box containing 7	11.436	Other	other
ATP1B1	ATPase Na+/K+ transporting subunit beta 1	-3.184	Plasma Membrane	transporter
ATP5E	ATP synthase, H+ transporting, mitochondrial F1 complex, epsilon subunit	-4.138	Cytoplasm	other
BLOC1S2	biogenesis of lysosomal organelles complex 1 subunit 2	-3.174	Cytoplasm	other
BTBD7	BTB domain containing 7	3.317	Nucleus	other
BTD	biotinidase	2.88	Extracellular Space	enzyme
C1orf106	chromosome 1 open reading frame 106	2.949	Other	other
CAPN5	calpain 5	5.264	Cytoplasm	peptidase
CBL	Cbl proto-oncogene	5.624	Nucleus	transcription regulator
CBLN3	cerebellin 3 precursor	3.093	Extracellular Space	other
CCL18	C-C motif chemokine ligand 18	8.314	Extracellular Space	cytokine
CCL24	C-C motif chemokine ligand 24	-3.044	Extracellular Space	cytokine
CCL3	C-C motif chemokine ligand 3	-4.002	Extracellular Space	cytokine
CCND2	cyclin D2	-3.458	Nucleus	other
CCNG2	cyclin G2	3.342	Nucleus	other
CD163	CD163 molecule	4.59	Plasma Membrane	transmembrane receptor
CD1A	CD1a molecule	-5.572	Plasma Membrane	other
CD1C	CD1c molecule	-3.983	Plasma Membrane	other
CD40	CD40 molecule	-4.316	Plasma Membrane	transmembrane receptor
CEP152	centrosomal protein 152	5.3	Cytoplasm	other
CKB	creatine kinase B	4.9	Cytoplasm	kinase
CTBS	chitobiase	3.043	Cytoplasm	enzyme
CXCL1	C-X-C motif chemokine ligand 1	-5.141	Extracellular Space	cytokine
CXCL2	C-X-C motif chemokine ligand 2	-3.603	Extracellular Space	cytokine
CXCL5	C-X-C motif chemokine ligand 5	-5.425	Extracellular Space	cytokine
CYP2A6 (includes others)	cytochrome P450 family 2 subfamily A member 6	10.948	Cytoplasm	enzyme
CYP3A5	cytochrome P450 family 3 subfamily A member 5	3.333	Cytoplasm	enzyme
DANCR	differentiation antagonizing non-protein coding RNA	5.694	Other	other
DBN1	drebrin 1	2.75	Cytoplasm	other
DEFB103A/DEFB103B	defensin beta 103B	4.812	Extracellular Space	other
DNAJC21	DnaJ heat shock protein family (Hsp40) member C21	9.548	Other	other
DPAGT1	dolichyl-phosphate N-acetylglucosaminephosphotransferase 1	5.201	Cytoplasm	enzyme
EFCAB14	EF-hand calcium binding domain 14	7.243	Other	other
EGR2	early growth response 2	-3.45	Nucleus	transcription regulator
EMB	embigin	6.2	Plasma Membrane	transporter
ENC1	ectodermal-neural cortex 1	-3.774	Nucleus	peptidase
EVL	Enah/Vasp-like	-4.127	Plasma Membrane	other
F13A1	coagulation factor XIII A chain	4.783	Extracellular Space	enzyme
F7	coagulation factor VII	3.041	Plasma Membrane	peptidase
FAM111A	family with sequence similarity 111 member A	2.814	Nucleus	other
FAU	FAU, ubiquitin like and ribosomal protein S30 fusion	3.977	Cytoplasm	other
FCGR2B	Fc fragment of IgG receptor IIb	-3.064	Plasma Membrane	transmembrane receptor
FHAD1	forkhead associated phosphopeptide binding domain 1	3.219	Other	other
G6PC2	glucose-6-phosphatase catalytic subunit 2	-4.141	Cytoplasm	phosphatase
GFRA2	GDNF family receptor alpha 2	3.442	Plasma Membrane	transmembrane receptor
GIMAP1	GTPase, IMAP family member 1	-3.437	Cytoplasm	other
GRK4	G protein-coupled receptor kinase 4	7.074	Plasma Membrane	kinase
GRK5	G protein-coupled receptor kinase 5	3.423	Plasma Membrane	kinase
GZMK	granzyme K	4.196	Cytoplasm	peptidase
GZMM	granzyme M	3.722	Cytoplasm	peptidase
HCAR3	hydroxycarboxylic acid receptor 3	-3.235	Plasma Membrane	other
HCP5	HLA complex P5 (non-protein coding)	6.431	Other	other
HES7	hes family bHLH transcription factor 7	-5.288	Nucleus	transcription regulator
HIBADH	3-hydroxyisobutyrate dehydrogenase	8.908	Cytoplasm	enzyme
HMOX1	heme oxygenase 1	6.579	Cytoplasm	enzyme
HSD11B1	hydroxysteroid 11-beta dehydrogenase 1	7.616	Cytoplasm	enzyme
HTRA4	HtrA serine peptidase 4	3.667	Other	peptidase
ICOSLG/LOC102723996	inducible T-cell costimulator ligand	8.253	Plasma Membrane	other
IL1R2	interleukin 1 receptor type 2	3.002	Plasma Membrane	transmembrane receptor
IL7R	interleukin 7 receptor	-4.098	Plasma Membrane	transmembrane receptor
INCENP	inner centromere protein	-4.446	Nucleus	other
INHBA	inhibin beta A subunit	9.201	Extracellular Space	growth factor
ITGA9	integrin subunit alpha 9	-6.017	Plasma Membrane	other
ITGAX	integrin subunit alpha X	7.647	Plasma Membrane	transmembrane receptor
ITIH5	inter-alpha-trypsin inhibitor heavy chain family member 5	-3.53	Other	other
KANSL1	KAT8 regulatory NSL complex subunit 1	3.32	Nucleus	other
KLHL7	kelch like family member 7	4.277	Nucleus	other
KMT2C	lysine methyltransferase 2C	2.979	Nucleus	transcription regulator
L3MBTL3	l(3)mbt-like 3 (Drosophila)	3.13	Nucleus	other
LILRB1	leukocyte immunoglobulin like receptor B1	3.498	Plasma Membrane	transmembrane receptor
LINC00599	long intergenic non-protein coding RNA 599	2.829	Other	other
LITAF	lipopolysaccharide induced TNF factor	-3.212	Nucleus	transcription regulator
LMNA	lamin A/C	5.222	Nucleus	other
LRRTM2	leucine rich repeat transmembrane neuronal 2	-3.723	Plasma Membrane	other
MALAT1	metastasis associated lung adenocarcinoma transcript 1 (non-protein coding)	4.894	Nucleus	other
MAP3K6	mitogen-activated protein kinase kinase kinase 6	3.34	Other	kinase
MARCH6	membrane associated ring-CH-type finger 6	3.503	Cytoplasm	enzyme
MARCH8	membrane associated ring-CH-type finger 8	3.454	Cytoplasm	enzyme
MBD2	methyl-CpG binding domain protein 2	3.854	Nucleus	transcription regulator
MDFIC	MyoD family inhibitor domain containing	3.095	Nucleus	other
METTL18	methyltransferase like 18	2.795	Other	other
MINK1	misshapen like kinase 1	3.139	Cytoplasm	kinase
MINOS1-NBL1/NBL1	neuroblastoma 1, DAN family BMP antagonist	2.74	Nucleus	other
MOBP	myelin-associated oligodendrocyte basic protein	7.222	Cytoplasm	other
MPP3	membrane palmitoylated protein 3	2.886	Plasma Membrane	kinase
MRPL33	mitochondrial ribosomal protein L33	8.49	Cytoplasm	other
NAB2	NGFI-A binding protein 2	5.54	Nucleus	transcription regulator
NBPF10 (includes others)	neuroblastoma breakpoint family member 20	-4.403	Other	other
NME2	NME/NM23 nucleoside diphosphate kinase 2	6.765	Nucleus	kinase
NME4	NME/NM23 nucleoside diphosphate kinase 4	3.041	Cytoplasm	kinase
NPHP3	nephrocystin 3	3.2	Extracellular Space	other
NT5C3B	5'-nucleotidase, cytosolic IIIB	2.965	Cytoplasm	phosphatase
NTN1	netrin 1	3.542	Extracellular Space	other
NTNG1	netrin G1	7.683	Extracellular Space	other
NUDT10	nudix hydrolase 10	3.743	Cytoplasm	enzyme
P2RX6	purinergic receptor P2X 6	-4.09	Plasma Membrane	ion channel
PBRM1	polybromo 1	3.211	Nucleus	other
PCMTD1	protein-L-isoaspartate (D-aspartate) O-methyltransferase domain containing 1	-3.252	Cytoplasm	enzyme
PDCD4	programmed cell death 4	3.05	Nucleus	other
PDHA1	pyruvate dehydrogenase (lipoamide) alpha 1	3.774	Cytoplasm	enzyme
PDLIM4	PDZ and LIM domain 4	4.35	Plasma Membrane	other
PDS5B	PDS5 cohesin associated factor B	4.761	Nucleus	other
PFKP	phosphofructokinase, platelet	-3.121	Cytoplasm	kinase
PJA1	praja ring finger ubiquitin ligase 1	3.415	Cytoplasm	enzyme
PLA2G12A	phospholipase A2 group XIIA	2.924	Other	enzyme
PLA2G2F	phospholipase A2 group IIF	8.518	Extracellular Space	enzyme
PLEKHM1	pleckstrin homology and RUN domain containing M1	3.689	Cytoplasm	other
PLEKHO2	pleckstrin homology domain containing O2	2.973	Cytoplasm	other
PLGLB1/PLGLB2	plasminogen-like B2	-3.331	Extracellular Space	peptidase
PNMA1	paraneoplastic Ma antigen 1	-3.692	Nucleus	other
POM121/POM121C	POM121 transmembrane nucleoporin	9.822	Nucleus	other
PRKAB2	protein kinase AMP-activated non-catalytic subunit beta 2	-4.198	Cytoplasm	kinase
PRKCSH	protein kinase C substrate 80K-H	4.343	Cytoplasm	enzyme
PRMT5	protein arginine methyltransferase 5	4.184	Cytoplasm	enzyme
PRMT9	protein arginine methyltransferase 9	5.534	Other	other
PRND	prion protein 2 (dublet)	6.19	Plasma Membrane	other
PTCH2	patched 2	4.832	Plasma Membrane	transmembrane receptor
PTPDC1	protein tyrosine phosphatase domain containing 1	5.237	Extracellular Space	phosphatase
RAB11FIP2	RAB11 family interacting protein 2	5.777	Cytoplasm	other
RAB27B	RAB27B, member RAS oncogene family	4.421	Cytoplasm	enzyme
RAP2C	RAP2C, member of RAS oncogene family	8.421	Cytoplasm	enzyme
RARA	retinoic acid receptor alpha	2.818	Nucleus	ligand-dependent nuclear receptor
RASGEF1A	RasGEF domain family member 1A	5.012	Cytoplasm	other
RMND5A	required for meiotic nuclear division 5 homolog A	3.401	Nucleus	other
RNF215	ring finger protein 215	2.983	Other	other
RPL28	ribosomal protein L28	4.654	Cytoplasm	other
RPL7A	ribosomal protein L7a	3.068	Cytoplasm	other
SCLT1	sodium channel and clathrin linker 1	-3.641	Plasma Membrane	transporter
SDHAF4	succinate dehydrogenase complex assembly factor 4	3.003	Cytoplasm	other
SENP2	SUMO1/sentrin/SMT3 specific peptidase 2	3.222	Nucleus	peptidase
SIPA1L3	signal induced proliferation associated 1 like 3	3.157	Extracellular Space	other
SIRT5	sirtuin 5	-4.138	Cytoplasm	enzyme
SLC37A1	solute carrier family 37 member 1	-3.222	Plasma Membrane	transporter
SLC3A2	solute carrier family 3 member 2	-3.403	Plasma Membrane	transporter
SLCO4C1	solute carrier organic anion transporter family member 4C1	7.256	Plasma Membrane	transporter
SNED1	sushi, nidogen and EGF like domains 1	3.157	Plasma Membrane	other
SNX2	sorting nexin 2	4.665	Cytoplasm	transporter
SNX21	sorting nexin family member 21	2.999	Cytoplasm	transporter
SOBP	sine oculis binding protein homolog	9.427	Nucleus	other
SORL1	sortilin related receptor 1	3.141	Cytoplasm	transporter
SPNS1	sphingolipid transporter 1 (putative)	-3.005	Cytoplasm	transporter
SPP1	secreted phosphoprotein 1	3.444	Extracellular Space	cytokine
SREBF1	sterol regulatory element binding transcription factor 1	3.142	Nucleus	transcription regulator
SREK1IP1	SREK1 interacting protein 1	3.068	Other	other
STAB1	stabilin 1	3.23	Plasma Membrane	transporter
STYX	serine/threonine/tyrosine interacting protein	-3.144	Cytoplasm	phosphatase
SUMO3	small ubiquitin-like modifier 3	6.734	Nucleus	other
SWT1	SWT1, RNA endoribonuclease homolog	2.922	Extracellular Space	other
SYNPO2L	synaptopodin 2 like	8.295	Cytoplasm	other
TADA1	transcriptional adaptor 1	3.296	Nucleus	transcription regulator
TAGLN2	transgelin 2	3.648	Cytoplasm	other
TARP	TCR gamma alternate reading frame protein	10.001	Cytoplasm	other
TEKT2	tektin 2	4.196	Cytoplasm	other
TMEM116	transmembrane protein 116	3.148	Other	other
TMEM199	transmembrane protein 199	2.994	Cytoplasm	other
TMEM65	transmembrane protein 65	2.927	Cytoplasm	other
TMOD1	tropomodulin 1	-5.257	Cytoplasm	enzyme
TMTC4	transmembrane and tetratricopeptide repeat containing 4	-3.415	Other	other
TP73	tumor protein p73	3.095	Nucleus	transcription regulator
TRAK2	trafficking kinesin protein 2	3.283	Plasma Membrane	transporter
TRIM33	tripartite motif containing 33	2.896	Nucleus	transcription regulator
TTC25	tetratricopeptide repeat domain 25	3.007	Cytoplasm	other
TWF1	twinfilin actin binding protein 1	3.441	Cytoplasm	kinase
TXNRD3	thioredoxin reductase 3	4.156	Cytoplasm	enzyme
TYROBP	TYRO protein tyrosine kinase binding protein	2.969	Plasma Membrane	transmembrane receptor
USP34	ubiquitin specific peptidase 34	9.785	Extracellular Space	peptidase
USP4	ubiquitin specific peptidase 4	-3.652	Nucleus	peptidase
USP46	ubiquitin specific peptidase 46	9.494	Other	peptidase
VAMP3	vesicle associated membrane protein 3	3.223	Plasma Membrane	other
VAPA	VAMP associated protein A	4.319	Plasma Membrane	other
VNN1	vanin 1	3.104	Plasma Membrane	enzyme
VOPP1	vesicular, overexpressed in cancer, prosurvival protein 1	3.218	Nucleus	other
WIPI2	WD repeat domain, phosphoinositide interacting 2	3.149	Cytoplasm	other
ZFYVE26	zinc finger FYVE-type containing 26	-3.701	Cytoplasm	other
ZNF141	zinc finger protein 141	-3.151	Nucleus	other
ZNF678	zinc finger protein 678	3.645	Nucleus	other
ZNF777	zinc finger protein 777	5.169	Other	other

## Sheet: NETWORKS
ID	Molecules in Network	Score	Focus Molecules	Top Diseases and Functions
1	ADAM19,ADAM23,AGBL2,CBL,CCL3,CCL18,CCND2,CCNG2,CD40,CD163,CXCL1,CXCL2,CXCL5,EGR2,F7,F13A1,FAU,FCGR2B,GFRA2,GRK5,HMOX1,ICOSLG/LOC102723996,IL1R2,IL7R,INHBA,ITGA9,ITGAX,LITAF,MINOS1-NBL1/NBL1,NAB2,NTN1,SPP1,STAB1,TP73,TYROBP	68	35	Cellular Movement, Immune Cell Trafficking, Hematological System Development and Function
2	AARS2,ARMC8,CEP152,DDIT4L,ECH1,KANSL1,KIAA1211,KIZ,MAP3K6,MAPK1IP1L,MRPL4,MRPL10,MTAP,MYO9A,NUDT10,PCM1,PHLDB3,PLEKHO2,PNMA1,PRKAB2,RMND5A,SCLT1,SDHAF3,SDHAF4,SIPA1L3,SMG5,SMG7,SPATC1L,SPNS1,SREK1IP1,TCF4,TP53,TRAK2,VAPA,ZFYVE26	25	18	Cancer, Gastrointestinal Disease, Organismal Injury and Abnormalities
3	ADAM23,AP4E1,ATP1B1,BTBD7,C1orf198,C5orf30,CTBS,DPP6,EFCAB14,ELAVL1,GRAMD3,HIBADH,KMT2C,LAPTM4A,MALAT1,MARCH6,MTAP,NFIA,NOB1,PCMTD1,PRND,PRNP,PTPDC1,RAP2C,SAMD4B,SMG7,SNRK,TADA1,TMEM65,TMTC4,TP53,UBL3,USP4,XPO1,ZNRF2	23	17	Neurological Disease, Cell Death and Survival, Nervous System Development and Function
4	AGAP1,ARID4A,ARID4B,ATP5E,CAPN8,CD1A,CKB,DBN1,DNAJC21,E2F1,EMB,HCP5,IL36B,LRRFIP1,MARCH8,MYH2,NME2,NME3,NME4,NME1-NME2,PGLS,PLCL1,PPP1R7,PPP1R8,RAD52,RARA,RPSA,STYX,TMOD1,TWF1,UCP1,XPR1,ZNF141,ZNF335,ZNF777	23	17	Developmental Disorder, Endocrine System Disorders, Hereditary Disorder
5	ANXA3,AQP9,CCL24,CDKAL1,COG3,COL4A3BP,COLGALT1,CYP3A5,EPHX1,FMO5,GIMAP1,HRAS,HRASLS,HSD11B1,LMNA,LYSMD3,MBD2,MMP15,PLA2G3,POM121/POM121C,PRMT5,RASA3,SENP2,SENP6,SLCO4C1,SLN,SREBF1,SUMO3,SWT1,TAGLN2,TGM2,TMEM17,TMEM199,TOR1A,TRIM33	23	17	Carbohydrate Metabolism, Lipid Metabolism, Molecular Transport
6	APP,ARHGDIB,BCL2L13,BLOC1S1,BLOC1S2,BLOC1S5,CRABP1,CWC15,CXCL16,EVL,FOXI1,GSR,MOBP,MPP3,P2RX6,PDS5B,PJA1,PTCH2,SAE1,SENP2,SIRT5,SLC12A1,SLX4,SNX21,SOBP,SORCS1,SORL1,SUMO2,TARP,TBC1D10C,TNFRSF21,USP25,VAMP3,VPS29,ZCCHC12	21	16	Cellular Assembly and Organization, Cellular Function and Maintenance, Cellular Movement
7	ADSL,ARVCF,BTD,DLG4,GDI2,GRASP,GRIA3,INTS7,KALRN,KLHL7,LRRTM2,MRPL33,MRPL47,MRPL50,NBPF10 (includes others),PDHA1,PLPPR4,PRKCSH,RPL7A,SDHA,SLC3A2,SLC9A3R1,SNX2,SNX6,SYNCRIP,SYNPO2L,TEKT2,UBC,USP1,USP12,USP32,USP34,USP46,VANGL2,WDR20	19	15	Post-Translational Modification, Behavior, Cell-To-Cell Signaling and Interaction
8	AARS,ALPK1,ANKRD33B,ASB4,ASB17,CBLN3,ENC1,GRK4,HERC4,HERC6,HSP90AA1,HSP90AB1,HTRA4,IER5,KBTBD4,MAP3K6,MAP3K8,MAP3K15,MAP4K2,METTL18,MIB1,MINK1,NEDD4,NT5C3B,NXF1,OSBP,PGR,PPM1H,PRMT9,RAB11FIP2,RAB27B,RASGEF1A,RHOBTB1,TUBGCP6,URB2	17	14	Cancer, Organismal Injury and Abnormalities, Renal and Urological Disease
9	AKT1,ALOX5AP,AQP3,arachidonic acid,CDK1,CLCN3,CPB2,CXCL5,CYP11B1,CYP2A6 (includes others),CYP2B6,DAD1,DRD3,EGF,EREG,FSTL1,HSD11B1,IL31,INCENP,MAP4K3,MAPK8,MDFIC,NR3C1,PAK6,PBRM1,PDCD4,PFKP,PLA2G2F,SH2B3,SLC37A1,SNAI1,SNED1,TTC3,TTC25,WIPI2	17	14	Cellular Development, Embryonic Development, Hair and Skin Development and Function
10	ACO2,ARNT2,BRIP1,CAPN5,CHRNA1,COL4A3BP,DEFB1,DEFB103A/DEFB103B,DPAGT1,ELF1,ERBB2,FAAH,FAM111A,GBE1,GZMM,H6PD,HES7,IFNG,IFNW1,ITIH5,KIR2DL1/KIR2DL3,LILRB1,LRRFIP1,LTBP3,NTNG1,PDLIM4,PLA2G12A,PTGER1,RAD51AP1,RB1,RRAD,STAT4,SYNM,TXNRD3,UCK1	14	12	Cell Death and Survival, Cell Cycle, Cell-To-Cell Signaling and Interaction
11	AGK,ASB7,C21orf33/LOC102724023,CD7,CD1C,COL4A3BP,CXCL16,EGFR,EIF2B2,EIF3M,G6PC2,GATS,GPR176,GZMK,HCAR3,HNF1A,HSPA8,IL36A,L3MBTL3,LRIG1,LY6E,MR1,MUC20,NFKBIA,NPHP3,PLEKHM1,RAB18,RGS16,RNASE4,RPL28,SLA2,SPARCL1,TNF,VNN1,VOPP1	14	12	Amino Acid Metabolism, Embryonic Development, Molecular Transport
12	CELF1,ZNF678	2	1	Cellular Compromise, Organismal Injury and Abnormalities, Skeletal and Muscular Disorders

## Sheet: CANONICAL PATHWAYS
Ingenuity Canonical Pathways	-log(p-value)	Ratio	Molecules
TREM1 Signaling	2.75	0.0769	CD40,TYROBP,FCGR2B,CCL3,ITGAX
Differential Regulation of Cytokine Production in Intestinal Epithelial Cells by IL-17A and IL-17F	2.52	0.136	DEFB103A/DEFB103B,CXCL1,CCL3
Granulocyte Adhesion and Diapedesis	2.52	0.0493	IL1R2,CCL24,CXCL1,CXCL5,CXCL2,CCL18,CCL3
Salvage Pathways of Pyrimidine Ribonucleotides	2.31	0.061	GRK4,NME4,MAP3K6,NME2,GRK5
Agranulocyte Adhesion and Diapedesis	1.97	0.0435	CCL24,CXCL1,CXCL5,CXCL2,CCL18,CCL3
Extrinsic Prothrombin Activation Pathway	1.97	0.167	F13A1,F7
Role of IL-17A in Psoriasis	1.97	0.167	CXCL1,CXCL5
Differential Regulation of Cytokine Production in Macrophages and T Helper Cells by IL-17A and IL-17F	1.67	0.118	CXCL1,CCL3
Lipid Antigen Presentation by CD1	1.62	0.111	CD1A,CD1C
Bupropion Degradation	1.62	0.111	CYP3A5,CYP2A6 (includes others)
Pyrimidine Deoxyribonucleotides De Novo Biosynthesis I	1.58	0.105	NME4,NME2
Phospholipases	1.58	0.0625	HMOX1,PLA2G2F,PLA2G12A
Antioxidant Action of Vitamin C	1.55	0.0465	HMOX1,PLA2G2F,TXNRD3,PLA2G12A
Acetone Degradation I (to Methylglyoxal)	1.54	0.1	CYP3A5,CYP2A6 (includes others)
Creatine-phosphate Biosynthesis	1.4	0.333	CKB
Pyridoxal 5'-phosphate Salvage Pathway	1.37	0.0517	GRK4,MAP3K6,GRK5
Estrogen Biosynthesis	1.33	0.0769	CYP3A5,CYP2A6 (includes others)
Coagulation System	1.3	0.0741	F13A1,F7
B Cell Development	1.3	0.0741	IL7R,CD40
Heme Degradation	1.28	0.25	HMOX1
Thioredoxin Pathway	1.28	0.25	TXNRD3
MIF-mediated Glucocorticoid Regulation	1.27	0.0714	PLA2G2F,PLA2G12A
IL-10 Signaling	1.25	0.0462	IL1R2,HMOX1,FCGR2B
Nicotine Degradation III	1.21	0.0667	CYP3A5,CYP2A6 (includes others)
Dendritic Cell Maturation	1.21	0.0316	CD40,TYROBP,CD1A,CD1C,FCGR2B
Acetyl-CoA Biosynthesis I (Pyruvate Dehydrogenase Complex)	1.11	0.167	PDHA1
LPS/IL-1 Mediated Inhibition of RXR Function	1.1	0.0294	IL1R2,CYP3A5,SREBF1,RARA,CYP2A6 (includes others)
Nicotine Degradation II	1.1	0.0571	CYP3A5,CYP2A6 (includes others)
MIF Regulation of Innate Immunity	1.08	0.0556	PLA2G2F,PLA2G12A
Role of Oct4 in Mammalian Embryonic Stem Cell Pluripotency	1.08	0.0556	SPP1,RARA
Melatonin Degradation I	1.08	0.0556	CYP3A5,CYP2A6 (includes others)
Pyrimidine Ribonucleotides Interconversion	1.08	0.0556	NME4,NME2
Pyrimidine Ribonucleotides De Novo Biosynthesis	1.04	0.0526	NME4,NME2
IL-8 Signaling	1.01	0.0276	RAB11FIP2,HMOX1,CCND2,CXCL1,ITGAX
Primary Immunodeficiency Signaling	0.998	0.05	IL7R,CD40
Role of IL-17F in Allergic Inflammatory Airway Diseases	0.998	0.05	CXCL1,CXCL5
Pathogenesis of Multiple Sclerosis	0.989	0.125	CCL3
Superpathway of Melatonin Degradation	0.98	0.0488	CYP3A5,CYP2A6 (includes others)
Fcγ Receptor-mediated Phagocytosis in Macrophages and Monocytes	0.93	0.0337	HMOX1,CBL,VAMP3
Sumoylation Pathway	0.93	0.0337	SUMO3,SENP2,ARHGDIB
FXR/RXR Activation	0.888	0.0323	G6PC2,SREBF1,RARA
Sperm Motility	0.878	0.0319	TWF1,PLA2G2F,PLA2G12A
Dolichyl-diphosphooligosaccharide Biosynthesis	0.86	0.0909	DPAGT1
Vitamin-C Transport	0.86	0.0909	TXNRD3
PXR/RXR Activation	0.853	0.0408	CYP3A5,CYP2A6 (includes others)
Guanosine Nucleotides Degradation III	0.825	0.0833	NT5C3B
Atherosclerosis Signaling	0.803	0.0294	PLA2G2F,CD40,PLA2G12A
p38 MAPK Signaling	0.794	0.0291	IL1R2,PLA2G2F,PLA2G12A
Choline Biosynthesis III	0.793	0.0769	HMOX1
Urate Biosynthesis/Inosine 5'-phosphate Degradation	0.793	0.0769	NT5C3B
Methionine Degradation I (to Homocysteine)	0.763	0.0714	PRMT5
Eicosanoid Signaling	0.761	0.0357	PLA2G2F,PLA2G12A
Adenosine Nucleotides Degradation II	0.736	0.0667	NT5C3B
CCR3 Signaling in Eosinophils	0.728	0.027	PLA2G2F,CCL24,PLA2G12A
Cysteine Biosynthesis III (mammalia)	0.711	0.0625	PRMT5
Protein Ubiquitination Pathway	0.685	0.0214	DNAJC21,CBL,USP4,USP46,USP34
PI3K Signaling in B Lymphocytes	0.675	0.0254	CBL,CD40,FCGR2B
Caveolar-mediated Endocytosis Signaling	0.673	0.0312	ITGA9,ITGAX
T Helper Cell Differentiation	0.673	0.0312	CD40,ICOSLG/LOC102723996
Role of MAPK Signaling in the Pathogenesis of Influenza	0.673	0.0312	PLA2G2F,PLA2G12A
Role of IL-17A in Arthritis	0.673	0.0312	CXCL1,CXCL5
Aryl Hydrocarbon Receptor Signaling	0.668	0.0252	CCND2,TP73,RARA
NAD Salvage Pathway II	0.665	0.0556	NT5C3B
Valine Degradation I	0.665	0.0556	HIBADH
Purine Nucleotides Degradation II (Aerobic)	0.665	0.0556	NT5C3B
Adipogenesis pathway	0.661	0.025	EGR2,SREBF1,SENP2
DNA Methylation and Transcriptional Repression Signaling	0.645	0.0526	MBD2
GADD45 Signaling	0.645	0.0526	CCND2
Glycolysis I	0.645	0.0526	PFKP
Communication between Innate and Adaptive Immune Cells	0.625	0.029	CD40,CCL3
IL-17A Signaling in Airway Cells	0.59	0.0274	CXCL1,CXCL5
IL-15 Production	0.589	0.0455	TWF1
eNOS Signaling	0.583	0.0227	AQP3,AQP9,PRKAB2
Altered T Cell and B Cell Signaling in Rheumatoid Arthritis	0.566	0.0263	SPP1,CD40
EIF2 Signaling	0.56	0.0202	SREBF1,RPL7A,RPL28,FAU
Phospholipase C Signaling	0.56	0.0202	HMOX1,PLA2G2F,FCGR2B,PLA2G12A
Intrinsic Prothrombin Activation Pathway	0.557	0.0417	F13A1
VEGF Family Ligand-Receptor Interactions	0.543	0.0253	PLA2G2F,PLA2G12A
IL-17A Signaling in Gastric Cells	0.542	0.04	CXCL1
Hepatic Cholestasis	0.537	0.0214	IL1R2,SREBF1,RARA
IL-17 Signaling	0.535	0.025	CXCL1,CXCL5
Glucocorticoid Receptor Signaling	0.535	0.0187	IL1R2,PBRM1,PRKAB2,CD163,CCL3
Crosstalk between Dendritic Cells and Natural Killer Cells	0.528	0.0247	CD40,TYROBP
Superpathway of Methionine Degradation	0.514	0.037	PRMT5
Sonic Hedgehog Signaling	0.514	0.037	PTCH2
Apoptosis Signaling	0.5	0.0235	CAPN5,LMNA
Death Receptor Signaling	0.493	0.0233	LMNA,ARHGDIB
TR/RXR Activation	0.486	0.023	SREBF1,PFKP
Role of Hypercytokinemia/hyperchemokinemia in the Pathogenesis of Influenza	0.477	0.0333	CCL3
Complement System	0.477	0.0333	ITGAX
Endothelin-1 Signaling	0.457	0.0192	HMOX1,PLA2G2F,PLA2G12A
Autoimmune Thyroid Disease Signaling	0.444	0.0303	CD40
RANK Signaling in Osteoclasts	0.432	0.0208	CBL,MAP3K6
LXR/RXR Activation	0.426	0.0206	IL1R2,SREBF1
IL-17A Signaling in Fibroblasts	0.423	0.0286	CXCL5
Notch Signaling	0.423	0.0286	HES7
RAR Activation	0.422	0.0183	PBRM1,RARA,RPL7A
AMPK Signaling	0.414	0.0181	PBRM1,PRKAB2,PFKP
Systemic Lupus Erythematosus Signaling	0.406	0.0179	CBL,CD40,FCGR2B
Netrin Signaling	0.405	0.027	NTN1
tRNA Charging	0.405	0.027	AARS2
p53 Signaling	0.404	0.0198	CCND2,TP73
Paxillin Signaling	0.404	0.0198	ITGA9,ITGAX
NRF2-mediated Oxidative Stress Response	0.386	0.0173	HMOX1,DNAJC21,ENC1
Allograft Rejection Signaling	0.379	0.025	CD40
Natural Killer Cell Signaling	0.37	0.0185	TYROBP,LILRB1
iCOS-iCOSL Signaling in T Helper Cells	0.37	0.0185	CD40,ICOSLG/LOC102723996
Fc Epsilon RI Signaling	0.365	0.0183	PLA2G2F,PLA2G12A
nNOS Signaling in Neurons	0.363	0.0238	CAPN5
Role of Tissue Factor in Cancer	0.36	0.0182	CXCL1,F7
mTOR Signaling	0.357	0.0166	HMOX1,PRKAB2,FAU
14-3-3-mediated Signaling	0.351	0.0179	CBL,TP73
Synaptic Long Term Depression	0.334	0.0172	PLA2G2F,PLA2G12A
Amyloid Processing	0.327	0.0213	CAPN5
Integrin Signaling	0.327	0.0158	CAPN5,ITGA9,ITGAX
Th1 Pathway	0.322	0.0168	CD40,ICOSLG/LOC102723996
Retinoic acid Mediated Apoptosis Signaling	0.314	0.0204	RARA
D-myo-inositol (1,4,5,6)-Tetrakisphosphate Biosynthesis	0.31	0.0164	G6PC2,STYX
D-myo-inositol (3,4,5,6)-tetrakisphosphate Biosynthesis	0.31	0.0164	G6PC2,STYX
FcγRIIB Signaling in B Lymphocytes	0.308	0.02	FCGR2B
CD27 Signaling in Lymphocytes	0.302	0.0196	MAP3K6
Activation of IRF by Cytosolic Pattern Recognition Receptors	0.296	0.0192	CD40
Regulation of Cellular Mechanics by Calpain Protease	0.296	0.0192	CAPN5
Unfolded protein response	0.291	0.0189	SREBF1
Role of Osteoblasts, Osteoclasts and Chondrocytes in Rheumatoid Arthritis	0.283	0.0146	IL1R2,CBL,SPP1
3-phosphoinositide Degradation	0.265	0.0148	G6PC2,STYX
CCR5 Signaling in Macrophages	0.264	0.0172	CCL3
Tight Junction Signaling	0.262	0.0147	VAPA,VAMP3
D-myo-inositol-5-phosphate Metabolism	0.262	0.0147	G6PC2,STYX
Basal Cell Carcinoma Signaling	0.259	0.0169	PTCH2
Th2 Pathway	0.258	0.0146	CD40,ICOSLG/LOC102723996
Cell Cycle: G1/S Checkpoint Regulation	0.241	0.0159	CCND2
Chemokine Signaling	0.241	0.0159	CCL24
Mitochondrial Dysfunction	0.24	0.014	PDHA1,ATP5E
Lymphotoxin β Receptor Signaling	0.237	0.0156	CXCL1
VDR/RXR Activation	0.233	0.0154	SPP1
Role of JAK1 and JAK3 in γc Cytokine Signaling	0.228	0.0152	IL7R
Ephrin B Signaling	0.224	0.0149	CBL
GDNF Family Ligand-Receptor Interactions	0.22	0.0147	GFRA2
Role of BRCA1 in DNA Damage Response	0.205	0.0139	PBRM1
Cyclins and Cell Cycle Regulation	0.202	0.0137	CCND2
CD40 Signaling	0.198	0.0135	CD40
ATM Signaling	0.198	0.0135	TP73

## Sheet: UPSTREAM REGULATORS
Upstream Regulator	Expr Fold Change	Molecule Type	Predicted Activation State	Activation z-score	p-value of overlap	Target molecules in dataset	Mechanistic Network
cholesterol		chemical - endogenous mammalian		-0.204	0.00165	AQP9,CD1C,CXCL2,CYP3A5,FCGR2B,INHBA,ITGAX,SREBF1	41 (9)
arachidonic acid		chemical - endogenous mammalian		0.192	0.0173	AQP3,CD40,HMOX1,SREBF1
protoporphyrin IX		chemical - endogenous mammalian			0.0266	HMOX1
oleic acid		chemical - endogenous mammalian			0.0283	AQP3,AQP9,HMOX1,SREBF1
IL13		cytokine		-0.597	8.42e-09	CCL18,CCL24,CCL3,CD163,CD1A,CD1C,CD40,CXCL1,CXCL2,CXCL5,DEFB103A/DEFB103B,EVL,F13A1,FCGR2B,HMOX1,HSD11B1,IL1R2,PFKP,SPP1,VNN1	46 (11)
IL4		cytokine		-1.31	1.11e-05	ADAM19,CCL18,CCL24,CCL3,CCND2,CD163,CD1A,CD1C,CD40,CXCL1,CXCL2,DEFB103A/DEFB103B,EGR2,F13A1,FCGR2B,HSD11B1,ICOSLG/LOC102723996,IL1R2,IL7R,ITGAX,NAB2,PFKP,SPP1,STAB1	49 (13)
IL1A		cytokine		-0.569	3.08e-05	CCL3,CD40,CXCL1,CXCL2,CXCL5,CYP3A5,HMOX1,HSD11B1,IL1R2,INHBA,SPP1	44 (11)
IL15		cytokine		-1.179	3.12e-05	AQP3,ARHGDIB,CCL18,CCL3,CCND2,CD40,CXCL2,EGR2,GZMK,IL7R,ITGAX,NME4,PDCD4,SORL1,TYROBP	47 (11)
CSF2		cytokine		-0.85	7.67e-05	CCL18,CCL3,CD1A,CD1C,CD40,CXCL1,CXCL2,EGR2,FCGR2B,HCAR3,ICOSLG/LOC102723996,INHBA,ITGAX,RARA,SPP1,TARP	49 (12)
IL10		cytokine		1.755	0.000119	CCL18,CCL3,CCND2,CD163,CD1A,CD40,CXCL2,CXCL5,FCGR2B,HCAR3,HMOX1,IL1R2,IL7R	48 (12)
TNFSF14		cytokine		-0.806	0.000269	CD40,CXCL1,CXCL5,INHBA
TNFSF13B		cytokine		0.957	0.000827	CCND2,CD40,FCGR2B,ICOSLG/LOC102723996,SPP1	43 (10)
SPP1	3.444	cytokine		0.739	0.000973	CCL18,CCL3,CD163,CXCL1,CXCL2,CXCL5,HMOX1,SPP1	48 (12)
IL22		cytokine		-0.314	0.00153	CXCL2,CXCL5,DEFB103A/DEFB103B,HMOX1,PLA2G2F	18 (4)
OSM		cytokine		0.13	0.0017	AQP9,CCL24,CCND2,CCNG2,CXCL1,CXCL2,CXCL5,CYP3A5,DEFB103A/DEFB103B,HMOX1,HSD11B1,IL1R2,LITAF,PDCD4,USP46
IL36B		cytokine			0.00196	CD1A,CD40,CXCL1
IL1B		cytokine		-1.574	0.00224	ASB7,CCL24,CCL3,CD40,CXCL1,CXCL2,CXCL5,CYP3A5,F13A1,FCGR2B,HMOX1,HSD11B1,ICOSLG/LOC102723996,IL1R2,INHBA,PFKP,RARA,SPP1,SREBF1	45 (10)
IFNG		cytokine		-0.32	0.00235	AQP9,ATP1B1,CCL18,CCL3,CCND2,CD163,CD40,CXCL1,CXCL2,DEFB103A/DEFB103B,EGR2,FCGR2B,HCAR3,HCP5,HMOX1,ICOSLG/LOC102723996,IL7R,INHBA,ITGAX,NTN1,SPP1,SREBF1,TMOD1,TP73,TYROBP	48 (10)
IL5		cytokine		-1.929	0.00253	ATP1B1,CCL3,CCND2,CD40,EGR2,FCGR2B,HCAR3,IL1R2,PFKP,TARP	37 (9)
TNFSF11		cytokine		-0.8	0.00271	AQP9,CD1A,CD40,CKB,EGR2,HMOX1,NAB2,SENP2,SPP1
CD40LG		cytokine		-0.861	0.00283	CCL18,CCL3,CCNG2,CD1C,CD40,CXCL1,CXCL2,CXCL5,FCGR2B,ICOSLG/LOC102723996,IL7R,INHBA	46 (12)
TNF		cytokine		-1.643	0.00283	AQP3,AQP9,ARHGDIB,CCL18,CCL3,CCND2,CD163,CD1A,CD1C,CD40,CXCL1,CXCL2,CXCL5,DEFB103A/DEFB103B,EGR2,FCGR2B,GFRA2,HCAR3,HMOX1,HSD11B1,ICOSLG/LOC102723996,IL1R2,IL7R,INHBA,ITGAX,L3MBTL3,LITAF,NTN1,RARA,SPP1,SREBF1	50 (13)
CCL11		cytokine		-0.152	0.00355	CCL18,CXCL2,CXCL5,HCAR3
CSF1		cytokine		-0.795	0.00379	CBL,CCL3,CCND2,CD163,CD1A,CXCL2,STAB1	23 (4)
IL17F		cytokine			0.00438	CXCL1,CXCL2,CXCL5	27 (6)
CSF3		cytokine		0.415	0.00541	CCL3,CCND2,CXCL5,EGR2,HMOX1,NME2,RARA	50 (8)
IL17A		cytokine		-0.416	0.00751	CD163,CD40,CXCL1,CXCL2,CXCL5,DEFB103A/DEFB103B,SREBF1	47 (12)
AIMP1		cytokine			0.0108	CCL3,CXCL2
CCL4		cytokine			0.0108	CCL3,CD40
WNT5A		cytokine		-0.152	0.0111	ARHGDIB,CD40,CXCL1,CXCL2,SPP1
CCL5		cytokine		-1.117	0.0112	CCL3,CD163,CD40,CXCL2
IL33		cytokine		-1	0.0137	CCL18,CCL3,CXCL2,EGR2
IL2		cytokine		-0.413	0.0144	CAPN5,CCL3,CCND2,CCNG2,CD40,EVL,GFRA2,GZMK,IL1R2,IL7R,NAB2,PDCD4,SPP1
IL1RN		cytokine		0.327	0.0145	CXCL1,CXCL5,CYP3A5,HSD11B1,SPP1
TNFSF12		cytokine		-1.188	0.0158	CCL24,CCL3,CXCL2,IL1R2
IL7		cytokine		-0.213	0.0206	CCL3,CCND2,CXCL1,IL7R,NTN1
IL18		cytokine		-1.222	0.0333	ADAM19,AQP3,CCL3,CD40,SPP1
NAMPT		cytokine			0.0346	CXCL1,CXCL2
TNFSF15		cytokine			0.0346	CD40,CXCL2
MIF		cytokine		-1.982	0.0375	CXCL2,IL7R,ITIH5,SREBF1
IL21		cytokine		-0.489	0.0381	CCL24,CCND2,FCGR2B,IL7R,TYROBP
C5		cytokine		-0.747	0.0387	CCL3,CXCL1,CXCL2,FCGR2B
IL3		cytokine	Inhibited	-2.596	0.0446	ARHGDIB,CCND2,CD1A,CD40,EGR2,FCGR2B,ITGAX,SLC3A2
IL6		cytokine		-0.407	0.0463	CCL24,CD163,CD40,CXCL1,CXCL2,CXCL5,CYP3A5,EGR2,HMOX1,ICOSLG/LOC102723996,IL7R,SENP2,SPP1
IL27		cytokine		-1.944	0.062	CCL3,CCND2,CD163,EGR2
TGM2		enzyme		-0.047	0.00173	AQP9,CCL24,CCL3,ITGAX,PLEKHO2,RARA,SPP1,SWT1,TYROBP
RNASE1		enzyme			0.00228	CCL24,CCL3,CXCL5
RC3H1		enzyme			0.00263	CCL24,CXCL2,SPP1
ADA		enzyme			0.00438	CCL24,CXCL2,SPP1
KDM1A		enzyme		1.154	0.00585	ARHGDIB,CCND2,HSD11B1,SREBF1	16 (3)
RNASE2		enzyme			0.00606	CCL24,CCL3,CXCL5
GAPDH		enzyme			0.00882	CCL3,CXCL1,SPP1
TXN		enzyme			0.0132	CCND2,CD40,HMOX1
BRIP1		enzyme			0.0134	HMOX1
MAT2A		enzyme			0.0134	HMOX1
PSMD6		enzyme			0.0134	CCND2
IDO1		enzyme			0.0167	ITGAX,SLC3A2
CYP27A1		enzyme			0.0189	CYP3A5,SREBF1
DGCR8		enzyme			0.0197	EGR2,PDCD4,RARA
TRAF6		enzyme			0.021	CXCL1,CXCL2,CXCL5
KRAS		enzyme		-0.342	0.0231	ATP1B1,DBN1,EGR2,GZMK,HMOX1,MINOS1-NBL1/NBL1,NME2,PLEKHO2,SLC3A2,SPP1,VAPA
FECH		enzyme			0.0237	CYP3A5,HMOX1
GNAI3		enzyme			0.0237	CCL3,SPP1
MSRA		enzyme			0.0266	HMOX1
MAT2B		enzyme			0.0266	HMOX1
SDHA		enzyme			0.0266	HMOX1
HMOX1	6.579	enzyme		1.964	0.0316	CXCL1,CXCL2,CXCL5,HMOX1
TET2		enzyme		1	0.0327	AGAP1,GRK5,ITGAX,SORL1
LFNG		enzyme			0.0397	HES7
RNF144B		enzyme			0.0397	TP73
ENPP1		enzyme			0.0397	SPP1
ERO1A		enzyme			0.0397	CXCL2
CYP27B1		enzyme			0.047	CYP3A5,SPP1
C5AR1		g-protein coupled receptor			0.0104	CD40,CXCL2,FCGR2B
VIPR1		g-protein coupled receptor			0.0126	CD40,CXCL2
ADORA2A		g-protein coupled receptor		1.408	0.0145	CKB,CXCL2,EGR2,HMOX1,PLA2G12A
ADORA3		g-protein coupled receptor			0.0189	CCL3,SPP1
CCR2		g-protein coupled receptor			0.0278	CCL24,CD40,CXCL2
AGTRAP		g-protein coupled receptor			0.0397	HMOX1
MC3R		g-protein coupled receptor			0.0397	HMOX1
C3AR1		g-protein coupled receptor			0.0438	CD40,SREBF1
JAG2		growth factor		1	0.00178	CCL24,CXCL1,CXCL5,SPP1
EGF		growth factor		-0.506	0.00314	AQP3,CCND2,CXCL2,CXCL5,EGR2,HMOX1,IL1R2,IL7R,INHBA,PDCD4,SLC37A1,SPP1,SREBF1	28 (6)
NODAL		growth factor			0.00344	CCNG2,CD40,ITGAX
LEP		growth factor		-0.835	0.0138	AQP3,AQP9,CD40,CYP3A5,EGR2,IL1R2,ITGAX,PRKAB2,SPP1,SREBF1
BDNF		growth factor		0.422	0.0179	ARVCF,CCND2,DNAJC21,EGR2,MALAT1,NAB2,SORL1,SPP1
NRTN		growth factor			0.0213	EGR2,GFRA2
INHA		growth factor		0	0.0233	CCND2,INHBA,ITGA9,LMNA
TGFB2		growth factor		0.068	0.0253	CD40,EGR2,HMOX1,SPP1
IGF1		growth factor		0.676	0.0267	CCND2,CCNG2,DEFB103A/DEFB103B,EGR2,HMOX1,HSD11B1,NTN1,SPP1,SREBF1
IGF2		growth factor			0.0362	CCNG2,EGR2,PDCD4,SPP1,SREBF1
INHBC		growth factor			0.0397	INHBA
FGF1		growth factor		0.401	0.044	CCL3,HMOX1,ITGAX,SPP1
NGF		growth factor		-0.522	0.0444	CD40,EGR2,HMOX1,NAB2,TP73
MET		kinase		-0.447	0.000857	AQP3,CCND2,CXCL1,HMOX1,INHBA,SPP1	24 (4)
MAP3K14		kinase		-0.2	0.000975	CXCL1,CXCL2,ICOSLG/LOC102723996,IL1R2,IL7R
PRKAA2		kinase		1.452	0.00787	ARHGDIB,CYP3A5,ITIH5,SORL1,SREBF1
NDRG1		kinase			0.00961	CXCL1,CXCL2,CXCL5
BTK		kinase		0.865	0.00977	CBL,CCND2,CD40,HMOX1,ITGAX
STK40		kinase			0.0104	CXCL1,CXCL5,TXNRD3
PIK3R1		kinase		-0.422	0.0124	CCL3,CCND2,HMOX1,PDHA1
ERBB3		kinase	Inhibited	-2	0.0166	ADAM19,CCND2,CCNG2,HMOX1
CCND3		kinase			0.0189	CCL3,CCND2
BRD4		kinase			0.0215	CCND2,CXCL2,HMOX1,IL7R
PRKAA1		kinase		1.067	0.0224	ARHGDIB,CYP3A5,ITIH5,SORL1
PRKCI		kinase			0.0263	HMOX1,SREBF1
RIPK1		kinase			0.0263	CXCL1,CXCL2
PIK3CD		kinase			0.029	CCL3,CCND2
GCK		kinase			0.0376	CCND2,SREBF1
TGFBR1		kinase			0.0391	CD40,EGR2,HMOX1
TBK1		kinase			0.0409	CD40,CXCL2,INHBA
NR1H3		ligand-dependent nuclear receptor			0.0181	CCL24,HSD11B1,RARA,SREBF1
AHR		ligand-dependent nuclear receptor		1	0.0245	ADAM19,CCNG2,CYP2A6 (includes others),PJA1,PLA2G12A,SPP1,SREBF1,TP73
RORA		ligand-dependent nuclear receptor			0.0257	ATP1B1,CCL24,CYP2A6 (includes others),CYP3A5,SREBF1
RARA	2.818	ligand-dependent nuclear receptor		-0.277	0.0286	CD1A,CXCL5,DNAJC21,EGR2,HCP5,RARA,SPP1,ZNF141
PGR		ligand-dependent nuclear receptor		-1.671	0.0479	ATP1B1,CTBS,ENC1,GRK4,PFKP,RAB27B,RAP2C
ESR2		ligand-dependent nuclear receptor	Activated	2.2	0.164	AQP3,CYP2A6 (includes others),EMB,LMNA,MINOS1-NBL1/NBL1,RARA,SPP1
OSCAR		other	Inhibited	-2.236	8.31e-05	CCL24,CD40,CXCL1,CXCL2,CXCL5	26 (5)
SELPLG		other		-1	0.00057	CCL3,CXCL2,HCAR3,IL1R2
APP		other		-1.56	0.00131	ATP1B1,CCL3,CCND2,CCNG2,CD40,CKB,CXCL1,CXCL2,CXCL5,DBN1,EVL,FCGR2B,HMOX1,INHBA,PDCD4,PFKP,PJA1,PTCH2,TP73,VAMP3	35 (5)
CAMP		other		-0.673	0.00312	CCL3,CXCL1,CXCL5,IL1R2,ITGAX	41 (9)
APCS		other			0.00359	CD163,FCGR2B
CD1D		other			0.00474	CD1A,CD40
RANBP9		other			0.00749	DBN1,TP73
RGS1		other			0.00907	CXCL2,INHBA
MYOC		other			0.0124	EGR2,RAB27B,SPP1,VAPA
MVP		other			0.0126	CD1A,CXCL2
FBXL17		other			0.0134	HMOX1
MARCH3		other			0.0134	FCGR2B
SRRT		other			0.0134	PDCD4
TMEM123		other			0.0134	CD40
PHIP		other			0.0134	CCND2
DKK2		other			0.0134	SPP1
RARRES1		other			0.0134	GRK5
RPLP2		other			0.0134	PDCD4
MYD88		other		-0.171	0.0153	CD40,CXCL1,CXCL2,HMOX1,INHBA,ITGAX,SPP1
RASSF1		other		0	0.0158	CCND2,LITAF,RASGEF1A,SPP1
RETN		other			0.0163	HMOX1,SPP1,SREBF1
AXIN1		other			0.0167	CCND2,ENC1
SAMSN1		other		-1	0.0181	CCND2,CD40,CXCL2,INHBA
PAEP		other			0.0213	CXCL1,CXCL5
GNRH1		other			0.0236	EGR2,HSD11B1,INHBA
ADIPOQ		other		0	0.0249	CD163,CXCL1,HMOX1,PDCD4,SREBF1
DEFB1		other			0.0266	DEFB103A/DEFB103B
Pvr		other			0.0266	CCND2
CCNG1		other			0.0266	TP73
RPS5		other			0.0266	PDCD4
PES1		other			0.0266	HMOX1
RPL35A		other			0.0266	PDCD4
Ewsr1		other			0.0266	LMNA
RPL12		other			0.0266	PDCD4
MBTD1		other			0.0346	AARS2,AQP9
TIRAP		other			0.0346	CD40,CXCL2
DOCK8		other			0.0391	CCND2,CD40,INHBA
PTCHD4		other			0.0397	PTCH2
RPS11		other			0.0397	PDCD4
AHNAK		other			0.0397	CCND2
N4BP1		other			0.0397	TP73
CFH		other			0.0397	CXCL2
RAPGEF4		other			0.0397	SPP1
RPS18		other			0.0397	PDCD4
CLEC4M		other			0.0397	CCL3
RPS12		other			0.0397	PDCD4
RPS15		other			0.0397	PDCD4
ACTL6A		other			0.0406	CCND2,HMOX1
ARRB2		other			0.0438	CXCL2,GRK5
SASH1		other			0.0464	CCND2,CD40,INHBA
PTX3		other			0.047	CXCL2,EGR2
TRADD		other			0.047	CXCL1,CXCL2
ADCYAP1		other	Activated	2.129	0.098	CD40,CXCL2,EGR2,EMB,GRK5
HP		peptidase			0.00105	CD163,HMOX1
CFB		peptidase			0.0126	CXCL2,SREBF1
SENP8		peptidase			0.0134	TP73
PSMC4		peptidase			0.0134	CCND2
PSMA2		peptidase			0.0134	CCND2
ADAM19	-3.294	peptidase			0.0134	EGR2
MMP10		peptidase			0.0266	CXCL2
DPP4		peptidase			0.0317	EGR2,SREBF1
SHH		peptidase			0.0352	CCND2,CCNG2,PTCH2,SPP1,SREBF1
ELANE		peptidase			0.047	CXCL2,CXCL5
PTPRE		phosphatase			0.00907	CXCL2,INHBA
DUSP1		phosphatase		1.953	0.0243	CD40,CXCL1,CXCL2,VNN1
HOXC8		transcription regulator		0.762	0.000226	ADAM19,EMB,IL1R2,SPP1
CEBPA		transcription regulator		0.818	0.0015	CCL3,CCND2,CYP2A6 (includes others),CYP3A5,EGR2,HCAR3,HMOX1,HSD11B1,ITGAX,LITAF,SPP1,SREBF1	15 (2)
CREBBP		transcription regulator			0.00203	CBL,CCND2,CKB,EGR2,EVL,HSD11B1,IL7R,ITGA9,NTN1,PDLIM4,RMND5A,SREBF1	15 (2)
ATN1		transcription regulator			0.00248	ATP1B1,EVL,GRK5,MOBP,NAB2,SPP1
BTG2		transcription regulator			0.00263	CXCL1,HMOX1,RARA
TP73	3.095	transcription regulator		0.06	0.00315	ADAM19,ADAM23,CCNG2,CXCL1,CXCL2,GRK5,ITGAX,MINOS1-NBL1/NBL1,SPP1,TP73
TAF4B		transcription regulator			0.00344	CCND2,INHBA,SPP1
EP300		transcription regulator			0.00354	CBL,CCNG2,CKB,EVL,HMOX1,HSD11B1,IL7R,ITGA9,LMNA,NTN1,PDLIM4,RMND5A	15 (2)
NFKBIB		transcription regulator			0.00383	CD40,CXCL1,CXCL2,TP73	11 (2)
RELA		transcription regulator		-1.602	0.00394	ARHGDIB,CCL3,CD40,CXCL1,CXCL2,CXCL5,GRK5,HMOX1,IL7R,SREBF1,TP73	47 (11)
STAT1		transcription regulator		-0.33	0.00444	CCL3,CCND2,CD40,CXCL2,CYP3A5,DEFB103A/DEFB103B,FCGR2B,ITGAX,SREBF1	41 (10)
PAX7		transcription regulator			0.00444	EMB,MDFIC,PDLIM4,SCLT1
EGR1		transcription regulator		1.108	0.00471	CCND2,CXCL2,EGR2,HMOX1,NAB2,SPP1,TP73	23 (4)
MYC		transcription regulator		0.054	0.0052	CCND2,CCNG2,CTBS,DBN1,EGR2,GRK4,HMOX1,INHBA,ITGAX,NME2,PDCD4,PDHA1,PFKP,RARA,RPL7A,SLC3A2,SPP1,SUMO3,TAGLN2,TP73,VAMP3
NOTCH1		transcription regulator		-0.57	0.00556	ADAM19,CCND2,CXCL1,FCGR2B,HES7,HMOX1,IL7R,SPP1
GLI2		transcription regulator			0.00594	CCL24,CCND2,CXCL2,NTN1,SPP1
RUNX1T1		transcription regulator			0.00604	CCL3,CCND2
TGIF1		transcription regulator			0.00604	CXCL1,CXCL2
MSX2		transcription regulator			0.00606	AQP3,EGR2,SPP1
JUN		transcription regulator		0.106	0.00745	CCND2,CXCL1,CXCL5,DEFB103A/DEFB103B,HMOX1,IL7R,LMNA,NBPF10 (includes others),RARA,SPP1,TP73	41 (8)
HMGB1		transcription regulator		-1.121	0.00754	CCL3,CD40,CXCL5,SREBF1	35 (8)
WWTR1		transcription regulator			0.00807	CXCL1,CXCL2,SPP1
SPI1		transcription regulator		-0.692	0.00849	CCL3,CCND2,EGR2,FCGR2B,IL1R2,IL7R,SPP1	37 (6)
SP1		transcription regulator		1.299	0.00865	CCND2,CCNG2,CD40,CKB,CXCL5,F7,HMOX1,ITGAX,NAB2,RARA,SPP1,SREBF1,TP73	33 (5)
KLF2		transcription regulator		1.387	0.00999	CCL3,CD1A,CD40,CXCL2,ICOSLG/LOC102723996,SREBF1
NFKBIA		transcription regulator		0.5	0.0117	CCND2,CD40,CXCL1,CXCL2,GRK5,GZMK,HMOX1,IL7R,LITAF,PDHA1,SORL1
ASB9		transcription regulator			0.0134	CKB
ZNF140		transcription regulator			0.0134	FCGR2B
SQSTM1		transcription regulator			0.0152	CXCL2,CYP2A6 (includes others),HMOX1
BACH1		transcription regulator			0.0237	HMOX1,SPP1
GLI1		transcription regulator		0.926	0.0244	CCND2,EMB,IL1R2,LMNA,PTCH2,SPP1
CEBPB		transcription regulator		1.181	0.0248	CCL3,CCND2,CXCL2,CXCL5,CYP2A6 (includes others),F7,HSD11B1,SPP1,SREBF1
ID3		transcription regulator		0.832	0.0256	CCND2,CCNG2,CXCL1,EGR2,ICOSLG/LOC102723996,IL7R
MNT		transcription regulator			0.0263	CCND2,CCNG2
LEF1		transcription regulator			0.0263	HES7,IL7R,SPP1
CREBZF		transcription regulator			0.0266	SREBF1
AKNA		transcription regulator			0.0266	CD40
ETV7		transcription regulator			0.0266	RARA
TBX6		transcription regulator			0.0266	HES7
ING2		transcription regulator			0.0266	SPP1
ZKSCAN3		transcription regulator			0.0266	CCND2
STAT5A		transcription regulator			0.0327	CCND2,CXCL5,GZMK,GZMM,IL7R,RAB27B,SREBF1
ZNF24		transcription regulator			0.0397	CCND2
PSMC5		transcription regulator			0.0397	CCND2
GAS7		transcription regulator			0.0397	SPP1
STAT6		transcription regulator		-1.915	0.0398	ADAM19,CCL24,CCND2,CD40,CXCL2,EGR2,ICOSLG/LOC102723996
IRF3		transcription regulator		-0.762	0.0423	CCL3,CD40,CXCL1,MARCH6,SORL1
NEUROG1		transcription regulator			0.0445	CCND2,CXCL1,INHBA
BCL6		transcription regulator		1.961	0.231	CCL3,CCND2,IL7R,LITAF
IGF2BP2		translation regulator			0.0134	SREBF1
FMR1		translation regulator			0.021	AGAP1,GRK4,PFKP
TREM1		transmembrane receptor		-0.341	7.95e-07	ATP1B1,CCL18,CCL3,CD1A,CXCL1,CXCL2,CXCL5,EGR2,HTRA4,INHBA,ITGAX,SPP1,TARP	40 (7)
TYROBP	2.969	transmembrane receptor		-0.391	7.44e-06	CCL3,CD40,FCGR2B,ITGAX,SPP1,TYROBP	36 (8)
SELP		transmembrane receptor		-1	0.000651	CCL3,CXCL2,HCAR3,IL1R2
CD86		transmembrane receptor		-1	0.00106	CCL3,CD40,EGR2,ICOSLG/LOC102723996	40 (8)
FCGR2A		transmembrane receptor			0.00344	CCL18,CCL3,CXCL2	28 (5)
IL1RL2		transmembrane receptor			0.00474	CD1A,CXCL1
TLR4		transmembrane receptor			0.00512	CCL3,CCND2,CD163,CD40,CXCL2,CYP3A5,FCGR2B,HMOX1,INHBA,SPP1	41 (11)
FAS		transmembrane receptor		-0.623	0.00542	CCL3,CXCL1,CXCL2,EGR2,FCGR2B,GRK5,HCAR3,RARA,SORL1,SPP1,TAGLN2	40 (9)
TLR2		transmembrane receptor		-0.835	0.00599	CD1A,CD1C,CD40,CXCL2,DEFB103A/DEFB103B,HMOX1	44 (11)
ITGB2		transmembrane receptor			0.0122	CCL3,CXCL2,ICOSLG/LOC102723996
LY96		transmembrane receptor			0.0126	CD40,CXCL2
KLRC2		transmembrane receptor			0.0134	TYROBP
FCGR2B	-3.064	transmembrane receptor			0.0189	CCL3,CCND2
TREM2		transmembrane receptor			0.0213	CD40,CXCL2
KIT		transmembrane receptor			0.0253	CCND2,HMOX1,RAB27B,SPP1
CD40	-4.316	transmembrane receptor		0.437	0.0256	CCL18,CCL3,CCND2,CD40,FCGR2B,ICOSLG/LOC102723996
GFRA2	3.442	transmembrane receptor			0.0397	EGR2
ITGAX	7.647	transmembrane receptor			0.0397	CCL3
IGHM		transmembrane receptor			0.0406	CCND2,CCNG2
APOE		transporter			0.00436	CCND2,CD40,CYP3A5,FCGR2B,HMOX1,HSD11B1,ITGAX,SPP1	51 (14)
FOLR1		transporter			0.00594	ARHGDIB,GIMAP1,PDCD4,SLC3A2,TAGLN2
SCARB1		transporter			0.00961	CXCL2,SPP1,SREBF1	26 (5)
OSBP		transporter			0.0134	SREBF1
LCN2		transporter			0.034	CXCL2,HMOX1,TAGLN2
S100A6		transporter			0.0438	CXCL2,INHBA

## Sheet: BIOLOGICAL FUNCTIONS
Categories	Diseases or Functions Annotation	p-Value	Predicted Activation State	Activation z-score	Molecules	# Molecules
Cancer, Hematological Disease, Organismal Injury and Abnormalities	plasma cell neoplasm	7.14e-06			CCL24,CCND2,CCNG2,CD163,CXCL2,EMB,INHBA,MALAT1,SPP1	9
Immunological Disease	systemic autoimmune syndrome	1.97e-05		0.043	AQP9,ARHGDIB,ATP1B1,CCL18,CCL24,CCL3,CD1A,CD1C,CD40,CXCL1,CXCL2,CXCL5,DPAGT1,EGR2,FAU,FCGR2B,GIMAP1,HCAR3,HCP5,HMOX1,HSD11B1,ICOSLG/LOC102723996,IL1R2,IL7R,ITGAX,MBD2,MINK1,PDCD4,SLC3A2,SORL1,SPP1,SUMO3,SWT1,TARP,TMEM116,TRAK2,TYROBP	37
Cellular Movement, Hematological System Development and Function, Immune Cell Trafficking, Inflammatory Response	migration of macrophages	2.98e-05		0.222	CCL3,CXCL1,DEFB103A/DEFB103B,NAB2,NTN1,SPP1,STAB1,TYROBP	8
Inflammatory Disease	chronic inflammatory disorder	5.16e-05			AQP9,ARHGDIB,ATP1B1,C1orf106,CCL18,CCL24,CCL3,CD1A,CD40,CKB,CXCL1,CXCL2,CXCL5,CYP3A5,DPAGT1,FAU,FCGR2B,FHAD1,GRK5,HMOX1,HSD11B1,ICOSLG/LOC102723996,IL1R2,IL7R,MBD2,MINK1,SORL1,SPP1,STAB1,SUMO3,SWT1,TARP,TP73,TRAK2,USP4	35
Cellular Movement	cell movement of blood cells	5.86e-05		-0.365	AQP3,AQP9,CBL,CCL18,CCL24,CCL3,CD40,CXCL1,CXCL2,CXCL5,DEFB103A/DEFB103B,EGR2,EVL,F13A1,F7,FCGR2B,HMOX1,ICOSLG/LOC102723996,INHBA,ITGA9,ITGAX,LITAF,MINOS1-NBL1/NBL1,NAB2,NTN1,RARA,SPP1,SREBF1,STAB1,SUMO3,TYROBP	31
Hematological System Development and Function, Tissue Development	accumulation of myeloid cells	6.49e-05		-0.954	CCL24,CCL3,CD40,CXCL1,CXCL2,HMOX1,ITGA9,ITGAX,L3MBTL3,RARA,SPP1	11
Gastrointestinal Disease, Inflammatory Disease	Inflammatory Bowel Disease	7.16e-05			ATP1B1,C1orf106,CCL18,CD40,CKB,CXCL2,CXCL5,FHAD1,GRK5,HSD11B1,ICOSLG/LOC102723996,SPP1,SUMO3,TARP,USP4	15
Cellular Movement	migration of myeloid cells	7.8e-05		-1.178	CCL24,CCL3,CXCL1,CXCL2,CXCL5,HMOX1,ITGAX,NAB2,NTN1,SPP1,STAB1	11
Cellular Movement, Immune Cell Trafficking	leukocyte migration	0.000114		-0.746	AQP3,AQP9,CBL,CCL18,CCL24,CCL3,CD40,CXCL1,CXCL2,CXCL5,DEFB103A/DEFB103B,EGR2,EVL,F13A1,F7,FCGR2B,HMOX1,ICOSLG/LOC102723996,INHBA,ITGA9,ITGAX,LITAF,MINOS1-NBL1/NBL1,NAB2,NTN1,SPP1,SREBF1,STAB1,SUMO3,TYROBP	30
Infectious Diseases	infection by DNA virus	0.000164		-0.763	CCL3,CD40,CXCL1,CYP3A5,DEFB103A/DEFB103B,F7,FCGR2B,RARA,TP73	9
Cell-mediated Immune Response, Cellular Movement, Hematological System Development and Function, Immune Cell Trafficking	T cell migration	0.000165		-0.082	AQP3,CCL18,CCL24,CCL3,CD40,CXCL1,DEFB103A/DEFB103B,EGR2,ICOSLG/LOC102723996,ITGA9,SPP1,STAB1,SUMO3	13
Cell Cycle	arrest in cell cycle progression of B cell hybridoma cells	0.000179			CCND2,INHBA	2
Cell-To-Cell Signaling and Interaction, Cellular Growth and Proliferation, Hematological System Development and Function	stimulation of CD8+ T lymphocyte	0.000179			CD40,HMOX1	2
Cellular Movement, Hematological System Development and Function, Immune Cell Trafficking	cell movement of leukocytes	0.000183		-0.762	AQP3,AQP9,CCL18,CCL24,CCL3,CD40,CXCL1,CXCL2,CXCL5,DEFB103A/DEFB103B,EGR2,F7,FCGR2B,HMOX1,ICOSLG/LOC102723996,INHBA,ITGA9,ITGAX,LITAF,MINOS1-NBL1/NBL1,NAB2,NTN1,SPP1,SREBF1,STAB1,SUMO3,TYROBP	27
Hematological System Development and Function, Immune Cell Trafficking, Inflammatory Response, Tissue Development	accumulation of phagocytes	0.000281		-0.892	CCL3,CD40,CXCL1,CXCL2,HMOX1,ITGA9,ITGAX,SPP1,TYROBP	9
Cellular Movement, Hematological System Development and Function, Immune Cell Trafficking	migration of mononuclear leukocytes	0.000324		-0.324	AQP3,CCL18,CCL24,CCL3,CD40,CXCL1,DEFB103A/DEFB103B,EGR2,ICOSLG/LOC102723996,ITGA9,ITGAX,MINOS1-NBL1/NBL1,NTN1,SPP1,STAB1,SUMO3	16
Connective Tissue Disorders, Immunological Disease, Inflammatory Disease, Inflammatory Response, Organismal Injury and Abnormalities, Skeletal and Muscular Disorders	rheumatoid arthritis	0.000336			AQP9,ARHGDIB,ATP1B1,CCL18,CCL24,CCL3,CD1A,CD40,CXCL1,CXCL2,CXCL5,DPAGT1,FAU,FCGR2B,HMOX1,ICOSLG/LOC102723996,IL1R2,IL7R,MBD2,MINK1,SORL1,SPP1,SUMO3,SWT1,TARP,TRAK2	26
Hematological System Development and Function, Tissue Development	accumulation of blood cells	0.000365		-0.643	CCL24,CCL3,CD40,CXCL1,CXCL2,HMOX1,ICOSLG/LOC102723996,ITGA9,ITGAX,L3MBTL3,RARA,SPP1,TYROBP	13
Cellular Development, Cellular Growth and Proliferation, Hematological System Development and Function, Hematopoiesis	proliferation of hematopoietic progenitor cells	0.000366		1.589	CBL,CCL24,CCL3,CCND2,CD163,CD40,CXCL2,IL7R,INHBA,RARA,SPP1,TRIM33	12
Cellular Movement, Hematological System Development and Function, Immune Cell Trafficking, Inflammatory Response	migration of phagocytes	0.000376		-0.54	CCL3,CD40,CXCL1,CXCL2,CXCL5,DEFB103A/DEFB103B,ITGAX,MINOS1-NBL1/NBL1,NAB2,NTN1,SPP1,STAB1,TYROBP	13
Digestive System Development and Function, Gastrointestinal Disease, Hepatic System Development and Function, Hepatic System Disease, Inflammatory Disease, Inflammatory Response, Organ Development, Organismal Injury and Abnormalities	inflammation of liver	0.000462		-0.73	CBL,CCL3,CXCL1,CXCL2,CXCL5,CYP3A5,FCGR2B,HMOX1,RARA,SPP1,STAB1,TARP,TP73,TYROBP	14
Cellular Movement, Hematological System Development and Function, Immune Cell Trafficking, Inflammatory Response	chemotaxis of leukocytes	0.000483		-0.786	AQP9,CCL18,CCL24,CCL3,CD40,CXCL1,CXCL2,CXCL5,DEFB103A/DEFB103B,F7,INHBA,ITGA9,LITAF,SPP1,SUMO3	15
Cell Morphology	shape change of plasma membrane	0.000488			CCL3,HMOX1,INHBA,LMNA,SPP1	5
Cellular Movement	cell movement of myeloma cell lines	0.000533			CCL3,SPP1	2
Cell Morphology, Nervous System Development and Function, Neurological Disease, Tissue Morphology	abnormal morphology of axons	0.000542			CKB,GFRA2,LMNA,PDS5B,TP73,TYROBP	6
Dermatological Diseases and Conditions, Organismal Injury and Abnormalities	psoriasis	0.000581			AQP3,AQP9,ARHGDIB,ATP1B1,CCND2,CXCL1,CXCL5,CYP3A5,DBN1,DEFB103A/DEFB103B,F13A1,HIBADH,HMOX1,LILRB1,PDLIM4,RARA,TRAK2,TWF1,VNN1	19
Cellular Movement	cell movement of myeloid cells	0.000586		-0.708	AQP9,CCL24,CCL3,CXCL1,CXCL2,CXCL5,DEFB103A/DEFB103B,HMOX1,INHBA,ITGA9,ITGAX,LITAF,MINOS1-NBL1/NBL1,NAB2,NTN1,RARA,SPP1,SREBF1,STAB1,TYROBP	20
Gastrointestinal Disease, Inflammatory Disease, Inflammatory Response, Organismal Injury and Abnormalities	ulcerative colitis	0.000594			ATP1B1,CCL18,CD40,CKB,CXCL2,CXCL5,HSD11B1,SPP1,TARP	9
Cellular Movement, Hematological System Development and Function, Immune Cell Trafficking	transmigration of leukocytes	0.0006		-1.09	AQP3,CCL24,CCL3,CD40,CXCL2,CXCL5,ITGAX,STAB1	8
Cellular Movement, Hematological System Development and Function, Immune Cell Trafficking	cell movement of mononuclear leukocytes	0.000603		-0.223	AQP3,CCL18,CCL24,CCL3,CD40,CXCL1,DEFB103A/DEFB103B,EGR2,HMOX1,ICOSLG/LOC102723996,INHBA,ITGA9,ITGAX,MINOS1-NBL1/NBL1,NTN1,SPP1,STAB1,SUMO3	18
Cellular Movement, Hematological System Development and Function, Immune Cell Trafficking, Inflammatory Response	chemotaxis of neutrophils	0.000619		-1.459	AQP9,CCL24,CCL3,CXCL1,CXCL2,CXCL5,DEFB103A/DEFB103B,ITGA9,SPP1	9
Cellular Movement, Hematological System Development and Function, Immune Cell Trafficking, Inflammatory Response	cell movement of phagocytes	0.000668		-0.989	AQP9,CCL24,CCL3,CD40,CXCL1,CXCL2,CXCL5,DEFB103A/DEFB103B,HMOX1,INHBA,ITGA9,ITGAX,LITAF,MINOS1-NBL1/NBL1,NAB2,NTN1,SPP1,SREBF1,STAB1,TYROBP	20
Cellular Movement	transmigration of cells	0.000699		-0.778	AQP3,CCL24,CCL3,CD40,CXCL2,CXCL5,ITGAX,SPP1,STAB1	9
Cellular Development, Cellular Growth and Proliferation	expansion of blood cells	0.000732		0.151	CBL,CCND2,CD163,CD40,FCGR2B,HMOX1,ICOSLG/LOC102723996,IL7R,INHBA,RARA,SPP1	11
Cellular Movement, Immune Cell Trafficking	cell movement of lymphoid cells	0.000772		-0.264	AQP3,CBL,CCL18,CCL24,CCL3,CD40,CXCL1,DEFB103A/DEFB103B,EGR2,HMOX1,ICOSLG/LOC102723996,ITGA9,NTN1,SPP1,STAB1,SUMO3	16
Hereditary Disorder, Neurological Disease, Organismal Injury and Abnormalities	peroxisomal acyl CoA oxidase deficiency	0.000777			CCL3,CXCL5,SPP1	3
Cellular Movement, Hematological System Development and Function, Immune Cell Trafficking	migration of antigen presenting cells	0.000884		0.177	CCL3,CD40,CXCL1,DEFB103A/DEFB103B,NAB2,NTN1,SPP1,STAB1,TYROBP	9
Cell-mediated Immune Response, Cellular Movement, Hematological System Development and Function, Immune Cell Trafficking	migration of CD4+ T-lymphocytes	0.000962			AQP3,EGR2,SPP1	3
Cancer	transformation of skin cell lines	0.000962			CXCL1,PDCD4,SPP1	3
Connective Tissue Disorders, Organismal Injury and Abnormalities, Skeletal and Muscular Disorders	non-traumatic arthropathy	0.000998			AQP9,ARHGDIB,ATP1B1,CCL18,CCL24,CCL3,CD163,CD1A,CD40,CXCL1,CXCL2,CXCL5,DPAGT1,FAU,FCGR2B,HMOX1,ICOSLG/LOC102723996,IL1R2,IL7R,MBD2,MINK1,SORL1,SPP1,SUMO3,SWT1,TARP,TRAK2	27
Drug Metabolism, Small Molecule Biochemistry	activation of acetaminophen	0.00106			CYP2A6 (includes others),CYP3A5	2
Infectious Diseases, Ophthalmic Disease, Organismal Injury and Abnormalities	follicular trachoma	0.00106			CCL18,CXCL5	2
Cardiovascular Disease, Connective Tissue Disorders, Organismal Injury and Abnormalities, Reproductive System Disease	hyalinization	0.00106			SPP1,SREBF1	2
Antigen Presentation, Lipid Metabolism, Small Molecule Biochemistry	presentation of glycolipid	0.00106			CD1A,CD1C	2
Cell Morphology, Hematological System Development and Function, Hypersensitivity Response	shape change of eosinophils	0.00106			CCL24,CCL3	2
Cell-To-Cell Signaling and Interaction	response of myeloid leukocytes	0.00111		-0.152	CCL3,CXCL1,DBN1,HMOX1,ITGAX,NTN1,TYROBP	7
Gastrointestinal Disease, Hematological Disease, Immunological Disease, Inflammatory Disease, Organismal Injury and Abnormalities	eosinophilia of esophagus	0.00115			CCL18,CCL24,CXCL1,CXCL2,SPP1	5
Protein Synthesis	expression of reporter protein	0.00117			INHBA,SPP1,TP73	3
Cellular Movement, Hematological System Development and Function, Immune Cell Trafficking	Lymphocyte migration	0.00128		0.078	AQP3,CCL18,CCL24,CCL3,CD40,CXCL1,DEFB103A/DEFB103B,EGR2,ICOSLG/LOC102723996,ITGA9,NTN1,SPP1,STAB1,SUMO3	14
Cell Cycle	arrest in G1 phase of leukocyte cell lines	0.00141			CBL,CCND2,INHBA	3
Cell-mediated Immune Response, Cellular Movement, Hematological System Development and Function, Immune Cell Trafficking, Inflammatory Response, Lymphoid Tissue Structure and Development	chemotaxis of T lymphocytes	0.00148		-0.183	CCL18,CCL24,CCL3,DEFB103A/DEFB103B,SPP1,SUMO3	6
Connective Tissue Disorders, Inflammatory Disease, Organismal Injury and Abnormalities, Skeletal and Muscular Disorders	Rheumatic Disease	0.0015		0.971	AQP9,ARHGDIB,ATP1B1,CCL18,CCL24,CCL3,CD163,CD1A,CD1C,CD40,CXCL1,CXCL2,CXCL5,DPAGT1,EGR2,F13A1,FAU,FCGR2B,HCAR3,HMOX1,ICOSLG/LOC102723996,IL1R2,IL7R,MBD2,MINK1,SORL1,SPP1,SUMO3,SWT1,TARP,TP73,TRAK2,TYROBP	33
Cancer, Hematological Disease, Organismal Injury and Abnormalities	B-cell neoplasm	0.00151	Decreased	-2	CCL24,CCND2,CCNG2,CD163,CD40,CXCL2,CYP2A6 (includes others),EGR2,EMB,FCGR2B,IL7R,INHBA,ITIH5,KMT2C,MALAT1,PDCD4,PRMT5,RASGEF1A,SPP1,TARP,USP34	21
Cellular Movement, Hematological System Development and Function, Immune Cell Trafficking, Inflammatory Response, Lymphoid Tissue Structure and Development	chemotaxis of lymphocytes	0.00162		-0.183	CCL18,CCL24,CCL3,CD40,DEFB103A/DEFB103B,SPP1,SUMO3	7
Cellular Movement	cell movement	0.00166		0.472	ADAM19,AGK,AQP3,AQP9,ARHGDIB,CBL,CCL18,CCL24,CCL3,CD40,CXCL1,CXCL2,CXCL5,DBN1,DEFB103A/DEFB103B,DPAGT1,EGR2,EVL,F13A1,F7,FCGR2B,HMOX1,ICOSLG/LOC102723996,INHBA,ITGA9,ITGAX,LITAF,LMNA,MALAT1,MINK1,MINOS1-NBL1/NBL1,NAB2,NME2,NTN1,PDCD4,PDLIM4,PRMT5,PRND,RAP2C,RARA,SCLT1,SLC3A2,SPP1,SREBF1,STAB1,STYX,SUMO3,TAGLN2,TEKT2,TP73,TYROBP,USP4	52
Cellular Movement	movement of myeloma cell lines	0.00167			CCL3,CD40,SPP1	3
Cellular Development, Cellular Growth and Proliferation, Hematological System Development and Function, Humoral Immune Response, Lymphoid Tissue Structure and Development	proliferation of B-1 lymphocytes	0.00167			CCND2,FCGR2B,IL7R	3
Antigen Presentation, Lipid Metabolism, Small Molecule Biochemistry	antigen presentation of lipid	0.00175			CD1A,CD1C	2
Cellular Movement, Hematological System Development and Function, Immune Cell Trafficking, Inflammatory Response	chemotaxis of peritoneal neutrophils	0.00175			CXCL1,CXCL2	2
Cellular Assembly and Organization, Cellular Compromise	disruption of nuclear bodies	0.00175			RARA,SENP2	2
Connective Tissue Disorders, Inflammatory Disease, Inflammatory Response, Organismal Injury and Abnormalities, Skeletal and Muscular Disorders	inflammation of knee joint	0.00175			F13A1,FCGR2B	2
Endocrine System Disorders, Gastrointestinal Disease, Immunological Disease, Metabolic Disease, Organismal Injury and Abnormalities	onset of insulin-dependent diabetes mellitus	0.00175			CD40,SLC3A2	2
Cell Morphology, Cellular Assembly and Organization, Nervous System Development and Function	orientation of axons	0.00175			EGR2,NTN1	2
Tissue Morphology	quantity of myeloma cell lines	0.00175			CD40,INHBA	2
Cell-To-Cell Signaling and Interaction, Cellular Movement, Hematological System Development and Function, Immune Cell Trafficking	recruitment of myeloid-derived suppressor cells	0.00175			CXCL1,CXCL2	2
Gastrointestinal Disease, Inflammatory Disease	Crohn disease	0.00192			ATP1B1,C1orf106,CKB,FHAD1,GRK5,ICOSLG/LOC102723996,SPP1,SUMO3,TARP,USP4	10
Cardiovascular Disease, Developmental Disorder, Organismal Injury and Abnormalities	perimembranous ventricular septal defect	0.00197			ADAM19,PDS5B,RARA	3
Connective Tissue Disorders, Inflammatory Disease, Inflammatory Response, Organismal Injury and Abnormalities, Skeletal and Muscular Disorders	inflammation of joint	0.00197		1.008	AQP9,ARHGDIB,ATP1B1,CCL18,CCL24,CCL3,CD163,CD1A,CD40,CXCL1,CXCL2,CXCL5,DPAGT1,F13A1,FAU,FCGR2B,HMOX1,ICOSLG/LOC102723996,IL1R2,IL7R,MBD2,MINK1,SORL1,SPP1,SUMO3,SWT1,TARP,TP73,TRAK2,TYROBP	30
Cellular Movement, Hematological System Development and Function, Immune Cell Trafficking	cell movement of lymphocytes	0.002		-0.069	AQP3,CCL18,CCL24,CCL3,CD40,CXCL1,DEFB103A/DEFB103B,EGR2,HMOX1,ICOSLG/LOC102723996,ITGA9,NTN1,SPP1,STAB1,SUMO3	15
Lipid Metabolism, Molecular Transport, Small Molecule Biochemistry	concentration of lipid	0.002		0.121	AQP3,AQP9,CBL,CYP3A5,F7,FCGR2B,G6PC2,GFRA2,GRK5,HMOX1,HSD11B1,IL1R2,INHBA,KMT2C,LMNA,NME4,NTN1,RARA,SLC3A2,SPP1,SREBF1,VAMP3,VAPA,VNN1	24
Cellular Development, Cellular Growth and Proliferation, Hematological System Development and Function, Humoral Immune Response, Lymphoid Tissue Structure and Development	expansion of B lymphocytes	0.00216		0	CCND2,CD40,FCGR2B,IL7R	4
Cell-mediated Immune Response, Cellular Movement, Hematological System Development and Function, Immune Cell Trafficking	transmigration of T lymphocytes	0.00216		-0.655	AQP3,CCL3,CD40,STAB1	4
Skeletal and Muscular System Development and Function	density of bone	0.00229			HSD11B1,IL7R,LMNA	3
Cancer, Organismal Injury and Abnormalities, Skeletal and Muscular Disorders	hyperplasia of smooth muscle	0.00229			CBL,CCL24,HMOX1	3
Cancer, Cellular Development, Cellular Growth and Proliferation, Hematological Disease, Organismal Injury and Abnormalities, Tumor Morphology	proliferation of myeloma cells	0.00229			CCL3,INHBA,SPP1	3
Cellular Development, Cellular Growth and Proliferation	expansion of myeloid cells	0.00236			CD40,HMOX1,RARA,SPP1	4
Hematological System Development and Function, Immune Cell Trafficking, Inflammatory Response, Tissue Development	accumulation of leukocytes	0.00238		-0.612	CCL24,CCL3,CD40,CXCL1,CXCL2,HMOX1,ICOSLG/LOC102723996,ITGA9,ITGAX,SPP1,TYROBP	11
Hematological System Development and Function, Tissue Morphology	quantity of antigen presenting cells	0.00238		1.784	CCL3,CD40,FCGR2B,HMOX1,HSD11B1,IL7R,LITAF,SPP1,SREBF1,STAB1,TYROBP	11
Cardiovascular Disease, Organismal Injury and Abnormalities	atherosclerotic lesion	0.00251		1.147	CD40,CXCL2,F7,GRK4,HMOX1,SPP1,SREBF1,VNN1	8
Cell-mediated Immune Response, Cellular Movement, Hematological System Development and Function, Immune Cell Trafficking	cell movement of T lymphocytes	0.00256		-0.407	AQP3,CCL18,CCL24,CCL3,CD40,DEFB103A/DEFB103B,EGR2,SPP1,STAB1,SUMO3	10
Hereditary Disorder, Neurological Disease, Organismal Injury and Abnormalities, Skeletal and Muscular Disorders	Charcot-Marie-Tooth disease type 1	0.00259			EGR2,LITAF	2
Cellular Movement	cell movement of multiple myeloma cells	0.00259			CCL3,SPP1	2
Inflammatory Disease, Inflammatory Response, Organismal Injury and Abnormalities, Renal and Urological Disease	diffuse proliferative lupus nephritis	0.00259			CD40,SPP1	2
Cell-To-Cell Signaling and Interaction, Cellular Function and Maintenance, Inflammatory Response	phagocytosis by dendritic cells	0.00259			HMOX1,ICOSLG/LOC102723996	2
Cardiovascular Disease, Organismal Injury and Abnormalities	stabilization of atherosclerotic lesion	0.00259			CD40,HMOX1	2
Cellular Movement, Hematological System Development and Function, Immune Cell Trafficking, Inflammatory Response	cell movement of macrophages	0.00271		0.872	CCL3,CXCL1,DEFB103A/DEFB103B,HMOX1,LITAF,NAB2,NTN1,SPP1,SREBF1,STAB1,TYROBP	11
Cellular Function and Maintenance	ion homeostasis of cells	0.00283		0.107	ATP1B1,CCL18,CCL24,CCL3,CD40,CKB,CXCL1,CXCL2,CXCL5,DEFB103A/DEFB103B,F7,FCGR2B,HMOX1,LILRB1,NME2,PRND,SORL1,SPP1	18
Cancer, Neurological Disease, Organismal Injury and Abnormalities	glioblastoma	0.00285			ATP1B1,CCL3,CCND2,CXCL1,ENC1,FAM111A,KMT2C,MBD2,MOBP,PBRM1,PRMT5,SPP1,SUMO3,TARP	14
Cellular Development, Cellular Growth and Proliferation	proliferation of myeloid cells	0.00288		1.195	CCL3,CD40,CXCL2,FCGR2B,HMOX1,RARA,SPP1,TYROBP	8
Cell Morphology, Nervous System Development and Function, Neurological Disease, Tissue Morphology	abnormal morphology of neurites	0.00293			CCND2,CKB,GFRA2,LMNA,PDS5B,TP73,TYROBP	7
Cell-mediated Immune Response, Cellular Movement, Hematological System Development and Function, Immune Cell Trafficking	movement of CD4+ T-lymphocytes	0.00305		-0.911	AQP3,EGR2,SPP1,SUMO3	4
Cancer, Organismal Injury and Abnormalities	metastasis of tumor cell lines	0.00309		0.579	CXCL1,CXCL2,CXCL5,HMOX1,INHBA,MALAT1,MBD2,NTN1	8
Cell-mediated Immune Response, Cellular Development, Cellular Function and Maintenance, Cellular Growth and Proliferation, Embryonic Development, Hematological System Development and Function, Hematopoiesis, Lymphoid Tissue Structure and Development, Organ Development, Organismal Development, Tissue Development	T cell development	0.00312		-0.97	CBL,CCL3,CD40,CXCL1,CXCL5,EGR2,FCGR2B,GIMAP1,ICOSLG/LOC102723996,IL7R,INHBA,LILRB1,MBD2,MINK1,SLC3A2,SPP1,TYROBP,USP4	18
Digestive System Development and Function, Gastrointestinal Disease, Hepatic System Development and Function, Hepatic System Disease, Infectious Diseases, Inflammatory Disease, Inflammatory Response, Organ Development, Organismal Injury and Abnormalities	infection by hepatitis B virus	0.0033			CYP3A5,FCGR2B,RARA,TP73	4
Cellular Movement, Hematological System Development and Function, Immune Cell Trafficking	cell movement of antigen presenting cells	0.00346		0.506	CCL24,CCL3,CD40,CXCL1,DEFB103A/DEFB103B,HMOX1,LITAF,NAB2,NTN1,SPP1,SREBF1,STAB1,TYROBP	13
Inflammatory Response	inflammatory response	0.00347		-0.864	AQP9,CCL18,CCL24,CCL3,CD163,CD40,CXCL1,CXCL2,CXCL5,DEFB103A/DEFB103B,F7,FCGR2B,HMOX1,ICOSLG/LOC102723996,INHBA,ITGA9,LITAF,NTN1,SPP1,SUMO3,TP73,TYROBP,VNN1	23
Gastrointestinal Disease, Hepatic System Disease, Organismal Injury and Abnormalities	injury of liver	0.00355		-0.555	CCL3,CD40,CXCL1,CYP3A5,FCGR2B,HMOX1,INHBA,SPP1,STAB1,TP73	10
Cancer, Cellular Development, Organismal Injury and Abnormalities, Tumor Morphology	arrest in differentiation of cancer cells	0.0036			CD40,RARA	2
Developmental Disorder, Hereditary Disorder, Ophthalmic Disease, Organismal Injury and Abnormalities	autosomal recessive congenital cataract	0.0036			AGK,SIPA1L3	2
Cardiovascular Disease, Organismal Injury and Abnormalities, Tissue Morphology	degeneration of blood vessel	0.0036			HMOX1,SPP1	2
Cellular Development, Cellular Growth and Proliferation, Hematological System Development and Function, Humoral Immune Response, Lymphoid Tissue Structure and Development	expansion of B-1 lymphocytes	0.0036			CCND2,FCGR2B	2
Infectious Diseases	infection by rhinovirus	0.0036			CCL3,CXCL5	2
Cell-mediated Immune Response, Cellular Movement, Hematological System Development and Function, Immune Cell Trafficking	migration of Th17 cells	0.0036			CXCL1,ITGA9	2
Cellular Movement, Hematological System Development and Function, Hematopoiesis	mobilization of myeloid progenitor cells	0.0036			CCL3,PTCH2	2
Behavior	smoking	0.0036			CYP2A6 (includes others),ICOSLG/LOC102723996	2
Carbohydrate Metabolism, Molecular Transport, Small Molecule Biochemistry	transport of polyols	0.0036			AQP3,AQP9	2
Hematological System Development and Function, Immune Cell Trafficking, Inflammatory Response, Tissue Development	accumulation of granulocytes	0.00365		-1.784	CCL24,CCL3,CXCL1,CXCL2,ITGA9,SPP1	6
Hematological System Development and Function, Immune Cell Trafficking, Inflammatory Response, Tissue Development	accumulation of neutrophils	0.00374		-1.507	CCL3,CXCL1,CXCL2,ITGA9,SPP1	5
Cellular Movement	migration of cells	0.00377		0.102	ADAM19,AGK,AQP3,AQP9,ARHGDIB,CBL,CCL18,CCL24,CCL3,CD40,CXCL1,CXCL2,CXCL5,DBN1,DEFB103A/DEFB103B,DPAGT1,EGR2,EVL,F13A1,F7,FCGR2B,HMOX1,ICOSLG/LOC102723996,INHBA,ITGA9,ITGAX,LITAF,LMNA,MALAT1,MINK1,MINOS1-NBL1/NBL1,NAB2,NME2,NTN1,PDCD4,PRMT5,RAP2C,SLC3A2,SPP1,SREBF1,STAB1,STYX,SUMO3,TP73,TYROBP,USP4	46
Cell-To-Cell Signaling and Interaction, Cellular Movement, Immune Cell Trafficking	attraction of granulocytes	0.00391			CCL3,CXCL1,CXCL5	3
Cellular Development, Hematological System Development and Function, Lymphoid Tissue Structure and Development	maturation of monocyte-derived dendritic cells	0.00391			CD40,FCGR2B,INHBA	3
Cellular Movement, Hematological System Development and Function, Immune Cell Trafficking, Inflammatory Response	chemotaxis of mononuclear leukocytes	0.00401		0.358	CCL18,CCL24,CCL3,CD40,DEFB103A/DEFB103B,INHBA,SPP1,SUMO3	8
Cell Death and Survival, Skeletal and Muscular Disorders	cell death of muscle cells	0.00418		0.135	CBL,CCL3,CD40,HMOX1,INHBA,LMNA,NTN1,PDCD4,PRKAB2,SPP1,TP73,VNN1	12
Cancer, Endocrine System Disorders, Organismal Injury and Abnormalities	endocrine gland tumor	0.00428			AGAP1,ATP1B1,CCND2,CKB,CTBS,F7,HMOX1,ITGAX,KMT2C,LILRB1,MALAT1,METTL18,PCMTD1,PDHA1,PFKP,POM121/POM121C,PRKCSH,RARA,RPL7A,SIPA1L3,SPP1,SREBF1,STAB1,SUMO3,TADA1,TARP,ZNF141	27
Cell Signaling, Cellular Function and Maintenance, Molecular Transport, Vitamin and Mineral Metabolism	flux of Ca2+	0.00438		-0.454	CCL18,CCL24,CCL3,CD40,CXCL1,CXCL5,DEFB103A/DEFB103B,F7,FCGR2B,LILRB1,NME2	11
Cellular Movement, Hematological System Development and Function, Immune Cell Trafficking, Inflammatory Response	migration of monocyte-derived dendritic cells	0.0044			CCL3,CD40,SPP1	3
Developmental Disorder, Nervous System Development and Function	abnormal myelination	0.00447			LMNA,MOBP,NAB2,TYROBP	4
Connective Tissue Disorders, Immunological Disease, Inflammatory Disease, Inflammatory Response, Organismal Injury and Abnormalities, Skeletal and Muscular Disorders	juvenile rheumatoid arthritis	0.00449			ATP1B1,CCL3,DPAGT1,MBD2,SORL1,SUMO3,SWT1,TARP,TRAK2	9
Cellular Development	maturation of blood cells	0.00469		-0.758	CCND2,CD40,FCGR2B,HMOX1,ICOSLG/LOC102723996,IL7R,INHBA,L3MBTL3,RARA,TYROBP	10
Cell Signaling, Molecular Transport, Vitamin and Mineral Metabolism	excretion of Ca2+	0.00476			NME2,VAMP3	2
Drug Metabolism, Nucleic Acid Metabolism, Small Molecule Biochemistry	metabolism of theophylline	0.00476			CYP2A6 (includes others),CYP3A5	2
Cellular Movement, Skeletal and Muscular System Development and Function	migration of airway smooth muscle cells	0.00476			CXCL1,CXCL2	2
Connective Tissue Development and Function, Skeletal and Muscular System Development and Function, Tissue Morphology	quantity of osteoprogenitor cells	0.00476			EGR2,NAB2	2
Cellular Movement, Hematological System Development and Function, Immune Cell Trafficking, Inflammatory Response	emigration of phagocytes	0.00493			CXCL2,NTN1,SPP1	3
Infectious Diseases	infection by human herpesvirus 1	0.00493			CCL3,DEFB103A/DEFB103B,F7	3
Cell Signaling, Post-Translational Modification	tyrosine phosphorylation of protein	0.00499		1.276	CBL,CCL3,CD40,FCGR2B,RARA,SLC3A2,SPP1,TYROBP	8
Cellular Movement	chemotaxis of myeloid cells	0.00513		-1.24	AQP9,CCL24,CCL3,CXCL1,CXCL2,CXCL5,DEFB103A/DEFB103B,INHBA,ITGA9,LITAF,SPP1	11
Humoral Immune Response, Lymphoid Tissue Structure and Development, Tissue Morphology	quantity of germinal center	0.00515		-0.152	CD40,FCGR2B,ICOSLG/LOC102723996,TYROBP	4
Cellular Movement, Hematological System Development and Function, Immune Cell Trafficking	transmigration of mononuclear leukocytes	0.00515		-0.784	AQP3,CCL3,CD40,ITGAX,STAB1	5
Cellular Function and Maintenance	internalization by embryonic cell lines	0.00549			CCL3,CD163,SORL1	3
Cellular Development, Tissue Development	maturation of bone marrow cells	0.00549			CCND2,RARA,TYROBP	3
Cell-To-Cell Signaling and Interaction, Cellular Growth and Proliferation, Hematological System Development and Function	stimulation of granulocytes	0.00549			CCL24,CXCL5,RARA	3
Gastrointestinal Disease, Inflammatory Response	inflammation of gastrointestinal tract	0.00579		0	ATP1B1,CCL18,CD40,CKB,CXCL2,CXCL5,FCGR2B,HMOX1,HSD11B1,ICOSLG/LOC102723996,SPP1,TARP,VNN1	13
Cellular Movement, Hematological System Development and Function, Immune Cell Trafficking, Inflammatory Response	chemotaxis of phagocytes	0.00586		-1.233	AQP9,CCL24,CCL3,CXCL1,CXCL2,CXCL5,DEFB103A/DEFB103B,INHBA,ITGA9,LITAF,SPP1	11
Cellular Movement, Hematological System Development and Function, Immune Cell Trafficking, Inflammatory Response	influx of neutrophils	0.00589		-1.964	CCL3,CXCL1,CXCL2,CXCL5	4
Hematological System Development and Function, Immune Cell Trafficking, Inflammatory Response, Tissue Development	accumulation of antigen presenting cells	0.00599		1	CD40,HMOX1,ITGAX,SPP1,TYROBP	5
Cardiovascular Disease, Organismal Injury and Abnormalities, Renal and Urological Disease	ischemic acute renal failure	0.00606			ATP1B1,HMOX1	2
Cellular Assembly and Organization, Cellular Function and Maintenance, Organismal Development	secretion of dense granule	0.00606			RAB27B,VAMP3	2
Cell-To-Cell Signaling and Interaction, Hematological System Development and Function, Inflammatory Response	response of neutrophils	0.00628			CCL3,CXCL1,ITGAX,NTN1,TYROBP	5
Hematological System Development and Function, Inflammatory Response, Tissue Morphology	quantity of macrophages	0.0065		1.451	CCL3,CD40,HMOX1,HSD11B1,LITAF,SPP1,SREBF1,STAB1	8
Cell-To-Cell Signaling and Interaction, Inflammatory Response	response of phagocytes	0.00668		0.053	CCL3,CXCL1,DBN1,FCGR2B,HMOX1,ICOSLG/LOC102723996,ITGAX,NTN1,TYROBP	9
Cellular Development, Cellular Growth and Proliferation, Nervous System Development and Function	proliferation of nervous tissue cell lines	0.00673			CD40,ENC1,SPP1	3
Hematological System Development and Function, Inflammatory Response, Tissue Morphology	quantity of plasmacytoid dendritic cells	0.00673			FCGR2B,IL7R,TYROBP	3
Cellular Movement	cell movement of tumor cell lines	0.0068		0.461	AGK,ARHGDIB,CBL,CCL18,CCL24,CCL3,CD40,CXCL2,CXCL5,DEFB103A/DEFB103B,DPAGT1,F7,HMOX1,LMNA,MALAT1,MINK1,NTN1,PDCD4,PDLIM4,PRMT5,RAP2C,SPP1,TAGLN2,TP73,USP4	25
Cellular Movement	chemotaxis	0.0072		-0.354	AQP9,CBL,CCL18,CCL24,CCL3,CD40,CXCL1,CXCL2,CXCL5,DEFB103A/DEFB103B,F7,INHBA,ITGA9,LITAF,NTN1,SPP1,SUMO3	17
Cell-To-Cell Signaling and Interaction	activation of cells	0.00727		1.215	CBL,CCL18,CCL3,CD163,CD1A,CD1C,CD40,CXCL1,CXCL2,CXCL5,EGR2,F13A1,F7,FCGR2B,HMOX1,HSD11B1,ICOSLG/LOC102723996,INHBA,ITGAX,LILRB1,PLA2G2F,PRMT5,SPP1,TP73,TYROBP,VNN1	26
Cellular Movement, Hematological System Development and Function	mobilization of myeloid cells	0.0074			CCL3,CXCL2,PTCH2	3
Carbohydrate Metabolism, Lipid Metabolism, Molecular Transport, Small Molecule Biochemistry	quantity of phosphatidylinositol-3,4,5-triphosphate	0.0074			F7,FCGR2B,SLC3A2	3
Cell-To-Cell Signaling and Interaction	binding of fibrosarcoma cell lines	0.00751			IL1R2,MINK1	2
Hematological Disease, Hereditary Disorder, Immunological Disease, Organismal Injury and Abnormalities	hyper-igm immunodeficiency syndrome	0.00751			CD40,FCGR2B	2
Organ Development, Organ Morphology, Organismal Development, Skeletal and Muscular System Development and Function	mass of quadriceps femoris	0.00751			HSD11B1,INHBA	2
Cell Morphology, Hematological System Development and Function, Inflammatory Response	polarization of neutrophils	0.00751			AQP9,CCL3	2
Cellular Growth and Proliferation	proliferation of uterine cell lines	0.00751			INHBA,LMNA	2
Cancer, Hematological Disease, Organismal Injury and Abnormalities	growth of hematological system tumor	0.00793		-0.914	CCL18,CCL3,CD40,INHBA,SPP1	5
Cellular Movement, Hematological System Development and Function, Immune Cell Trafficking, Inflammatory Response	migration of monocytes	0.00793		-1.109	CCL3,ITGAX,MINOS1-NBL1/NBL1,NTN1,SPP1	5
Cellular Movement, Hematological System Development and Function, Immune Cell Trafficking, Inflammatory Response	cell movement of neutrophils	0.00802		-1.73	AQP9,CCL24,CCL3,CXCL1,CXCL2,CXCL5,DEFB103A/DEFB103B,HMOX1,ITGA9,NTN1,SPP1	11
Cell-To-Cell Signaling and Interaction, Connective Tissue Development and Function, Skeletal and Muscular System Development and Function, Tissue Development	activation of osteoclasts	0.00806			CBL,F13A1,SPP1,TYROBP	4
Cellular Compromise, Inflammatory Response	degranulation of phagocytes	0.00807		0.152	CCL3,DBN1,DEFB103A/DEFB103B,FCGR2B,GRK5,HMOX1,HSD11B1	7
Cellular Function and Maintenance	internalization by epithelial cell lines	0.00812			CCL3,CD163,SORL1	3
Cell-To-Cell Signaling and Interaction, Molecular Transport, Small Molecule Biochemistry	secretion of 5-hydroxytryptamine	0.00812			FCGR2B,LILRB1,RAB27B	3
Embryonic Development, Hematological System Development and Function, Humoral Immune Response, Lymphoid Tissue Structure and Development, Organ Development, Organismal Development, Tissue Development, Tissue Morphology	size of germinal center	0.00812			CD40,ICOSLG/LOC102723996,TYROBP	3
Cellular Movement, Hematological System Development and Function, Immune Cell Trafficking, Inflammatory Response	cell movement of monocytes	0.00832		-0.191	CCL3,DEFB103A/DEFB103B,INHBA,ITGAX,MINOS1-NBL1/NBL1,NTN1,SPP1	7
Cell Cycle	mitogenesis	0.00832	Increased	2.219	CBL,CD40,GRK4,IL7R,INHBA,SPP1,TRIM33	7
Cancer, Organismal Injury and Abnormalities	metastasis	0.00839		0.141	CCND2,CD40,CXCL1,CXCL2,CXCL5,CYP3A5,FCGR2B,HMOX1,ICOSLG/LOC102723996,INHBA,ITGA9,LILRB1,MALAT1,MBD2,NTN1,PDCD4,RARA,SPP1,STAB1,SYNPO2L,TP73,USP4	22
Cell-To-Cell Signaling and Interaction, Hematological System Development and Function, Immune Cell Trafficking, Inflammatory Response	activation of phagocytes	0.00858		-1.033	CBL,CCL3,CD163,CD40,CXCL1,CXCL5,FCGR2B,HMOX1,HSD11B1,INHBA,SPP1,TYROBP	12
Infectious Diseases	infection by Herpesviridae	0.00866			CCL3,CD40,DEFB103A/DEFB103B,F7,FCGR2B	5
Cancer, Endocrine System Disorders, Organismal Injury and Abnormalities	thyroid gland tumor	0.00881			ATP1B1,CCND2,CTBS,ITGAX,KMT2C,METTL18,PCMTD1,PDHA1,PRKCSH,RPL7A,SIPA1L3,SPP1,SUMO3,TADA1,ZNF141	15
Cancer, Cell Death and Survival, Organismal Injury and Abnormalities, Tumor Morphology	cell death of acute leukemia cells	0.00887			CD40,HMOX1,RARA	3
Cellular Development, Connective Tissue Development and Function, Tissue Development	differentiation of adipoblasts	0.00887			LMNA,SPP1,SREBF1	3
Cell Death and Survival	cell death of myeloma cell lines	0.00905		1.165	CD40,INHBA,RARA,SPP1,TP73	5
Cell Morphology, Organismal Injury and Abnormalities	blebbing of plasma membrane	0.0091			INHBA,LMNA	2
Cancer, Dermatological Diseases and Conditions, Organismal Injury and Abnormalities	growth of skin tumor	0.0091			CCL18,PLA2G2F	2
Infectious Diseases	infection by human herpesvirus 4	0.0091			CCL3,CD40	2
Cellular Function and Maintenance, Cellular Growth and Proliferation, Reproductive System Development and Function	production of sperm	0.0091			INHBA,STYX	2
Cardiovascular Disease, Organismal Injury and Abnormalities	progression of atherosclerotic lesion	0.0091			F7,GRK4	2
Cell Morphology, Hematological System Development and Function, Hypersensitivity Response	shape change of basophils	0.0091			CCL24,CCL3	2
Lipid Metabolism, Molecular Transport, Small Molecule Biochemistry	concentration of acylglycerol	0.00922		1.293	AQP3,AQP9,CBL,G6PC2,HSD11B1,LMNA,SPP1,SREBF1,VAMP3,VAPA,VNN1	11
Cell-To-Cell Signaling and Interaction, Cellular Movement, Immune Cell Trafficking	attraction of leukocytes	0.00957		-0.834	CCL18,CCL3,CXCL1,CXCL5	4
Cellular Compromise, Inflammatory Response	degranulation of leukocyte cell lines	0.00957		0.762	CCL3,DEFB103A/DEFB103B,FCGR2B,GRK5	4
Cellular Development, Hematological System Development and Function, Lymphoid Tissue Structure and Development	maturation of phagocytes	0.00974		-0.582	CD40,FCGR2B,HMOX1,INHBA,RARA,TYROBP	6
Cancer, Neurological Disease, Organismal Injury and Abnormalities	central nervous system cancer	0.0102			ATP1B1,CCL3,CCND2,CXCL1,ENC1,FAM111A,KMT2C,MBD2,MOBP,PBRM1,PRMT5,PTCH2,RARA,SPP1,SUMO3,TARP,TP73	17
Digestive System Development and Function, Gastrointestinal Disease, Hepatic System Development and Function, Hepatic System Disease, Infectious Diseases, Inflammatory Disease, Inflammatory Response, Organ Development, Organismal Injury and Abnormalities	viral hepatitis	0.0104			CCL3,CYP3A5,FCGR2B,RARA,SPP1,TP73	6
Digestive System Development and Function, Gastrointestinal Disease, Hepatic System Development and Function, Hepatic System Disease, Inflammatory Disease, Inflammatory Response, Organ Development, Organismal Injury and Abnormalities, Psychological Disorders	alcoholic hepatitis	0.0105			CXCL1,CXCL2,CXCL5	3
Cellular Development, Cellular Growth and Proliferation	arrest in development of cells	0.0105			CBL,EGR2,TYROBP	3
Cancer, Endocrine System Disorders, Organismal Injury and Abnormalities	malignant neoplasm of endocrine gland	0.0106			ATP1B1,CCND2,CKB,ITGAX,MALAT1,METTL18,PCMTD1,RARA,SIPA1L3,SPP1,SUMO3,TADA1,TARP,ZNF141	14
Cell-To-Cell Signaling and Interaction, Cellular Movement	attraction of cells	0.0107		-0.387	CCL18,CCL3,CXCL1,CXCL5,NTN1	5
Cell-mediated Immune Response, Cellular Movement, Hematological System Development and Function, Immune Cell Trafficking	cell movement of cytotoxic T cells	0.0108			CCL3,CD40	2
Cellular Movement, Hematological System Development and Function, Immune Cell Trafficking	cellular infiltration by natural killer cells	0.0108			CCL3,CD40	2
Cellular Movement	chemotaxis of tumor cells	0.0108			CBL,CCL3	2
Cellular Movement, Hematological System Development and Function, Immune Cell Trafficking	emigration of antigen presenting cells	0.0108			NTN1,SPP1	2
Cell Death and Survival	loss of B lymphocytes	0.0108			CD40,PTCH2	2
Cellular Movement, Nervous System Development and Function	migration of oligodendrocyte precursor cells	0.0108			CXCL1,NTN1	2
Cell-To-Cell Signaling and Interaction, Hematological System Development and Function	activation of myeloid cells	0.011		-1.36	CCL3,CD163,CD40,CXCL1,CXCL5,FCGR2B,HMOX1,HSD11B1,INHBA,SPP1,TYROBP	11
Cellular Development, Cellular Growth and Proliferation	cell proliferation of tumor cell lines	0.011		-0.174	AGK,CBL,CCL18,CCL3,CCND2,CCNG2,CD163,CD40,CXCL1,CYP2A6 (includes others),CYP3A5,EGR2,ENC1,F7,GRK5,HMOX1,HSD11B1,INHBA,LILRB1,LMNA,MALAT1,MBD2,NAB2,NME2,NTN1,PDCD4,PDLIM4,PDS5B,PFKP,PRKCSH,PRMT5,RARA,SLC3A2,SPP1,SREBF1,SUMO3,TAGLN2,TP73	38
Cell-To-Cell Signaling and Interaction, Inflammatory Response	immune response of phagocytes	0.0113		-0.12	CCL3,CXCL1,FCGR2B,HMOX1,ICOSLG/LOC102723996,ITGAX,NTN1,TYROBP	8
Infectious Diseases	infection by Influenza A virus	0.0114			CCL3,CXCL1,FCGR2B	3
Lipid Metabolism, Molecular Transport, Small Molecule Biochemistry	concentration of triacylglycerol	0.0117		1.195	AQP3,AQP9,CBL,G6PC2,HSD11B1,LMNA,SPP1,SREBF1,VAMP3,VNN1	10
Free Radical Scavenging	production of reactive oxygen species	0.012		-0.155	ARHGDIB,CCL3,CD40,CXCL2,F7,GZMK,GZMM,HMOX1,ITGAX,SPP1,TP73,TYROBP	12
Hematological Disease, Immunological Disease	eosinophilia	0.0121			CCL18,CCL24,CCL3,CD40,CXCL1,CXCL2,SPP1	7
Inflammatory Response	chronic inflammation	0.0123			HMOX1,IL1R2,TP73	3
Lipid Metabolism, Molecular Transport, Small Molecule Biochemistry	clearance of lipid	0.0123			CYP3A5,HSD11B1,IL1R2	3
Connective Tissue Disorders, Metabolic Disease, Organismal Injury and Abnormalities	lipodystrophy	0.0123			LMNA,SREBF1,TYROBP	3
Cell-To-Cell Signaling and Interaction, Cellular Movement, Hematological System Development and Function, Immune Cell Trafficking	recruitment of leukocytes	0.0125		-1.442	CCL24,CCL3,CD40,CXCL1,CXCL2,CXCL5,F13A1,FCGR2B,HMOX1,NTN1,SPP1	11
Inflammatory Response	inflammation of absolute anatomical region	0.0125		-0.283	ATP1B1,CBL,CCL18,CCL3,CD40,CKB,CXCL1,CXCL2,CXCL5,CYP3A5,EGR2,FCGR2B,HMOX1,HSD11B1,ICOSLG/LOC102723996,ITGA9,ITGAX,LITAF,PDCD4,RARA,SPP1,STAB1,TARP,TP73,TYROBP,VNN1	26
Cell Morphology, Nervous System Development and Function, Neurological Disease, Tissue Morphology	abnormal morphology of mossy fibers	0.0127			CKB,TP73	2
Tissue Development	accumulation of lymphatic system cells	0.0127			ICOSLG/LOC102723996,L3MBTL3	2
Cellular Development, Connective Tissue Development and Function, Skeletal and Muscular System Development and Function, Tissue Development	maturation of osteoclasts	0.0127			HMOX1,TYROBP	2
Small Molecule Biochemistry	metabolism of heme	0.0127			CYP2A6 (includes others),HMOX1	2
Cellular Function and Maintenance	movement of Nucleus	0.0127			LMNA,NTN1	2
Cancer, Organismal Injury and Abnormalities	neoplasia of epithelial cell lines	0.0127			CD40,CXCL2	2
Cell Death and Survival, Skeletal and Muscular Disorders	apoptosis of smooth muscle cells	0.013		0	CCL3,CD40,HMOX1,PDCD4,VNN1	5
Cellular Development	maturation of myeloid cells	0.0131		0.577	CCND2,CD40,INHBA,RARA	4
Cancer, Organismal Injury and Abnormalities, Reproductive System Disease	metastasis of breast cancer cell lines	0.0131		-0.218	CXCL1,CXCL2,INHBA,MBD2	4
Cell Cycle	G1 phase of carcinoma cell lines	0.0132			CCNG2,RPL7A,SPP1	3
Cellular Movement	movement of macrophage cancer cell lines	0.0132			CCL3,PDLIM4,SPP1	3
Cell Morphology	ruffling of plasma membrane	0.0132			CCL3,HMOX1,SPP1	3
Carbohydrate Metabolism, Drug Metabolism, Small Molecule Biochemistry	synthesis of hyaluronic acid	0.0132			CCL24,CD40,SPP1	3
Cell Death and Survival, Skeletal and Muscular Disorders	apoptosis of muscle cells	0.0134		-0.503	CBL,CCL3,CD40,HMOX1,INHBA,NTN1,PDCD4,SPP1,VNN1	9
Metabolic Disease, Neurological Disease, Organismal Injury and Abnormalities, Psychological Disorders	Braak stage II Alzheimer disease	0.0134			TP73	1
Metabolic Disease, Neurological Disease, Organismal Injury and Abnormalities, Psychological Disorders	Braak stage III Alzheimer disease	0.0134			TP73	1
Metabolic Disease, Neurological Disease, Organismal Injury and Abnormalities, Psychological Disorders	Braak stage IV Alzheimer disease	0.0134			TP73	1
Metabolic Disease, Neurological Disease, Organismal Injury and Abnormalities, Psychological Disorders	Braak stage V Alzheimer disease	0.0134			TP73	1
Hereditary Disorder, Neurological Disease, Organismal Injury and Abnormalities, Skeletal and Muscular Disorders	Charcot-Marie-Tooth disease axonal type 1d	0.0134			EGR2	1
Hereditary Disorder, Neurological Disease, Organismal Injury and Abnormalities, Skeletal and Muscular Disorders	Charcot-Marie-Tooth disease axonal type 2b1	0.0134			LMNA	1
Developmental Disorder, Hereditary Disorder, Neurological Disease, Organismal Injury and Abnormalities, Skeletal and Muscular Disorders	Charcot-Marie-Tooth disease type 4E	0.0134			EGR2	1
Developmental Disorder, Endocrine System Disorders, Hematological Disease, Hereditary Disorder, Metabolic Disease, Organismal Injury and Abnormalities	Kenny-Caffey syndrome type 2	0.0134			FAM111A	1
Developmental Disorder, Hereditary Disorder, Neurological Disease, Organismal Injury and Abnormalities	Koolen-de Vries syndrome	0.0134			KANSL1	1
Developmental Disorder, Hereditary Disorder, Organismal Injury and Abnormalities, Skeletal and Muscular Disorders	LMNA-related congenital muscular dystrophy	0.0134			LMNA	1
Cardiovascular Disease, Connective Tissue Disorders, Dermatological Diseases and Conditions, Metabolic Disease, Organismal Injury and Abnormalities, Skeletal and Muscular Disorders	Lipoatrophy with diabetes hepatic steatosis hypertrophic cardiomyopathy and leukomelanodermic papules	0.0134			LMNA	1
Cancer, Connective Tissue Disorders, Developmental Disorder, Hematological Disease, Hereditary Disorder, Immunological Disease, Organismal Injury and Abnormalities, Skeletal and Muscular Disorders	Noonan syndrome-like disorder with juvenile myelomonocytic leukemia	0.0134			CBL	1
Connective Tissue Disorders, Developmental Disorder, Hereditary Disorder, Organismal Injury and Abnormalities, Skeletal and Muscular Disorders	Noonan syndrome-like disorder without juvenile myelomonocytic leukemia	0.0134			CBL	1
Connective Tissue Disorders, Developmental Disorder, Hereditary Disorder, Neurological Disease, Organismal Injury and Abnormalities, Skeletal and Muscular Disorders	Seckel syndrome 5	0.0134			CEP152	1
Cardiovascular Disease, Developmental Disorder, Hereditary Disorder, Metabolic Disease, Ophthalmic Disease, Organismal Injury and Abnormalities, Skeletal and Muscular Disorders	Sengers syndrome	0.0134			AGK	1
Cardiovascular Disease, Connective Tissue Disorders, Developmental Disorder, Hereditary Disorder, Organismal Injury and Abnormalities, Skeletal and Muscular Disorders	Slovenian type heart-hand syndrome	0.0134			LMNA	1
Developmental Disorder, Neurological Disease, Organismal Injury and Abnormalities, Skeletal and Muscular Disorders	Worster Drought syndrome	0.0134			TMTC4	1
Connective Tissue Disorders, Developmental Disorder, Gastrointestinal Disease, Organismal Development, Organismal Injury and Abnormalities, Skeletal and Muscular Disorders	abnormal morphology of thin lip	0.0134			PDS5B	1
Hematological System Development and Function, Hematopoiesis, Tissue Development	accumulation of myeloid progenitor cells	0.0134			L3MBTL3	1
Cancer, Cell-To-Cell Signaling and Interaction, Organismal Injury and Abnormalities	activation of lymphoma cells	0.0134			CD40	1
Connective Tissue Development and Function, Lipid Metabolism, Small Molecule Biochemistry	adipogenesis of fatty acid	0.0134			SREBF1	1
Developmental Disorder, Hereditary Disorder, Organismal Injury and Abnormalities, Renal and Urological Disease	adolescent nephronophthisis	0.0134			NPHP3	1
Nervous System Development and Function, Skeletal and Muscular System Development and Function	after-discharge response	0.0134			GFRA2	1
Cell-To-Cell Signaling and Interaction	anchoring of osteoclasts	0.0134			SPP1	1
Cancer, Cell Death and Survival, Organismal Injury and Abnormalities, Tumor Morphology	apoptosis of prostatic adenocarcinoma cells	0.0134			RARA	1
Cell-To-Cell Signaling and Interaction, Hematological System Development and Function, Immune Cell Trafficking, Inflammatory Response	arrest in adhesion of neutrophils	0.0134			CXCL1	1
Cell Cycle, Reproductive System Development and Function	arrest in cell cycle progression of gonadal cell lines	0.0134			CCNG2	1
Cellular Development, Cellular Growth and Proliferation, Nervous System Development and Function, Tissue Development	arrest in development of oligodendrocytes	0.0134			TYROBP	1
Cancer, Cellular Development, Organismal Injury and Abnormalities, Tumor Morphology	arrest in differentiation of B cell lymphoma cells	0.0134			CD40	1
Dermatological Diseases and Conditions, Developmental Disorder, Hereditary Disorder, Metabolic Disease, Organismal Injury and Abnormalities	atypical Hutchinson Gilford progeria syndrome	0.0134			LMNA	1
Dermatological Diseases and Conditions, Developmental Disorder, Hereditary Disorder, Metabolic Disease, Organismal Injury and Abnormalities, Skeletal and Muscular Disorders	atypical Werner syndrome	0.0134			LMNA	1
Connective Tissue Disorders, Dermatological Diseases and Conditions, Developmental Disorder, Gastrointestinal Disease, Hereditary Disorder, Metabolic Disease, Organismal Injury and Abnormalities, Skeletal and Muscular Disorders	atypical mandibuloacral dysplasia with type A lipodystrophy	0.0134			LMNA	1
Developmental Disorder, Hereditary Disorder, Organismal Injury and Abnormalities, Skeletal and Muscular Disorders	autosomal recessive Emery-Dreifuss muscular dystrophy type 3	0.0134			LMNA	1
Developmental Disorder, Hereditary Disorder, Ophthalmic Disease, Organismal Injury and Abnormalities	autosomal recessive congenital cataract type 5	0.0134			AGK	1
Connective Tissue Disorders, Developmental Disorder, Hereditary Disorder, Organismal Injury and Abnormalities, Skeletal and Muscular Disorders	autosomal recessive osteopetrosis type 6	0.0134			PLEKHM1	1
Connective Tissue Disorders, Developmental Disorder, Hereditary Disorder, Neurological Disease, Organismal Injury and Abnormalities, Skeletal and Muscular Disorders	autosomal recessive primary microcephaly type 9	0.0134			CEP152	1
Connective Tissue Disorders, Developmental Disorder, Hereditary Disorder, Organismal Injury and Abnormalities, Skeletal and Muscular Disorders	autosomal recessive spondylocostal dysostosis type 4	0.0134			HES7	1
Cell Cycle, Gene Expression	binding of Pdx binding site	0.0134			SREBF1	1
Developmental Disorder, Hereditary Disorder, Metabolic Disease, Organismal Injury and Abnormalities, Renal and Urological Disease	biotinidase deficiency	0.0134			BTD	1
Hematological Disease, Hereditary Disorder, Organismal Injury and Abnormalities	bone marrow failure syndrome type 3	0.0134			DNAJC21	1
Small Molecule Biochemistry	breakdown of heme	0.0134			HMOX1	1
Cell-To-Cell Signaling and Interaction, Inflammatory Response	calcium response of bone marrow-derived mast cells	0.0134			DBN1	1
Developmental Disorder, Hereditary Disorder, Ophthalmic Disease, Organismal Injury and Abnormalities	cataract type 45	0.0134			SIPA1L3	1
Cell Cycle	cell cycle progression of short-term hematopoietic stem cells	0.0134			PTCH2	1
Cell Death and Survival	cell death of projection neurons	0.0134			INHBA	1
Cancer, Cell Death and Survival, Organismal Injury and Abnormalities, Tumor Morphology	cell viability of chronic myelogenous leukemia cells	0.0134			HMOX1	1
Cell Death and Survival, Hematological System Development and Function	cell viability of pro-B lymphocytes	0.0134			IL7R	1
Cell-To-Cell Signaling and Interaction, Cell-mediated Immune Response, Cellular Movement, Hematological System Development and Function, Immune Cell Trafficking, Inflammatory Response, Lymphoid Tissue Structure and Development	chemoattraction of regulatory T lymphocytes	0.0134			CCL18	1
Cellular Movement	chemotaxis of multiple myeloma cells	0.0134			CCL3	1
Dermatological Diseases and Conditions, Developmental Disorder, Hereditary Disorder, Metabolic Disease, Organismal Injury and Abnormalities	childhood-onset Hutchinson-Gilford progeria syndrome	0.0134			LMNA	1
Drug Metabolism	clearance of midazolam	0.0134			CYP3A5	1
Small Molecule Biochemistry	clearance of nifedipine	0.0134			CYP3A5	1
Lipid Metabolism, Molecular Transport, Small Molecule Biochemistry	clearance of tacrolimus	0.0134			CYP3A5	1
Cellular Assembly and Organization	clustering of early endosomes	0.0134			TRAK2	1
Hereditary Disorder, Neurological Disease, Organismal Injury and Abnormalities	cold-induced sweating syndrome 3	0.0134			KLHL7	1
Cellular Growth and Proliferation	colony formation of Helicobacter pylori 10700	0.0134			HMOX1	1
Cellular Growth and Proliferation	colony formation of gastric epithelial cells	0.0134			TP73	1
Cellular Growth and Proliferation	colony formation of spleen colony forming cells	0.0134			CCL3	1
Cardiovascular Disease, Hereditary Disorder, Metabolic Disease, Neurological Disease, Organismal Injury and Abnormalities, Skeletal and Muscular Disorders	combined oxidative phosphorylation deficiency 8	0.0134			AARS2	1
Cellular Development	commitment of embryonic stem cell lines	0.0134			LMNA	1
Cellular Development	commitment of muscle precursor cells	0.0134			LMNA	1
Developmental Disorder, Hereditary Disorder, Metabolic Disease, Organismal Injury and Abnormalities	congenital disorder of glycosylation type 1j	0.0134			DPAGT1	1
Developmental Disorder, Hereditary Disorder, Metabolic Disease, Organismal Injury and Abnormalities	congenital disorder of glycosylation type 2p	0.0134			TMEM199	1
Developmental Disorder, Hereditary Disorder, Immunological Disease, Neurological Disease, Organismal Functions, Organismal Injury and Abnormalities, Skeletal and Muscular Disorders	congenital myasthenic syndrome with tubular aggregates 2	0.0134			DPAGT1	1
Cancer, Cell Cycle, Cell-To-Cell Signaling and Interaction, Cellular Growth and Proliferation, Organismal Injury and Abnormalities, Tumor Morphology	contact growth inhibition of mantle cell lymphoma cells	0.0134			RARA	1
Hereditary Disorder, Metabolic Disease, Organismal Injury and Abnormalities	cortisone reductase deficiency 2	0.0134			HSD11B1	1
Cell-To-Cell Signaling and Interaction	crosstalk of invariant natural killer T cells	0.0134			CD40	1
Cell-To-Cell Signaling and Interaction	crosstalk of myeloid-derived suppressor cells	0.0134			CD40	1
Cardiovascular Disease, Organismal Injury and Abnormalities, Renal and Urological Disease	damage of peritubular capillary	0.0134			NTN1	1
Connective Tissue Disorders, Organismal Injury and Abnormalities, Skeletal and Muscular Disorders	degeneration of cervical vertebra	0.0134			RARA	1
Cellular Development, Cellular Growth and Proliferation, Connective Tissue Development and Function, Embryonic Development, Hematological System Development and Function, Hematopoiesis, Lymphoid Tissue Structure and Development, Organ Development, Organismal Development, Skeletal and Muscular System Development and Function, Tissue Development	delay in initiation of chondrogenesis of bone marrow stromal cells	0.0134			VNN1	1
Cell Cycle, Hematological System Development and Function	delay in initiation of mitogenesis of T lymphocytes	0.0134			IL7R	1
Dermatological Diseases and Conditions, Organismal Injury and Abnormalities	delay in initiation of retraction of scab	0.0134			CBL	1
Carbohydrate Metabolism, Lipid Metabolism, Small Molecule Biochemistry	demethylation of erythromycin	0.0134			CYP3A5	1
Small Molecule Biochemistry	demethylation of lidocaine	0.0134			CYP3A5	1
Tissue Morphology	deposition of vascular smooth muscle cells	0.0134			HMOX1	1
Cellular Assembly and Organization	detachment of desmin filament	0.0134			LMNA	1
Embryonic Development, Organismal Development, Tissue Development	development of Kolliker's organ	0.0134			SOBP	1
Cell Morphology, Cellular Assembly and Organization, Cellular Development, Cellular Function and Maintenance, Cellular Growth and Proliferation, Nervous System Development and Function, Organismal Development, Tissue Development	development of leading processes	0.0134			NTN1	1
Nervous System Development and Function	development of motor nucleus of trigeminal nerve	0.0134			EGR2	1
Embryonic Development, Organismal Development, Tissue Development	development of rhombomere 6	0.0134			EGR2	1
Cellular Development, Cellular Growth and Proliferation, Nervous System Development and Function, Tissue Development	development of trigeminal motor neurons	0.0134			EGR2	1
Cellular Development, Connective Tissue Development and Function, Skeletal and Muscular System Development and Function, Tissue Development	differentiation of chondroprogenitor cells	0.0134			RARA	1
Cellular Development, Cellular Growth and Proliferation, Hematological System Development and Function, Hematopoiesis, Lymphoid Tissue Structure and Development, Tissue Development	differentiation of monoblasts	0.0134			RARA	1
Cellular Development, Embryonic Development, Organismal Development, Tissue Development	differentiation of parietal endoderm	0.0134			RARA	1
Cardiovascular Disease, Hereditary Disorder, Organismal Injury and Abnormalities, Skeletal and Muscular Disorders	dilated cardiomyopathy 1A	0.0134			LMNA	1
Cardiovascular Disease, Developmental Disorder, Endocrine System Disorders, Hereditary Disorder, Organismal Injury and Abnormalities, Reproductive System Disease, Skeletal and Muscular Disorders	dilated cardiomyopathy with hypergonadotropic hypogonadism	0.0134			LMNA	1
Cell-mediated Immune Response, Cellular Movement, Hematological System Development and Function, Immune Cell Trafficking, Inflammatory Response	dissemination of cytotoxic T cells	0.0134			CD40	1
Cellular Movement, Nervous System Development and Function	distribution of cortical neurons	0.0134			NTN1	1
Cancer, Organismal Injury and Abnormalities, Reproductive System Disease	ductal carcinoma in situ with microinvasion	0.0134			SPP1	1
Embryonic Development	elongation of testis cord	0.0134			INHBA	1
Cell Cycle	entry into S phase of stem cells	0.0134			CCL3	1
DNA Replication, Recombination, and Repair	entry into synthesis of DNA	0.0134			CD40	1
Hematological Disease, Immunological Disease	exhaustion of myeloid progenitor cells	0.0134			PTCH2	1
Cell Cycle	exit from S phase of stem cells	0.0134			CCL3	1
Embryonic Development, Organismal Development, Tissue Development	expansion of testis cord	0.0134			INHBA	1
Cellular Movement	extravasation of leukemia cell lines	0.0134			LMNA	1
Hematological Disease, Hereditary Disorder, Organismal Injury and Abnormalities	factor VII deficiency	0.0134			F7	1
Connective Tissue Disorders, Hereditary Disorder, Metabolic Disease, Organismal Injury and Abnormalities, Skeletal and Muscular Disorders	familial partial lipodystrophy type 2	0.0134			LMNA	1
Reproductive System Development and Function	fertility of spermatids	0.0134			PRND	1
Immunological Disease, Organismal Injury and Abnormalities	fibrosis of red pulp	0.0134			HMOX1	1
Embryonic Development, Organ Development, Organismal Development, Reproductive System Development and Function, Tissue Development	formation of acinar duct	0.0134			TP73	1
Cellular Development, Cellular Growth and Proliferation, Embryonic Development, Organ Development, Organismal Development, Respiratory System Development and Function, Tissue Development	formation of alveolar type I cells	0.0134			RARA	1
Hematological System Development and Function	formation of hematopoietic system	0.0134			INHBA	1
Auditory and Vestibular System Development and Function, Connective Tissue Development and Function, Embryonic Development, Organ Development, Organismal Development, Skeletal and Muscular System Development and Function, Tissue Development	formation of posterior semicircular canal	0.0134			NTN1	1
Embryonic Development, Organismal Development, Tissue Development	formation of rhombomere 3	0.0134			EGR2	1
Embryonic Development, Organismal Development, Tissue Development	formation of rhombomere 5	0.0134			EGR2	1
Auditory and Vestibular System Development and Function, Connective Tissue Development and Function, Embryonic Development, Organ Development, Organismal Development, Skeletal and Muscular System Development and Function, Tissue Development	formation of superior semicircular canal	0.0134			NTN1	1
Drug Metabolism	formation of triazolam	0.0134			CYP3A5	1
Embryonic Development, Organismal Development, Tissue Development	formation of vestibular fusion plate	0.0134			NTN1	1
Cellular Compromise, DNA Replication, Recombination, and Repair	fragmentation of heterochromatin	0.0134			LMNA	1
Lymphoid Tissue Structure and Development	frequency of marginal-zone B lymphocytes	0.0134			CBL	1
Embryonic Development, Tissue Morphology	fusion of trophoblast	0.0134			INHBA	1
Small Molecule Biochemistry	generation of bilirubin	0.0134			HMOX1	1
Reproductive System Development and Function	glycerol permeability of oocytes	0.0134			AQP3	1
Connective Tissue Disorders, Developmental Disorder, Hereditary Disorder, Organismal Injury and Abnormalities, Skeletal and Muscular Disorders	gracile bone dysplasia	0.0134			FAM111A	1
Gastrointestinal Disease, Hepatic System Disease, Metabolic Disease, Organismal Injury and Abnormalities	grade 2-3 hepatic steatosis	0.0134			SREBF1	1
Cancer, Organismal Injury and Abnormalities, Reproductive System Disease	grade 4 prostatic carcinoma	0.0134			CKB	1
Cancer, Hematological Disease, Organismal Injury and Abnormalities	growth of plasmacytoma	0.0134			INHBA	1
Cardiovascular Disease, Cell Death and Survival, Connective Tissue Disorders, Developmental Disorder, Hematological Disease, Hereditary Disorder, Metabolic Disease, Organismal Injury and Abnormalities	heme oxygenase-1 deficiency	0.0134			HMOX1	1
Hereditary Disorder, Neurological Disease, Organismal Injury and Abnormalities	hereditary spastic paraplegia autosomal recessive 15	0.0134			ZFYVE26	1
Infectious Diseases	highly advanced tuberculosis	0.0134			SPP1	1
Small Molecule Biochemistry	homeostasis of bilirubin	0.0134			HMOX1	1
Cellular Function and Maintenance	homeostasis of plasmacytoid dendritic cells	0.0134			TYROBP	1
Cardiovascular Disease, Connective Tissue Disorders, Organismal Injury and Abnormalities, Reproductive System Disease, Tissue Morphology	hyalinization of arteriole	0.0134			SPP1	1
Drug Metabolism	hydroxylation of coumarin	0.0134			CYP2A6 (includes others)	1
Lipid Metabolism, Small Molecule Biochemistry	hydroxylation of tacrolimus	0.0134			CYP3A5	1
Drug Metabolism	hydroxylation of triazolam	0.0134			CYP3A5	1
Hematological Disease, Hereditary Disorder, Immunological Disease, Organismal Injury and Abnormalities	hyper IgM syndrome type 3	0.0134			CD40	1
Cardiovascular Disease, Organismal Injury and Abnormalities, Respiratory Disease	hypertension of lung	0.0134			HMOX1	1
Organismal Injury and Abnormalities, Tissue Morphology	hypertrophy of brown fat pad	0.0134			SREBF1	1
Neurological Disease, Organismal Injury and Abnormalities	hypomyelination of thalamus	0.0134			TYROBP	1
Cell-To-Cell Signaling and Interaction, Cellular Growth and Proliferation, Hematological System Development and Function	induction of B cell hybridoma cells	0.0134			INHBA	1
Cell-To-Cell Signaling and Interaction, Cellular Growth and Proliferation, Hematological System Development and Function	induction of CD8+ T lymphocyte	0.0134			CD40	1
Cell-To-Cell Signaling and Interaction, Cellular Growth and Proliferation	induction of pancreatic cancer cell lines	0.0134			INHBA	1
Cellular Growth and Proliferation, Hematological System Development and Function	inhibition of class-switched memory B lymphocytes	0.0134			FCGR2B	1
Gastrointestinal Disease, Organismal Injury and Abnormalities	injury of gastric mucosa	0.0134			HMOX1	1
Cardiovascular Disease, Cellular Compromise, Organismal Injury and Abnormalities, Skeletal and Muscular Disorders, Tissue Morphology	injury of ventricular myocytes	0.0134			PDCD4	1
Cell Morphology, Cellular Movement, Nervous System Development and Function	innervation of parasympathetic neurons	0.0134			GFRA2	1
Cancer, Cardiovascular Disease, Organismal Injury and Abnormalities, Skeletal and Muscular Disorders	intimal hyperplasia of smooth muscle cells	0.0134			CBL	1
Cell Morphology, Nervous System Development and Function, Neurological Disease, Tissue Morphology	lack of Cajal-Retzius neurons	0.0134			TP73	1
Cell Morphology, Digestive System Development and Function, Gastrointestinal Disease, Organ Morphology, Organismal Development, Organismal Injury and Abnormalities	lack of enterocytes	0.0134			TP73	1
Hematological Disease, Organismal Injury and Abnormalities	leakage of blood	0.0134			IL1R2	1
Cardiovascular Disease, Developmental Disorder, Hereditary Disorder, Organismal Functions, Organismal Injury and Abnormalities, Skeletal and Muscular Disorders	limb girdle muscular dystrophy type 1b	0.0134			LMNA	1
Cardiovascular System Development and Function, Embryonic Development, Organ Development, Organ Morphology, Organismal Development, Tissue Development	looping morphogenesis of heart tissue	0.0134			TMOD1	1
Cell Death and Survival, Tissue Morphology	loss of myeloid progenitor cells	0.0134			PTCH2	1
Cell Death and Survival	loss of pro-B lymphocytes	0.0134			PTCH2	1
Cell Death and Survival	loss of thymocytes	0.0134			PTCH2	1
Cell Death and Survival	lysis of splenocytes	0.0134			FCGR2B	1
Cellular Function and Maintenance	maintenance of gamma-delta T lymphocytes	0.0134			IL7R	1
Cancer, Gastrointestinal Disease, Hepatic System Disease, Organismal Injury and Abnormalities	malignant hepatocellular carcinoma	0.0134			SREBF1	1
Cellular Development, Hematological System Development and Function, Lymphoid Tissue Structure and Development	maturation of bone marrow-derived immature dendritic cells	0.0134			HMOX1	1
Cellular Development, Embryonic Development, Organ Development, Organismal Development, Tissue Development	maturation of myoblasts	0.0134			HMOX1	1
Cellular Development, Hematological System Development and Function, Hematopoiesis, Lymphoid Tissue Structure and Development	maturation of plasmacytoid precursor dendritic cells	0.0134			CD40	1
Cellular Development	maturation of satellite cells	0.0134			HMOX1	1
Connective Tissue Development and Function, Nervous System Development and Function	mechanotransduction of fibroblast cell lines	0.0134			LMNA	1
Developmental Disorder, Hereditary Disorder, Organismal Injury and Abnormalities, Renal and Urological Disease	meckel syndrome type 7	0.0134			NPHP3	1
Developmental Disorder, Hereditary Disorder, Neurological Disease, Organismal Injury and Abnormalities	megalencephaly-polymicrogyria-polydactyly-hydrocephalus syndrome type 3	0.0134			CCND2	1
Connective Tissue Disorders, Developmental Disorder, Gastrointestinal Disease, Hereditary Disorder, Neurological Disease, Ophthalmic Disease, Organismal Injury and Abnormalities, Skeletal and Muscular Disorders	mental retardation, anterior maxillary protrusion, and strabismus	0.0134			SOBP	1
Drug Metabolism	metabolism of alprazolam	0.0134			CYP3A5	1
Small Molecule Biochemistry	metabolism of cisapride	0.0134			CYP2A6 (includes others)	1
Drug Metabolism, Lipid Metabolism, Small Molecule Biochemistry, Vitamin and Mineral Metabolism	metabolism of docetaxel	0.0134			CYP3A5	1
Nucleic Acid Metabolism, Small Molecule Biochemistry	metabolism of imatinib	0.0134			CYP3A5	1
Drug Metabolism, Small Molecule Biochemistry	metabolism of indinavir	0.0134			CYP3A5	1
Lipid Metabolism, Small Molecule Biochemistry	metabolism of tacrolimus	0.0134			CYP3A5	1
Small Molecule Biochemistry	metabolism of trazodone	0.0134			CYP3A5	1
Drug Metabolism	metabolism of triazolam	0.0134			CYP3A5	1
Small Molecule Biochemistry	metabolism of vincristine	0.0134			CYP3A5	1
Cancer, Organismal Injury and Abnormalities	metastasis of skin cell lines	0.0134			CXCL2	1
Cellular Movement, Hematological System Development and Function, Immune Cell Trafficking, Inflammatory Response	migration of tumor-infiltrating dendritic cells	0.0134			CD40	1
Developmental Disorder, Hereditary Disorder, Metabolic Disease, Organismal Injury and Abnormalities	mitochondrial complex V deficiency nuclear type 3	0.0134			ATP5E	1
Cardiovascular Disease, Hematological Disease, Organismal Injury and Abnormalities	moderate anemia	0.0134			TP73	1
Cardiovascular Disease, Developmental Disorder, Hereditary Disorder, Organismal Injury and Abnormalities, Skeletal and Muscular Disorders	muscular dystrophy of cardiac muscle	0.0134			LMNA	1
Cellular Development, Cellular Growth and Proliferation, Embryonic Development, Organ Development, Organismal Development, Skeletal and Muscular System Development and Function, Tissue Development	myogenesis of skeletal muscle satellite cells	0.0134			SENP2	1
Cell Death and Survival, Organismal Injury and Abnormalities, Reproductive System Disease	necrosis of uterus	0.0134			F13A1	1
Cardiovascular System Development and Function, Organismal Development, Reproductive System Development and Function	neovascularization of placenta	0.0134			NTN1	1
Developmental Disorder, Hereditary Disorder, Organismal Injury and Abnormalities, Renal and Urological Disease	nephronophthisis type 3	0.0134			NPHP3	1
Cellular Assembly and Organization, Cellular Function and Maintenance, Skeletal and Muscular System Development and Function, Tissue Development	organization of thin filaments	0.0134			TMOD1	1
Cell Morphology	osmotic water permeability of basolateral membrane	0.0134			AQP3	1
Cellular Development, Cellular Growth and Proliferation, Nervous System Development and Function, Organ Development, Tissue Development	outgrowth of precerebellar neuron	0.0134			NTN1	1
Drug Metabolism, Energy Production	oxidation of midazolam	0.0134			CYP3A5	1
Cell Morphology, Cellular Function and Maintenance, Hematological System Development and Function, Inflammatory Response	oxidation of neutrophils	0.0134			CCL3	1
Drug Metabolism, Energy Production, Small Molecule Biochemistry	oxidation of nifedipine	0.0134			CYP3A5	1
Drug Metabolism, Energy Production	oxidation of triazolam	0.0134			CYP3A5	1
Cellular Compromise	oxidative stress response of macrophage cancer cell lines	0.0134			HMOX1	1
Cellular Compromise	oxidative stress response of melanoma cell lines	0.0134			HMOX1	1
Lipid Metabolism, Small Molecule Biochemistry	phosphorylation of 1-oleoylglycerol	0.0134			AGK	1
Lipid Metabolism, Small Molecule Biochemistry	phosphorylation of diacylglycerol	0.0134			AGK	1
Carbohydrate Metabolism, Lipid Metabolism, Small Molecule Biochemistry	phosphorylation of lysophosphatidic acid	0.0134			AGK	1
Developmental Disorder, Skeletal and Muscular Disorders	postaxial polydactyly type A6	0.0134			ZNF141	1
Cell Cycle, Cellular Development, Embryonic Development, Hematological System Development and Function, Hematopoiesis, Lymphoid Tissue Structure and Development, Organ Development, Organismal Development	pre-TCR checkpoint of pro-T3 thymocytes	0.0134			TYROBP	1
Tissue Development	preservation of articular cartilage	0.0134			F13A1	1
Endocrine System Disorders, Hereditary Disorder, Neurological Disease, Organismal Injury and Abnormalities, Reproductive System Disease	progressive leukoencephalopathy with ovarian failure	0.0134			AARS2	1
Cell-mediated Immune Response, Cellular Development, Cellular Function and Maintenance, Cellular Growth and Proliferation, Embryonic Development, Hematological System Development and Function, Hematopoiesis, Lymphoid Tissue Structure and Development, Organ Development, Organismal Development, Tissue Development	proliferation of single positive thymocytes	0.0134			IL7R	1
Tissue Development	proliferation of synovial membrane	0.0134			SPP1	1
Metabolic Disease, Psychological Disorders	protection against nicotine dependence	0.0134			CYP2A6 (includes others)	1
Developmental Disorder, Hereditary Disorder, Metabolic Disease, Neurological Disease, Organismal Injury and Abnormalities	pyruvate dehydrogenase e1-alpha deficiency	0.0134			PDHA1	1
Hematological System Development and Function, Tissue Morphology	quantity of B cell hybridoma cells	0.0134			INHBA	1
Nervous System Development and Function, Organ Morphology, Tissue Morphology	quantity of commissural neurons	0.0134			NTN1	1
Cellular Assembly and Organization	quantity of exosomes	0.0134			LITAF	1
Organ Morphology, Respiratory System Development and Function, Tissue Morphology	quantity of lung tissue	0.0134			HMOX1	1
Hematological System Development and Function, Lymphoid Tissue Structure and Development, Tissue Morphology	quantity of memory natural killer cells	0.0134			EGR2	1
Digestive System Development and Function, Nervous System Development and Function, Organ Morphology, Tissue Morphology	quantity of myenteric ganglion cells	0.0134			GFRA2	1
Cellular Assembly and Organization	quantity of peripheral heterochromatin	0.0134			LMNA	1
Nervous System Development and Function, Tissue Morphology	quantity of stellate interneurons	0.0134			CCND2	1
Embryonic Development, Tissue Morphology	quantity of testis cord	0.0134			INHBA	1
Endocrine System Development and Function, Nervous System Development and Function, Organ Morphology, Tissue Morphology	quantity of vasopressin neurons	0.0134			NTN1	1
Cardiovascular System Development and Function, Tissue Development	re-endothelialization of endothelial tissue	0.0134			SPP1	1
Cellular Function and Maintenance, Molecular Transport	reabsorption of chloride	0.0134			SORL1	1
Cellular Assembly and Organization	rearrangement of microtubule bundles	0.0134			CBL	1
Cellular Assembly and Organization	reassembly of GW body	0.0134			LMNA	1
Cell Death and Survival, Cellular Function and Maintenance, Connective Tissue Development and Function, Skeletal and Muscular System Development and Function	reconstitution of osteoclasts	0.0134			TYROBP	1
Drug Metabolism, Protein Synthesis	reduction of glutathione	0.0134			TXNRD3	1
Cellular Function and Maintenance, Hematological System Development and Function	regulation of inflammatory leukocytes	0.0134			SPP1	1
Inflammatory Response	rejection of kidney	0.0134			CYP3A5	1
Infectious Diseases	release of human herpesvirus 4	0.0134			LMNA	1
Developmental Disorder, Endocrine System Disorders, Gastrointestinal Disease, Hepatic System Disease, Hereditary Disorder, Organismal Injury and Abnormalities, Renal and Urological Disease	renal-hepatic-pancreatic dysplasia type 1	0.0134			NPHP3	1
Organ Morphology, Reproductive System Development and Function	reorganization of ovarian follicle	0.0134			INHBA	1
Cell-To-Cell Signaling and Interaction	retention of cell-associated matrix	0.0134			SPP1	1
Hereditary Disorder, Ophthalmic Disease, Organismal Injury and Abnormalities	retinitis pigmentosa type 42	0.0134			KLHL7	1
Cell Morphology, Cellular Development, Cellular Growth and Proliferation, Embryonic Development	sprouting of brain cancer cell lines	0.0134			NTN1	1
Gastrointestinal Disease, Hepatic System Disease, Organismal Injury and Abnormalities	stage III-IV hepatic fibrosis	0.0134			SREBF1	1
Cancer, Organismal Injury and Abnormalities, Respiratory Disease	stage T1 laryngeal squamous cell carcinoma	0.0134			SPP1	1
Cancer, Organismal Injury and Abnormalities, Respiratory Disease	stage T2 laryngeal squamous cell carcinoma	0.0134			SPP1	1
Cell-To-Cell Signaling and Interaction, Cellular Growth and Proliferation, Hematological System Development and Function, Inflammatory Response	stimulation of Langerhans cells	0.0134			CD40	1
Lipid Metabolism, Small Molecule Biochemistry	stimulation of tretinoin	0.0134			RARA	1
Skeletal and Muscular System Development and Function	striation of myofibrils	0.0134			TMOD1	1
Cell Death and Survival, Skeletal and Muscular System Development and Function	survival of smooth muscle cell lines	0.0134			HMOX1	1
Lipid Metabolism, Small Molecule Biochemistry	synthesis of C16:1 fatty acid	0.0134			SREBF1	1
Ophthalmic Disease, Organismal Injury and Abnormalities	tapetoretinal degeneration	0.0134			NPHP3	1
Cell-To-Cell Signaling and Interaction	targeting of B lymphocytes	0.0134			FCGR2B	1
Tissue Morphology	thickness of fibrous cap	0.0134			HMOX1	1
Connective Tissue Development and Function, Skeletal and Muscular System Development and Function	torsional strength of femur	0.0134			SPP1	1
Cardiovascular System Development and Function, Cellular Development, Organismal Development, Tissue Development	transdifferentiation of aortic ring tissue	0.0134			VNN1	1
Cellular Movement	transendothelial migration of myeloma cell lines	0.0134			SPP1	1
Digestive System Development and Function	transition of small intestine	0.0134			GFRA2	1
Cellular Movement	turning of growth cone	0.0134			NTN1	1
Developmental Disorder, Hematological Disease, Hereditary Disorder, Organismal Injury and Abnormalities	type II factor XIII deficiency	0.0134			F13A1	1
Amino Acid Metabolism, Molecular Transport, Small Molecule Biochemistry	uptake of L-alanine	0.0134			SLC3A2	1
Amino Acid Metabolism, Molecular Transport, Small Molecule Biochemistry	uptake of L-serine	0.0134			SLC3A2	1
Molecular Transport	uptake of arsenite	0.0134			AQP9	1
Carbohydrate Metabolism, Molecular Transport, Small Molecule Biochemistry	uptake of glycerol	0.0134			AQP9	1
Cardiovascular Disease, Neurological Disease, Organismal Injury and Abnormalities	vasospasm of basilar artery	0.0134			HMOX1	1
Hereditary Disorder, Ophthalmic Disease, Organismal Injury and Abnormalities	vitreoretinopathy neovascular inflammatory	0.0134			CAPN5	1
Cell Death and Survival	cytolysis	0.0137		-0.068	AQP9,F7,FCGR2B,GZMM,HMOX1,IL7R,LILRB1,SPP1,TYROBP	9
Cellular Movement, Reproductive System Development and Function	cell movement of gonadal cell lines	0.0138			ADAM19,CCL3,ITGA9,SPP1	4
Cell Cycle	interphase of carcinoma cell lines	0.0138			CCNG2,HMOX1,RPL7A,SPP1	4
Cellular Compromise, Hypersensitivity Response, Inflammatory Response	degranulation of mast cells	0.0139		0.686	DBN1,DEFB103A/DEFB103B,FCGR2B,GRK5,HMOX1,HSD11B1	6
Lymphoid Tissue Structure and Development, Tissue Morphology	quantity of lymph follicle	0.0139		-0.447	ARHGDIB,CD40,FCGR2B,ICOSLG/LOC102723996,IL7R,TYROBP	6
Cellular Development, Cellular Growth and Proliferation, Hematological System Development and Function, Hematopoiesis, Lymphoid Tissue Structure and Development, Tissue Development	hematopoiesis of mononuclear leukocytes	0.0142		-1.161	CBL,CCL3,CCND2,CD40,CXCL1,CXCL5,EGR2,FCGR2B,GIMAP1,ICOSLG/LOC102723996,IL7R,INHBA,LILRB1,MBD2,MINK1,RARA,SLC3A2,SPP1,TYROBP,USP4	20
Nervous System Development and Function	myelination	0.0143			ADAM19,EGR2,LMNA,MOBP,NAB2,RARA,TYROBP	7
Cardiovascular Disease, Organismal Injury and Abnormalities	atherogenesis	0.0145			CD40,CXCL2,HMOX1,SPP1	4
Cell-To-Cell Signaling and Interaction, Cellular Growth and Proliferation	stimulation of cells	0.0145		-0.219	CCL18,CCL24,CCND2,CD40,CXCL5,HMOX1,ICOSLG/LOC102723996,INHBA,RARA,SPP1	10
Cell-To-Cell Signaling and Interaction, Cellular Movement, Hematological System Development and Function, Immune Cell Trafficking, Inflammatory Response	recruitment of phagocytes	0.0146		-1.017	CCL3,CD40,CXCL1,CXCL2,CXCL5,F13A1,FCGR2B,NTN1,SPP1	9
Connective Tissue Disorders, Inflammatory Disease, Inflammatory Response, Organismal Injury and Abnormalities, Skeletal and Muscular Disorders	polyarthritis	0.0147		1.231	CCL3,F13A1,FCGR2B,IL1R2,SORL1,SPP1,TARP	7
Cell Cycle	arrest in G1 phase of B-lymphocyte derived cell lines	0.0147			CCND2,INHBA	2
Cell-mediated Immune Response, Cellular Development, Cellular Function and Maintenance, Cellular Growth and Proliferation, Embryonic Development, Hematological System Development and Function, Hematopoiesis, Lymphoid Tissue Structure and Development, Organ Development, Organismal Development, Tissue Development	arrest in development of T lymphocytes	0.0147			CBL,EGR2	2
Neurological Disease	hypernociception	0.0147			CXCL1,CXCL2	2
Cellular Movement	migration of myeloma cell lines	0.0147			CD40,SPP1	2
Cancer, Cellular Development, Cellular Growth and Proliferation, Hematological Disease, Organismal Injury and Abnormalities, Tumor Morphology	proliferation of multiple myeloma cells	0.0147			CCL3,SPP1	2
Neurological Disease	demyelinating peripheral neuropathy	0.0152			EGR2,FCGR2B,LITAF,LMNA	4
Cellular Development, Cellular Growth and Proliferation, Embryonic Development, Hematological System Development and Function, Hematopoiesis, Lymphoid Tissue Structure and Development, Organ Development, Organismal Development, Tissue Development	lymphopoiesis	0.0153		-1.362	CBL,CCL3,CCND2,CD40,CXCL1,CXCL5,EGR2,FCGR2B,GIMAP1,ICOSLG/LOC102723996,IL7R,INHBA,LILRB1,MBD2,MINK1,SLC3A2,SPP1,TYROBP,USP4	19
Tissue Morphology	quantity of tumor cell lines	0.0153		-0.199	CD40,HMOX1,IL7R,INHBA,TP73,ZFYVE26	6
Gastrointestinal Disease, Inflammatory Disease	gastroenteritis	0.0155			ATP1B1,CCL18,CD40,CKB,CXCL2,CXCL5,HMOX1,HSD11B1,ICOSLG/LOC102723996,SPP1,TARP	11
Cancer, Organismal Injury and Abnormalities	advanced malignant tumor	0.0155		0.141	CCND2,CD40,CXCL1,CXCL2,CXCL5,CYP3A5,FCGR2B,HMOX1,HSD11B1,ICOSLG/LOC102723996,INHBA,ITGA9,LILRB1,MALAT1,MBD2,NTN1,PDCD4,RARA,SPP1,STAB1,SYNPO2L,TP73,USP4	23
Organismal Functions	weakness	0.0157			BTD,DPAGT1,LMNA,NAB2,PRKAB2	5
Cellular Development	maturation of lymphatic system cells	0.0157		-0.201	CCND2,CD40,ICOSLG/LOC102723996,IL7R,RARA,TYROBP	6
Cellular Development, Hematological System Development and Function, Hematopoiesis	maturation of hematopoietic progenitor cells	0.0159		-1.941	CCND2,CD40,RARA,TYROBP	4
Cancer, Organismal Injury and Abnormalities	neuroepithelial tumor	0.0161			ALPK1,ATP1B1,CAPN5,CBL,CCL3,CCND2,CD40,CXCL1,ENC1,FAM111A,GRK5,KMT2C,MBD2,MOBP,NUDT10,PBRM1,PCMTD1,PRKCSH,PRMT5,RARA,SPP1,SUMO3,TARP,TRIM33	24
Cellular Development, Hematological System Development and Function, Lymphoid Tissue Structure and Development	maturation of leukocytes	0.0162		-0.612	CD40,FCGR2B,HMOX1,ICOSLG/LOC102723996,IL7R,INHBA,RARA,TYROBP	8
Cellular Function and Maintenance	internalization by kidney cell lines	0.0163			CCL3,CD163,SORL1	3
Cell-To-Cell Signaling and Interaction, Cellular Movement, Hematological System Development and Function, Immune Cell Trafficking	recruitment of granulocytes	0.0165		-1.454	CCL24,CCL3,CXCL1,CXCL2,CXCL5,FCGR2B,NTN1,SPP1	8
Cardiovascular Disease, Organismal Injury and Abnormalities	arterial calcification	0.0168			SPP1,VNN1	2
Cell Cycle	cell cycle progression of bone marrow cells	0.0168			FCGR2B,PTCH2	2
Cell Cycle	cell cycle progression of myeloid cells	0.0168			FCGR2B,PTCH2	2
Cell Death and Survival	cell death of uterus	0.0168			CCL24,F13A1	2
Connective Tissue Disorders, Inflammatory Disease, Inflammatory Response, Organismal Injury and Abnormalities, Skeletal and Muscular Disorders	experimentally-induced arthritis	0.0172		1.235	CXCL2,F13A1,FCGR2B,HMOX1,IL1R2,SPP1	6
Cellular Function and Maintenance	cellular homeostasis	0.0173		-0.672	AQP3,ATP1B1,CBL,CCL18,CCL24,CCL3,CD40,CKB,CXCL1,CXCL2,CXCL5,DEFB103A/DEFB103B,EGR2,F7,FCGR2B,G6PC2,GIMAP1,GZMK,GZMM,HMOX1,HSD11B1,ICOSLG/LOC102723996,IL7R,INHBA,LILRB1,MBD2,MINK1,NME2,PRKAB2,PRND,RAP2C,SLC3A2,SORL1,SPP1,TP73,TYROBP,USP4	37
Cell-To-Cell Signaling and Interaction	signaling of blood cells	0.0175			CBL,DBN1,FCGR2B	3
Cancer, Organismal Injury and Abnormalities	head and neck neoplasia	0.0175			ADAM19,ALPK1,ANKRD33B,ATP1B1,CAPN5,CBL,CCND2,CTBS,CXCL1,CXCL2,CYP2A6 (includes others),DPAGT1,GRK5,HMOX1,INHBA,ITGA9,ITGAX,KMT2C,LMNA,MALAT1,METTL18,MINK1,NUDT10,PBRM1,PCMTD1,PDHA1,POM121/POM121C,PRKCSH,PTCH2,RAB27B,RARA,RPL7A,SIPA1L3,SNED1,SORL1,SPP1,SUMO3,TADA1,TP73,TRIM33,TYROBP,ZNF141	42
Cellular Movement, Hematological System Development and Function, Immune Cell Trafficking	migration of granulocytes	0.0177		-1.282	CCL24,CCL3,CXCL1,CXCL2,CXCL5,SPP1	6
Cell-To-Cell Signaling and Interaction	response of myeloid cells	0.0181		-0.299	CCL3,CXCL1,DBN1,FCGR2B,HMOX1,ITGAX,NTN1,TYROBP	8

## Sheet: TOX FUNCTIONS
Categories	Diseases or Functions Annotation	p-Value	Predicted Activation State	Activation z-score	Molecules	# Molecules
Liver Inflammation/Hepatitis	inflammation of liver	0.000462		-0.73	CBL,CCL3,CXCL1,CXCL2,CXCL5,CYP3A5,FCGR2B,HMOX1,RARA,SPP1,STAB1,TARP,TP73,TYROBP	14
Congenital Heart Anomaly	perimembranous ventricular septal defect	0.00197			ADAM19,PDS5B,RARA	3
Renal Inflammation, Renal Nephritis	diffuse proliferative lupus nephritis	0.00259			CD40,SPP1	2
Liver Inflammation/Hepatitis	infection by hepatitis B virus	0.0033			CYP3A5,FCGR2B,RARA,TP73	4
Liver Damage	injury of liver	0.00355		-0.555	CCL3,CD40,CXCL1,CYP3A5,FCGR2B,HMOX1,INHBA,SPP1,STAB1,TP73	10
Kidney Failure	ischemic acute renal failure	0.00606			ATP1B1,HMOX1	2
Liver Inflammation/Hepatitis	viral hepatitis	0.0104			CCL3,CYP3A5,FCGR2B,RARA,SPP1,TP73	6
Liver Inflammation/Hepatitis	alcoholic hepatitis	0.0105			CXCL1,CXCL2,CXCL5	3
Nephrosis	adolescent nephronophthisis	0.0134			NPHP3	1
Renal Damage	damage of peritubular capillary	0.0134			NTN1	1
Cardiac Dilation	dilated cardiomyopathy 1A	0.0134			LMNA	1
Cardiac Dilation	dilated cardiomyopathy with hypergonadotropic hypogonadism	0.0134			LMNA	1
Liver Steatosis	grade 2-3 hepatic steatosis	0.0134			SREBF1	1
Cardiac Damage, Cardiac Degeneration	injury of ventricular myocytes	0.0134			PDCD4	1
Hepatocellular Carcinoma, Liver Hyperplasia/Hyperproliferation	malignant hepatocellular carcinoma	0.0134			SREBF1	1
Nephrosis	nephronophthisis type 3	0.0134			NPHP3	1
Renal Dysplasia	renal-hepatic-pancreatic dysplasia type 1	0.0134			NPHP3	1
Liver Fibrosis	stage III-IV hepatic fibrosis	0.0134			SREBF1	1
Renal Enlargement	hypertrophy of kidney	0.0224			HSD11B1,RARA,STAB1	3
Liver Steatosis	hepatic steatosis	0.0246		0.832	CD40,HMOX1,HSD11B1,LMNA,NPHP3,PDHA1,SPP1,SREBF1,TARP	9
Renal Hydronephrosis	autoimmune hydronephrosis	0.0267			FCGR2B	1
Liver Fibrosis	carbon tetrachloride-induced liver fibrosis	0.0267			STAB1	1
Glomerular Injury, Renal Degeneration	hyalinization of renal glomerulus	0.0267			SREBF1	1
Renal Hyperplasia/Hyperproliferation	hyperplasia of distal tubule	0.0267			HSD11B1	1
Renal Enlargement	hypertrophy of distal tubule	0.0267			HSD11B1	1
Renal Inflammation, Renal Nephritis	mild glomerulonephritis	0.0267			FCGR2B	1
Liver Proliferation	proliferation of hepatic progenitor cells	0.0267			INHBA	1
Cardiac Enlargement	hypertrophy of ventricular myocytes	0.0318			INHBA,PRMT5	2
Renal Necrosis/Cell Death	necrosis of renal tubule	0.0325			HMOX1,NTN1,SPP1	3
Cardiac Dilation	dilation of left ventricle	0.0347			LMNA,SPP1	2
Liver Fibrosis	migration of hepatic stellate cells	0.0347			CCL3,SPP1	2
Liver Cirrhosis	cirrhosis of liver	0.0362			ATP1B1,CYP3A5,IL7R,SPP1,TARP,TP73	6
Renal Inflammation, Renal Nephritis	lupus nephritis	0.0375			CD40,FCGR2B,SPP1	3
Liver Fibrosis	fibrosis of liver	0.0394		-1.103	FCGR2B,HMOX1,SPP1,SREBF1,STAB1	5
Liver Steatosis	advanced stage hepatic steatosis	0.0397			SPP1	1
Liver Cholestasis	secretion of taurocholic acid	0.0397			HMOX1	1
Kidney Failure	acute renal failure	0.0448			ATP1B1,HMOX1,SPP1	3
Cardiac Damage	damage of heart	0.0467			HMOX1,INHBA,PDCD4	3
Liver Cirrhosis	advanced stage cirrhosis	0.0526			F7	1
Liver Fibrosis	experimentally-induced hepatic fibrosis	0.0526			SPP1	1
Kidney Failure	nephrotoxic acute renal failure	0.0526			HMOX1	1
Liver Damage, Liver Inflammation/Hepatitis	chronic hepatitis	0.0566			CCL3,CYP3A5,SPP1,STAB1,TP73	5
Liver Cirrhosis	Cirrhosis	0.0614			ATP1B1,CYP3A5,F7,IL7R,SPP1,TARP,TP73	7
Cardiac Proliferation	proliferation of cardiomyocytes	0.0633			HMOX1,RARA,TP73	3
Renal Proliferation	arrest in growth of kidney cell lines	0.0654			LMNA	1
Liver Cirrhosis	compensated cirrhosis	0.0654			CYP3A5	1
Renal Dilation	dilation of collecting tubule	0.0654			PRKCSH	1
Liver Dysplasia	dysplasia of liver	0.0654			RARA	1
Renal Inflammation, Renal Nephritis	experimental crescentic glomerulonephritis	0.0654			SPP1	1
Cardiac Arrythmia	idiopathic ventricular fibrillation	0.0654			LMNA	1
Decreased Levels of Albumin	increased uptake of albumin	0.0654			NTN1	1
Liver Damage, Liver Inflammation/Hepatitis	infection by Hepatitis C virus genotype 1	0.0654			CYP3A5	1
Hepatocellular Carcinoma, Liver Hyperplasia/Hyperproliferation	progressive hepatocellular carcinoma	0.0654			SREBF1	1
Cardiac Fibrosis	perivascular fibrosis	0.0779			HMOX1	1
Liver Damage	reperfusion injury of liver	0.0779			HMOX1	1
Cardiac Damage	injury of heart	0.0799			INHBA,PDCD4	2
Renal Hydronephrosis	hydronephrosis	0.0874			FCGR2B,ITGA9,RARA	3
Kidney Failure	acute tubular necrosis	0.0903			SPP1	1
Congenital Heart Anomaly	congenital heart block	0.0903			FCGR2B	1
Increased Levels of ALT	increased release of ALT	0.0903			SPP1	1
Liver Hyperplasia/Hyperproliferation	polycystic liver disease	0.0903			PRKCSH	1
Cardiac Inflammation	rheumatic carditis	0.0903			USP4	1
Renal Enlargement	hypertrophy of renal glomerulus	0.0921			RARA,STAB1	2
Glomerular Injury	glomerulosclerosis	0.102		-1.067	HMOX1,SPP1,SREBF1,STAB1	4
Cardiac Necrosis/Cell Death	apoptosis of cardiomyocytes	0.106		-0.753	CBL,HMOX1,INHBA,NTN1,SPP1	5
Cardiac Stenosis	stenosis of cardiac valve	0.109			ADAM19,SPP1	2
Increased Levels of Red Blood Cells	Increased Levels of Red Blood Cells	0.112			CCND2,HMOX1,INHBA	3
Cardiac Stenosis	calcific aortic valve stenosis	0.115			SPP1	1
Renal Dilation	dilation of kidney	0.115			PRKCSH	1
Renal Inflammation, Renal Nephritis	nephrotoxic nephritis	0.115			ICOSLG/LOC102723996	1
Renal Necrosis/Cell Death	apoptosis of renal tubule	0.122			HMOX1,NTN1	2
Cardiac Infarction	myocardial infarction	0.122			CD163,F13A1,F7,FCGR2B,HMOX1	5
Glomerular Injury, Renal Fibrosis	fibrosis of renal glomerulus	0.126			STAB1	1
Cardiac Arrythmia, Tachycardia	catecholaminergic polymorphic ventricular tachycardia type 1	0.15			LMNA	1
Liver Hyperbilirubinemia	hyperbilirubinemia	0.161			FCGR2B	1
Liver Damage, Liver Inflammation/Hepatitis	infection by Hepatitis C virus	0.167			CCL3,CYP3A5,SPP1	3
Liver Necrosis/Cell Death	focal necrosis of liver	0.184			TYROBP	1
Increased Levels of LDH	increased release of LDH	0.184			HMOX1	1
Congenital Heart Anomaly	atrioventricular septal defect and common atrioventricular junction	0.205			PDS5B	1
Cardiac Arrythmia	arrhythmogenic right ventricular dysplasia	0.216			LMNA	1
Glomerular Injury	formation of glomerular crescent	0.216			HMOX1	1
Renal Necrosis/Cell Death	apoptosis of renal tubular epithelial cells	0.227			NTN1	1
Heart Failure	cardiac death	0.237			GRK5	1
Renal Damage, Renal Tubule Injury	proximal tubular toxicity	0.242			CYP2A6 (includes others),SPP1	2
Glomerular Injury, Renal Damage	injury of renal glomerulus	0.247			SREBF1	1
Liver Steatosis	microvesicular hepatic steatosis	0.247			PDHA1	1
Glomerular Injury, Renal Fibrosis	fibrosis of kidney	0.257			SPP1,STAB1	2
Hepatocellular Carcinoma, Liver Hyperplasia/Hyperproliferation	development of hepatocellular carcinoma	0.257			RARA	1
Liver Hyperplasia/Hyperproliferation	liver carcinoma	0.27			ADAM19,ADAM23,AGAP1,AGK,ALPK1,ARVCF,ATP1B1,BTBD7,CD163,CD1A,CEP152,CXCL2,CYP2A6 (includes others),CYP3A5,DNAJC21,DPAGT1,ENC1,FHAD1,GZMK,HMOX1,HTRA4,IL1R2,IL7R,INHBA,ITGA9,ITIH5,KANSL1,KMT2C,L3MBTL3,LMNA,MALAT1,MARCH6,MARCH8,MBD2,MDFIC,MINK1,MINOS1-NBL1/NBL1,MOBP,NTN1,NTNG1,NUDT10,P2RX6,PBRM1,PDHA1,PFKP,PRKAB2,PRKCSH,PRND,PTPDC1,RARA,RNF215,RPL7A,SNED1,SNX2,SOBP,SORL1,SPP1,SREBF1,SREK1IP1,STAB1,TM…	68
Increased Levels of Hematocrit	Increased Levels of Hematocrit	0.277			HMOX1,SPP1	2
Renal Necrosis/Cell Death	cell viability of kidney cell lines	0.277			AQP3,F7	2
Liver Damage, Liver Inflammation/Hepatitis	chronic viral hepatitis	0.282			SPP1,TP73	2
Renal Damage	injury of kidney	0.302			NTN1,SREBF1	2
Liver Damage, Liver Inflammation/Hepatitis	chronic hepatitis B	0.306			TP73	1
Renal Inflammation, Renal Nephritis	glomerulonephritis	0.309			CD40,FCGR2B,HMOX1,SPP1	4
Cardiac Dilation	idiopathic dilated cardiomyopathy	0.315			LITAF	1
Renal Damage	reperfusion injury of kidney	0.315			NTN1	1
Cardiac Infarction	acute myocardial infarction	0.321			F13A1,FCGR2B	2
Congenital Heart Anomaly	persistent truncus arteriosus	0.325			RARA	1
Renal Inflammation, Renal Nephritis	Nephritis	0.337			CD40,FCGR2B,HMOX1,ICOSLG/LOC102723996,SPP1	5
Liver Hyperplasia/Hyperproliferation	liver tumor	0.341			ADAM19,ADAM23,AGAP1,AGK,ALPK1,ARVCF,ATP1B1,BTBD7,CD163,CD1A,CEP152,CXCL2,CYP2A6 (includes others),CYP3A5,DNAJC21,DPAGT1,ENC1,FHAD1,GZMK,HMOX1,HTRA4,IL1R2,IL7R,INHBA,ITGA9,ITIH5,KANSL1,KMT2C,L3MBTL3,LMNA,MALAT1,MARCH6,MARCH8,MBD2,MDFIC,MINK1,MINOS1-NBL1/NBL1,MOBP,NTN1,NTNG1,NUDT10,P2RX6,PBRM1,PDHA1,PFKP,PRKAB2,PRKCSH,PRND,PTPDC1,RARA,RNF215,RPL7A,SNED1,SNX2,SOBP,SORL1,SPP1,SREBF1,SREK1IP1,STAB1,TM…	70
Congenital Heart Anomaly	congenital heart disease	0.345			ADAM19,FCGR2B,PDS5B,RARA	4
Liver Cirrhosis	primary biliary cirrhosis	0.361			IL7R,SPP1	2
Cardiac Fibrosis	fibrosis of heart	0.375			HMOX1,LMNA,SPP1	3
Liver Inflammation/Hepatitis, Liver Steatosis	nonalcoholic steatohepatitis	0.377			TARP	1
Liver Necrosis/Cell Death	cell death of hepatocytes	0.382			CD40,HMOX1,INHBA	3
Kidney Failure	failure of kidney	0.4			ATP1B1,FCGR2B,HMOX1,SPP1	4
Congenital Heart Anomaly	double outlet right ventricle	0.418			RARA	1
Liver Steatosis	nonalcoholic fatty liver disease	0.418			SREBF1	1
Renal Necrosis/Cell Death	cell death of kidney cells	0.44		-1.461	F7,NTN1,SPNS1,SPP1,TP73,VOPP1	6
Cardiac Hypoplasia	hypoplasia of heart ventricle	0.441			PBRM1	1
Cardiac Dilation	primary dilated cardiomyopthy	0.441			LMNA	1
Renal Hypoplasia	hypoplasia of kidney	0.456			RARA	1
Renal Proliferation	cell proliferation of kidney cell lines	0.461			ENC1,LMNA,NTN1	3
Renal Necrosis/Cell Death	apoptosis of kidney cell lines	0.469		-0.853	F7,SPP1,TP73,VOPP1	4
Liver Necrosis/Cell Death	necrosis of liver	0.478		-0.106	CD40,HMOX1,INHBA,TYROBP	4
Liver Cholestasis	progressive familial intrahepatic cholestasis type 1	0.485			SREBF1	1
Liver Fibrosis, Liver Proliferation	proliferation of hepatic stellate cells	0.485			SPP1	1
Renal Necrosis/Cell Death	cell death of kidney cell lines	0.495		-1.177	F7,SPNS1,SPP1,TP73,VOPP1	5
Liver Proliferation	proliferation of liver cells	0.495			INHBA,RARA,SPP1	3
Hepatocellular Carcinoma, Liver Hyperplasia/Hyperproliferation	incidence of hepatocellular carcinoma	0.512			TP73	1
Liver Necrosis/Cell Death	apoptosis of hepatocytes	0.548			CD40,INHBA	2
Liver Damage, Liver Inflammation/Hepatitis	chronic hepatitis C	0.55			SPP1	1
Cardiac Arrythmia	cardiac fibrillation	0.563			ATP1B1,LMNA	2
Liver Failure	failure of liver	0.568			HMOX1	1
Liver Hyperplasia/Hyperproliferation	liver metastasis	0.574			ITGA9	1
Cardiac Dilation	dilated cardiomyopathy	0.579			LITAF,LMNA,STAB1	3
Cardiac Arteriopathy	coronary artery disease	1			CD163,HCAR3,MARCH6	3
Kidney Failure	end stage renal disease	1			FCGR2B	1
Hepatocellular Carcinoma, Liver Hyperplasia/Hyperproliferation	hepatocellular carcinoma	1			ATP1B1,CD163,CEP152,CXCL2,RARA,SPP1,SREBF1,STAB1,TP73	9
Cardiac Enlargement	hypertrophy of heart	1			GRK5,HMOX1,INHBA,PRMT5	4
Liver Proliferation	proliferation of hepatocytes	1			INHBA,RARA	2
