# Supplementary material for: Glucocorticoids promote apoptosis of proinflammatory monocytes by inhibiting ERK activity
Source: Cell Death Dis. 2018 Feb 15;9(3):267. doi: 10.1038/s41419-018-0332-4 (PMC5833693; doi:10.1038/s41419-018-0332-4)
Supplement: Supplementary file 7 — Supplemental Table S6 [file 41419_2018_332_MOESM7_ESM.xlsx]

## Sheet: GENE LIST
Symbol	Entrez Gene Name	Expr Fold Change	Location	Type(s)
AARS2	alanyl-tRNA synthetase 2, mitochondrial	1.851	Cytoplasm	enzyme
ABCC6	ATP binding cassette subfamily C member 6	1.552	Plasma Membrane	transporter
ACAP3	ArfGAP with coiled-coil, ankyrin repeat and PH domains 3	1.787	Nucleus	transcription regulator
ACTG1	actin gamma 1	-1.721	Cytoplasm	other
ACTR3	ARP3 actin related protein 3 homolog	-1.959	Plasma Membrane	other
ACY3	aminoacylase 3	2.132	Cytoplasm	enzyme
ADA	adenosine deaminase	-2.956	Cytoplasm	enzyme
ADAD1	adenosine deaminase domain containing 1	2.097	Nucleus	peptidase
ADAMTS6	ADAM metallopeptidase with thrombospondin type 1 motif 6	1.856	Extracellular Space	peptidase
ADCY3	adenylate cyclase 3	1.417	Plasma Membrane	enzyme
AGAP1	ArfGAP with GTPase domain, ankyrin repeat and PH domain 1	1.828	Cytoplasm	enzyme
AGK	acylglycerol kinase	1.551	Cytoplasm	kinase
ALDH1L2	aldehyde dehydrogenase 1 family member L2	1.783	Cytoplasm	enzyme
ALDOA	aldolase, fructose-bisphosphate A	-1.547	Cytoplasm	enzyme
ALPK1	alpha kinase 1	1.61	Other	kinase
ANGEL1	angel homolog 1	1.748	Extracellular Space	other
ANGPT2	angiopoietin 2	1.417	Extracellular Space	growth factor
ANXA5	annexin A5	-1.826	Plasma Membrane	transporter
APBB2	amyloid beta precursor protein binding family B member 2	1.981	Cytoplasm	other
APIP	APAF1 interacting protein	1.775	Cytoplasm	enzyme
APMAP	adipocyte plasma membrane associated protein	1.361	Plasma Membrane	enzyme
APRT	adenine phosphoribosyltransferase	1.771	Cytoplasm	enzyme
ARHGAP10	Rho GTPase activating protein 10	1.704	Cytoplasm	other
ARHGAP25	Rho GTPase activating protein 25	2.245	Cytoplasm	other
ARHGEF1	Rho guanine nucleotide exchange factor 1	3.872	Cytoplasm	other
ARMC8	armadillo repeat containing 8	1.825	Nucleus	other
ARVCF	armadillo repeat gene deleted in velocardiofacial syndrome	1.547	Plasma Membrane	other
ASB7	ankyrin repeat and SOCS box containing 7	1.995	Other	other
ASMTL	acetylserotonin O-methyltransferase-like	1.92	Cytoplasm	enzyme
ATP6V0A4	ATPase H+ transporting V0 subunit a4	1.602	Cytoplasm	transporter
B3GALT2	beta-1,3-galactosyltransferase 2	1.842	Cytoplasm	enzyme
B9D2	B9 protein domain 2	1.404	Cytoplasm	other
BAMBI	BMP and activin membrane bound inhibitor	1.633	Plasma Membrane	other
BBC3	BCL2 binding component 3	1.637	Cytoplasm	other
BMI1	BMI1 proto-oncogene, polycomb ring finger	-2.578	Nucleus	transcription regulator
BPESC1	blepharophimosis, epicanthus inversus and ptosis, candidate 1 (non-protein coding)	1.701	Other	other
BTBD7	BTB domain containing 7	1.6	Nucleus	other
BTRC	beta-transducin repeat containing E3 ubiquitin protein ligase	1.54	Cytoplasm	enzyme
BZW2	basic leucine zipper and W2 domains 2	1.861	Cytoplasm	translation regulator
C14orf79	chromosome 14 open reading frame 79	1.606	Other	other
C1QBP	complement C1q binding protein	-1.58	Cytoplasm	transcription regulator
C6orf62	chromosome 6 open reading frame 62	-1.73	Other	other
CACNA2D4	calcium voltage-gated channel auxiliary subunit alpha2delta 4	1.603	Plasma Membrane	ion channel
CADPS2	calcium dependent secretion activator 2	2.047	Plasma Membrane	other
CASC4	cancer susceptibility 4	1.67	Cytoplasm	other
CBL	Cbl proto-oncogene	1.62	Nucleus	transcription regulator
CBLN3	cerebellin 3 precursor	1.53	Extracellular Space	other
CCDC174	coiled-coil domain containing 174	1.641	Nucleus	other
CCDC57	coiled-coil domain containing 57	1.789	Other	other
CCDC69	coiled-coil domain containing 69	1.636	Other	other
CCL17	C-C motif chemokine ligand 17	4.517	Extracellular Space	cytokine
CCL2	C-C motif chemokine ligand 2	-3.119	Extracellular Space	cytokine
CCL7	C-C motif chemokine ligand 7	-1.99	Extracellular Space	cytokine
CCNC	cyclin C	1.974	Nucleus	kinase
CCNG2	cyclin G2	1.713	Nucleus	other
CCT2	chaperonin containing TCP1 subunit 2	-1.796	Cytoplasm	kinase
CD160	CD160 molecule	2.257	Plasma Membrane	transmembrane receptor
CD74	CD74 molecule	1.982	Plasma Membrane	transmembrane receptor
CDK17	cyclin dependent kinase 17	1.951	Cytoplasm	kinase
CEACAM6	carcinoembryonic antigen related cell adhesion molecule 6	1.649	Plasma Membrane	other
CEP135	centrosomal protein 135	1.708	Cytoplasm	other
CEP97	centrosomal protein 97	2.289	Cytoplasm	other
CFAP157	cilia and flagella associated protein 157	1.349	Other	other
CHMP2B	charged multivesicular body protein 2B	1.685	Cytoplasm	other
CITED2	Cbp/p300 interacting transactivator with Glu/Asp rich carboxy-terminal domain 2	1.75	Nucleus	transcription regulator
CKB	creatine kinase B	1.517	Cytoplasm	kinase
CKLF	chemokine like factor	1.982	Extracellular Space	cytokine
CLASP2	cytoplasmic linker associated protein 2	1.713	Cytoplasm	other
CLEC4A	C-type lectin domain family 4 member A	1.524	Plasma Membrane	transmembrane receptor
CLTA	clathrin light chain A	-2.406	Plasma Membrane	other
CMTM7	CKLF like MARVEL transmembrane domain containing 7	1.332	Extracellular Space	cytokine
COG6	component of oligomeric golgi complex 6	1.909	Cytoplasm	transporter
CSF2RA	colony stimulating factor 2 receptor alpha subunit	1.716	Plasma Membrane	transmembrane receptor
CST6	cystatin E/M	1.781	Extracellular Space	other
CTSC	cathepsin C	2.018	Cytoplasm	peptidase
CTSH	cathepsin H	2.104	Cytoplasm	peptidase
CUX2	cut like homeobox 2	1.611	Nucleus	transcription regulator
CXCL1	C-X-C motif chemokine ligand 1	-3.343	Extracellular Space	cytokine
CXCL2	C-X-C motif chemokine ligand 2	-1.854	Extracellular Space	cytokine
CXCR4	C-X-C motif chemokine receptor 4	1.675	Plasma Membrane	G-protein coupled receptor
CXorf38	chromosome X open reading frame 38	2.009	Other	other
CYP2A6 (includes others)	cytochrome P450 family 2 subfamily A member 6	2.264	Cytoplasm	enzyme
CYTH4	cytohesin 4	-1.808	Cytoplasm	other
DANCR	differentiation antagonizing non-protein coding RNA	1.905	Other	other
DCAF8	DDB1 and CUL4 associated factor 8	1.739	Other	other
DEFB103A/DEFB103B	defensin beta 103B	1.949	Extracellular Space	other
DENND1B	DENN domain containing 1B	-3.47	Other	other
DENND5B	DENN domain containing 5B	1.836	Cytoplasm	other
DGKE	diacylglycerol kinase epsilon	1.703	Cytoplasm	kinase
DHTKD1	dehydrogenase E1 and transketolase domain containing 1	2.257	Cytoplasm	enzyme
DIAPH3	diaphanous related formin 3	1.555	Cytoplasm	enzyme
DNAJA3	DnaJ heat shock protein family (Hsp40) member A3	1.625	Cytoplasm	other
DNAJC5	DnaJ heat shock protein family (Hsp40) member C5	1.673	Plasma Membrane	other
DYNLL1	dynein light chain LC8-type 1	-1.612	Cytoplasm	other
ECE2	endothelin converting enzyme 2	-1.756	Plasma Membrane	peptidase
ELK3	ELK3, ETS transcription factor	2.029	Nucleus	transcription regulator
ELMSAN1	ELM2 and Myb/SANT domain containing 1	-3.081	Nucleus	other
ENDOG	endonuclease G	1.409	Cytoplasm	enzyme
EPB41L4A	erythrocyte membrane protein band 4.1 like 4A	1.677	Extracellular Space	other
ETFA	electron transfer flavoprotein alpha subunit	1.746	Cytoplasm	transporter
F13A1	coagulation factor XIII A chain	3.089	Extracellular Space	enzyme
FABP5	fatty acid binding protein 5	-2.134	Cytoplasm	transporter
FAM104B	family with sequence similarity 104 member B	-2.44	Other	other
FAM111A	family with sequence similarity 111 member A	1.822	Nucleus	other
FAM149A	family with sequence similarity 149 member A	7.054	Other	other
FAM189B	family with sequence similarity 189 member B	2.185	Other	other
FAM69A	family with sequence similarity 69 member A	-1.771	Other	other
FANCI	Fanconi anemia complementation group I	2.558	Nucleus	other
FANCL	Fanconi anemia complementation group L	-1.551	Nucleus	enzyme
FAU	FAU, ubiquitin like and ribosomal protein S30 fusion	1.55	Cytoplasm	other
FCN1	ficolin 1	1.574	Extracellular Space	peptidase
FCRLA	Fc receptor like A	-1.488	Plasma Membrane	other
FENDRR	FOXF1 adjacent non-coding developmental regulatory RNA	1.734	Other	other
FKBP1A	FK506 binding protein 1A	-2.109	Cytoplasm	enzyme
FLOT1	flotillin 1	-3.975	Plasma Membrane	other
FN1	fibronectin 1	1.774	Extracellular Space	enzyme
FOXK1	forkhead box K1	1.783	Nucleus	transcription regulator
FUCA1	fucosidase, alpha-L- 1, tissue	-1.807	Cytoplasm	enzyme
G0S2	G0/G1 switch 2	1.735	Cytoplasm	other
GAD1	glutamate decarboxylase 1	1.761	Cytoplasm	enzyme
GALNT11	polypeptide N-acetylgalactosaminyltransferase 11	1.91	Cytoplasm	enzyme
GATS	GATS, stromal antigen 3 opposite strand	1.672	Other	other
GCNT3	glucosaminyl (N-acetyl) transferase 3, mucin type	-2.031	Plasma Membrane	enzyme
GNAL	G protein subunit alpha L	1.898	Cytoplasm	enzyme
GOLM1	golgi membrane protein 1	2.56	Cytoplasm	other
GRK5	G protein-coupled receptor kinase 5	1.581	Plasma Membrane	kinase
H1FNT	H1 histone family member N, testis specific	2.083	Nucleus	other
HBEGF	heparin binding EGF like growth factor	1.728	Extracellular Space	growth factor
HIST1H2AL	histone cluster 1 H2A family member l	2.517	Nucleus	other
HLA-DMA	major histocompatibility complex, class II, DM alpha	1.823	Plasma Membrane	transmembrane receptor
HLA-DMB	major histocompatibility complex, class II, DM beta	1.868	Plasma Membrane	transmembrane receptor
HLA-DOA	major histocompatibility complex, class II, DO alpha	1.809	Plasma Membrane	transmembrane receptor
HLA-DPA1	major histocompatibility complex, class II, DP alpha 1	2.739	Plasma Membrane	transmembrane receptor
HLA-DQB1	major histocompatibility complex, class II, DQ beta 1	1.491	Plasma Membrane	other
HLA-DQB2	major histocompatibility complex, class II, DQ beta 2	2.104	Plasma Membrane	transmembrane receptor
HLA-DRB5	major histocompatibility complex, class II, DR beta 5	2.148	Plasma Membrane	transmembrane receptor
HMGA2	high mobility group AT-hook 2	2.426	Nucleus	enzyme
HMGB3	high mobility group box 3	1.72	Nucleus	other
HPCAL1	hippocalcin like 1	2.199	Cytoplasm	other
HS3ST1	heparan sulfate-glucosamine 3-sulfotransferase 1	-1.813	Cytoplasm	enzyme
HTRA1	HtrA serine peptidase 1	1.862	Extracellular Space	peptidase
HTRA2	HtrA serine peptidase 2	1.875	Cytoplasm	peptidase
ICOSLG/LOC102723996	inducible T-cell costimulator ligand	1.772	Plasma Membrane	other
IDE	insulin degrading enzyme	3.003	Extracellular Space	peptidase
IFT88	intraflagellar transport 88	1.854	Cytoplasm	other
IGFBP4	insulin like growth factor binding protein 4	1.499	Extracellular Space	other
IL1B	interleukin 1 beta	-1.582	Extracellular Space	cytokine
IL1R2	interleukin 1 receptor type 2	1.455	Plasma Membrane	transmembrane receptor
IL9	interleukin 9	2.473	Extracellular Space	cytokine
INAFM1	InaF motif containing 1	1.43	Other	other
IPW	imprinted in Prader-Willi syndrome (non-protein coding)	1.47	Other	other
ITGB8	integrin subunit beta 8	2.517	Plasma Membrane	other
JAML	junction adhesion molecule like	2.492	Plasma Membrane	other
KAT8	lysine acetyltransferase 8	1.642	Nucleus	enzyme
KCND2	potassium voltage-gated channel subfamily D member 2	1.515	Plasma Membrane	ion channel
KCNN4	potassium calcium-activated channel subfamily N member 4	1.372	Plasma Membrane	ion channel
KCTD2	potassium channel tetramerization domain containing 2	1.538	Other	ion channel
KIF21B	kinesin family member 21B	1.699	Cytoplasm	other
KLK3	kallikrein related peptidase 3	4.45	Extracellular Space	peptidase
KMO	kynurenine 3-monooxygenase	-3.005	Cytoplasm	enzyme
KMT2C	lysine methyltransferase 2C	1.719	Nucleus	transcription regulator
KRTAP8-1	keratin associated protein 8-1	2.057	Cytoplasm	other
KRTCAP3	keratinocyte associated protein 3	1.785	Other	other
KSR2	kinase suppressor of ras 2	1.955	Cytoplasm	kinase
LCN1	lipocalin 1	1.711	Extracellular Space	transporter
LDHB	lactate dehydrogenase B	-1.604	Cytoplasm	enzyme
LGALS14	galectin 14	1.551	Nucleus	other
LINC00937	long intergenic non-protein coding RNA 937	1.547	Other	other
LINC01587	long intergenic non-protein coding RNA 1587	2.38	Other	other
LOC284412	uncharacterized LOC284412	1.816	Other	other
LSM14B	LSM family member 14B	-2.792	Other	other
LTBP4	latent transforming growth factor beta binding protein 4	3.318	Extracellular Space	growth factor
MAEA	macrophage erythroblast attacher	1.792	Plasma Membrane	other
MAOB	monoamine oxidase B	-2.311	Cytoplasm	enzyme
MAPKBP1	mitogen-activated protein kinase binding protein 1	1.841	Other	other
MARCH1	membrane associated ring-CH-type finger 1	2.096	Cytoplasm	enzyme
MGAT3	mannosyl (beta-1,4-)-glycoprotein beta-1,4-N-acetylglucosaminyltransferase	1.635	Cytoplasm	enzyme
MINK1	misshapen like kinase 1	1.856	Cytoplasm	kinase
MLH1	mutL homolog 1	2.081	Nucleus	enzyme
MPP3	membrane palmitoylated protein 3	1.822	Plasma Membrane	kinase
MPP6	membrane palmitoylated protein 6	1.902	Plasma Membrane	kinase
MS4A6A	membrane spanning 4-domains A6A	1.72	Other	other
MT2A	metallothionein 2A	-3.149	Cytoplasm	other
MUS81	MUS81 structure-specific endonuclease subunit	-2.048	Nucleus	enzyme
MYL6	myosin light chain 6	-2.733	Cytoplasm	enzyme
MYL6B	myosin light chain 6B	-2.411	Cytoplasm	other
MYO1C	myosin IC	-2.34	Cytoplasm	enzyme
MYPOP	Myb related transcription factor, partner of profilin	-2.329	Nucleus	transcription regulator
NDFIP1	Nedd4 family interacting protein 1	1.918	Cytoplasm	other
NDUFC2	NADH:ubiquinone oxidoreductase subunit C2	1.501	Cytoplasm	enzyme
NEDD8	neural precursor cell expressed, developmentally down-regulated 8	1.891	Nucleus	enzyme
NEMP1	nuclear envelope integral membrane protein 1	1.94	Nucleus	other
NF1	neurofibromin 1	1.614	Cytoplasm	other
NME4	NME/NM23 nucleoside diphosphate kinase 4	1.52	Cytoplasm	kinase
NR1H4	nuclear receptor subfamily 1 group H member 4	2.227	Nucleus	ligand-dependent nuclear receptor
NRG1	neuregulin 1	-1.465	Plasma Membrane	growth factor
NSD1	nuclear receptor binding SET domain protein 1	1.705	Nucleus	transcription regulator
NSD3	nuclear receptor binding SET domain protein 3	1.796	Nucleus	enzyme
NT5C3B	5'-nucleotidase, cytosolic IIIB	1.661	Cytoplasm	phosphatase
NUDT10	nudix hydrolase 10	2.117	Cytoplasm	enzyme
NUP58	nucleoporin 58	1.795	Nucleus	transporter
OAT	ornithine aminotransferase	1.765	Cytoplasm	enzyme
ORC6	origin recognition complex subunit 6	1.972	Nucleus	other
ORM1	orosomucoid 1	1.511	Extracellular Space	other
P4HB	prolyl 4-hydroxylase subunit beta	1.662	Cytoplasm	enzyme
PAXBP1	PAX3 and PAX7 binding protein 1	2.333	Nucleus	other
PCGF2	polycomb group ring finger 2	2.328	Nucleus	transcription regulator
PDCD2	programmed cell death 2	1.802	Nucleus	other
PDCL	phosducin like	1.866	Cytoplasm	enzyme
PDE4B	phosphodiesterase 4B	1.851	Cytoplasm	enzyme
PEF1	penta-EF-hand domain containing 1	2.074	Cytoplasm	other
PF4V1	platelet factor 4 variant 1	1.563	Extracellular Space	cytokine
PHTF1	putative homeodomain transcription factor 1	1.462	Nucleus	transcription regulator
PIGG	phosphatidylinositol glycan anchor biosynthesis class G	1.859	Cytoplasm	enzyme
PKHD1L1	polycystic kidney and hepatic disease 1 (autosomal recessive)-like 1	1.786	Extracellular Space	other
PKM	pyruvate kinase, muscle	-2.061	Cytoplasm	kinase
PLA2G7	phospholipase A2 group VII	1.921	Extracellular Space	enzyme
PLAGL2	PLAG1 like zinc finger 2	1.842	Nucleus	transcription regulator
PLAUR	plasminogen activator, urokinase receptor	-1.841	Plasma Membrane	transmembrane receptor
PLEKHM1	pleckstrin homology and RUN domain containing M1	1.85	Cytoplasm	other
PLEKHO2	pleckstrin homology domain containing O2	2.027	Cytoplasm	other
PNLIPRP2	pancreatic lipase related protein 2 (gene/pseudogene)	1.383	Extracellular Space	enzyme
PNMA2	paraneoplastic Ma antigen 2	1.592	Nucleus	transporter
POLR2F	RNA polymerase II subunit F	-1.786	Nucleus	enzyme
PON1	paraoxonase 1	1.774	Extracellular Space	phosphatase
PPIA	peptidylprolyl isomerase A	1.421	Cytoplasm	enzyme
PPP1R11	protein phosphatase 1 regulatory inhibitor subunit 11	1.838	Cytoplasm	other
PPT1	palmitoyl-protein thioesterase 1	2.238	Cytoplasm	enzyme
PRKCDBP	protein kinase C delta binding protein	2.038	Cytoplasm	other
PRKY	protein kinase, Y-linked, pseudogene	1.958	Other	other
PRMT5	protein arginine methyltransferase 5	2.219	Cytoplasm	enzyme
PSMB3	proteasome subunit beta 3	1.396	Cytoplasm	peptidase
PTPRZ1	protein tyrosine phosphatase, receptor type Z1	1.726	Plasma Membrane	phosphatase
PUM1	pumilio RNA binding family member 1	1.745	Cytoplasm	other
PXK	PX domain containing serine/threonine kinase like	2.659	Cytoplasm	kinase
PYCARD	PYD and CARD domain containing	1.894	Cytoplasm	transcription regulator
QSOX1	quiescin sulfhydryl oxidase 1	1.702	Cytoplasm	enzyme
RAB27B	RAB27B, member RAS oncogene family	1.649	Cytoplasm	enzyme
RAD54L	RAD54-like (S. cerevisiae)	1.605	Nucleus	enzyme
RALGDS	ral guanine nucleotide dissociation stimulator	1.503	Cytoplasm	other
RAP1GAP	RAP1 GTPase activating protein	1.939	Cytoplasm	other
RAP1GDS1	Rap1 GTPase-GDP dissociation stimulator 1	2.064	Cytoplasm	other
RAPGEF2	Rap guanine nucleotide exchange factor 2	1.469	Cytoplasm	other
RAPH1	Ras association (RalGDS/AF-6) and pleckstrin homology domains 1	1.332	Plasma Membrane	other
RCOR3	REST corepressor 3	2.188	Nucleus	other
RFFL	ring finger and FYVE like domain containing E3 ubiquitin protein ligase	1.48	Cytoplasm	enzyme
RFNG	RFNG O-fucosylpeptide 3-beta-N-acetylglucosaminyltransferase	1.41	Cytoplasm	enzyme
RMND5A	required for meiotic nuclear division 5 homolog A	1.868	Nucleus	other
RNF215	ring finger protein 215	1.729	Other	other
RNF5	ring finger protein 5	-1.409	Cytoplasm	enzyme
RPL28	ribosomal protein L28	1.756	Cytoplasm	other
RPS3	ribosomal protein S3	2.427	Cytoplasm	enzyme
RTKN2	rhotekin 2	2.173	Plasma Membrane	other
SELENOO	selenoprotein O	-1.657	Extracellular Space	enzyme
SEMA4G	semaphorin 4G	1.981	Plasma Membrane	other
SENP2	SUMO1/sentrin/SMT3 specific peptidase 2	1.711	Nucleus	peptidase
SGK1	serum/glucocorticoid regulated kinase 1	3.464	Cytoplasm	kinase
SH3GL1	SH3 domain containing GRB2 like 1, endophilin A2	1.525	Cytoplasm	other
SIRT5	sirtuin 5	-1.92	Cytoplasm	enzyme
SLAMF8	SLAM family member 8	1.976	Extracellular Space	other
SLC12A9	solute carrier family 12 member 9	-3.815	Plasma Membrane	transporter
SLC23A3	solute carrier family 23 member 3	2.092	Other	transporter
SLC39A13	solute carrier family 39 member 13	1.565	Cytoplasm	transporter
SLC39A8	solute carrier family 39 member 8	2.069	Extracellular Space	transporter
SLC43A1	solute carrier family 43 member 1	1.907	Plasma Membrane	transporter
SLC7A11	solute carrier family 7 member 11	-2.548	Plasma Membrane	transporter
SLC9A9	solute carrier family 9 member A9	2.026	Cytoplasm	transporter
SMURF2	SMAD specific E3 ubiquitin protein ligase 2	2.101	Cytoplasm	enzyme
SNX21	sorting nexin family member 21	1.45	Cytoplasm	transporter
SP140L	SP140 nuclear body protein like	-1.805	Other	other
SPATA18	spermatogenesis associated 18	1.727	Cytoplasm	other
SPRED2	sprouty related EVH1 domain containing 2	2.405	Extracellular Space	cytokine
SREBF1	sterol regulatory element binding transcription factor 1	1.76	Nucleus	transcription regulator
SREK1IP1	SREK1 interacting protein 1	1.842	Other	other
SRXN1	sulfiredoxin 1	1.687	Cytoplasm	enzyme
STAB1	stabilin 1	1.557	Plasma Membrane	transporter
STAC	SH3 and cysteine rich domain	1.555	Cytoplasm	other
TATDN1	TatD DNase domain containing 1	1.81	Extracellular Space	other
TEKT2	tektin 2	1.693	Cytoplasm	other
TES	testin LIM domain protein	-1.705	Plasma Membrane	other
TFDP1	transcription factor Dp-1	2.831	Nucleus	transcription regulator
TFF3	trefoil factor 3	1.839	Extracellular Space	other
THBS1	thrombospondin 1	2.457	Extracellular Space	other
THRAP3	thyroid hormone receptor associated protein 3	1.837	Nucleus	transcription regulator
TIMM23	translocase of inner mitochondrial membrane 23	1.612	Cytoplasm	transporter
TLR3	toll like receptor 3	1.734	Plasma Membrane	transmembrane receptor
TMED4	transmembrane p24 trafficking protein 4	1.834	Cytoplasm	transporter
TMEM158	transmembrane protein 158 (gene/pseudogene)	-1.948	Plasma Membrane	other
TMEM199	transmembrane protein 199	1.744	Cytoplasm	other
TMEM65	transmembrane protein 65	2.062	Cytoplasm	other
TOR3A	torsin family 3 member A	1.96	Cytoplasm	enzyme
TP73	tumor protein p73	1.5	Nucleus	transcription regulator
TPH1	tryptophan hydroxylase 1	-1.499	Nucleus	enzyme
TPM4	tropomyosin 4	2.093	Cytoplasm	other
TPRG1	tumor protein p63 regulated 1	1.657	Cytoplasm	other
TRAK2	trafficking kinesin protein 2	2.02	Plasma Membrane	transporter
TREM1	triggering receptor expressed on myeloid cells 1	2.483	Plasma Membrane	transmembrane receptor
TRIM22	tripartite motif containing 22	2.092	Cytoplasm	transcription regulator
TRIM33	tripartite motif containing 33	1.692	Nucleus	transcription regulator
TRNAU1AP	tRNA selenocysteine 1 associated protein 1	-1.404	Nucleus	other
TTF2	transcription termination factor 2	1.736	Cytoplasm	transcription regulator
TWF1	twinfilin actin binding protein 1	2.175	Cytoplasm	kinase
TWISTNB	TWIST neighbor	1.588	Nucleus	other
TYROBP	TYRO protein tyrosine kinase binding protein	1.806	Plasma Membrane	transmembrane receptor
TYW3	tRNA-yW synthesizing protein 3 homolog	-1.621	Other	other
UBE2D1	ubiquitin conjugating enzyme E2 D1	-2.401	Cytoplasm	enzyme
UBE2E2	ubiquitin conjugating enzyme E2 E2	1.858	Cytoplasm	enzyme
UBN2	ubinuclein 2	1.714	Nucleus	other
VAMP3	vesicle associated membrane protein 3	2.85	Plasma Membrane	other
VAPA	VAMP associated protein A	1.713	Plasma Membrane	other
VARS	valyl-tRNA synthetase	2.237	Cytoplasm	enzyme
VOPP1	vesicular, overexpressed in cancer, prosurvival protein 1	1.564	Nucleus	other
VSIG4	V-set and immunoglobulin domain containing 4	1.569	Plasma Membrane	other
WIF1	WNT inhibitory factor 1	1.632	Extracellular Space	other
WNT5B	Wnt family member 5B	2.019	Extracellular Space	other
XCL1	X-C motif chemokine ligand 1	1.538	Extracellular Space	cytokine
XRCC6	X-ray repair cross complementing 6	2.381	Nucleus	enzyme
YWHAQ	tyrosine 3-monooxygenase/tryptophan 5-monooxygenase activation protein theta	1.864	Cytoplasm	other
ZC3H15	zinc finger CCCH-type containing 15	1.584	Nucleus	other
ZCCHC3	zinc finger CCHC-type containing 3	1.793	Other	other
ZDHHC15	zinc finger DHHC-type containing 15	1.59	Cytoplasm	enzyme
ZFP36L1	ZFP36 ring finger protein like 1	1.888	Nucleus	transcription regulator
ZFYVE26	zinc finger FYVE-type containing 26	-1.754	Cytoplasm	other
ZNF276	zinc finger protein 276	2.057	Nucleus	other
ZNF397	zinc finger protein 397	1.709	Nucleus	transcription regulator
ZNF404	zinc finger protein 404	2.451	Other	other
ZNF579	zinc finger protein 579	-2.167	Nucleus	other
ZNF678	zinc finger protein 678	1.543	Nucleus	other

## Sheet: NETWORKS
ID	Molecules in Network	Score	Focus Molecules	Top Diseases and Functions
1	ADA,ANGPT2,ASB7,BAMBI,CCL7,CCL17,CD74,CXCL1,CXCR4,DEFB103A/DEFB103B,F13A1,G0S2,GAD1,HBEGF,HLA-DMA,HLA-DMB,HLA-DRB5,ICOSLG/LOC102723996,IL1B,IL1R2,ITGB8,MT2A,MUS81,NDFIP1,NME4,ORM1,P4HB,PDE4B,PLA2G7,SLC7A11,SRXN1,TLR3,TMEM158,TREM1,TYROBP	59	35	Inflammatory Response, Organismal Injury and Abnormalities, Inflammatory Disease
2	ACTG1,ACTR3,ALDOA,APRT,ARHGEF1,ARVCF,B9D2,BZW2,CEP97,CKB,CSF2RA,FANCI,FANCL,FAU,FLOT1,FN1,GOLM1,HTRA1,KCND2,KIF21B,LDHB,MGAT3,MINK1,MLH1,MYL6,NT5C3B,NUP58,PSMB3,RAPH1,RPL28,SH3GL1,SMURF2,TIMM23,TRIM33,VARS	59	35	Cellular Assembly and Organization, Cellular Function and Maintenance, Cell Morphology
3	CADPS2,CCDC57,CCL2,CCNG2,CITED2,CXCL2,FABP5,FAM189B,GALNT11,HLA-DOA,HLA-DPA1,HMGA2,IGFBP4,IL9,KLK3,MARCH1,NF1,NR1H4,NRG1,OAT,ORC6,PCGF2,PLAUR,PON1,QSOX1,RNF5,SPRED2,SREBF1,THBS1,TP73,TRIM22,UBE2D1,UBE2E2,VSIG4,XRCC6	59	35	Tissue Morphology, Cellular Growth and Proliferation, Cancer
4	AARS2,ARHGAP10,ARMC8,BTRC,C1QBP,CBL,CDK17,CHMP2B,CLASP2,CLTA,DYNLL1,ECE2,ELMSAN1,GRK5,HIST1H2AL,HTRA2,LSM14B,MAEA,MPP6,MYL6B,MYO1C,NEDD8,PRKCDBP,PYCARD,RALGDS,RAP1GAP,RAPGEF2,RCOR3,RMND5A,RPS3,TPM4,TWF1,TWISTNB,YWHAQ,ZNF579	59	35	Cellular Assembly and Organization, Tissue Development, Post-Translational Modification
5	ACAP3,ACKR1,AKR1C1/AKR1C2,ALDH1L2,ALPK1,ANGEL1,ARFGAP3,ARHGAP25,BTBD7,CEP97,DENND1B,DNAJC5,FABP7,GNAL,HEYL,HPCAL1,HSP90AA1,HTT,KSR2,MKRN2,MYLK2,NFKB1,NOTCH1,PRKCDBP,RFNG,SNX21,SUGT1,TFF3,TONSL,TTF2,URI1,WDR11,WDR91,XPO1,ZNF276	21	18	Cellular Growth and Proliferation, Tissue Development, Ophthalmic Disease
6	B3GALT2,BBC3,CBR3,CST6,CTSC,CTSH,CTSL,DENND5B,DIAPH3,DNMT1,FBLN5,FBN1,FCRLA,GAD1,GREM1,HCAR2,HLA-DQB1,KCNA1,KCNQ3,LTBP4,MMRN1,MYH14,MYL6,NSD3,PIGR,SAE1,SCNN1B,SENP2,SGK1,SLC2A3,SLC39A8,TGFB1,TPSAB1/TPSB2,TRAF2,ZC3H15	19	17	Cellular Growth and Proliferation, Skeletal and Muscular System Development and Function, Organismal Injury and Abnormalities
7	ABCD1,AGAP1,APBB2,APMAP,ARVCF,CBLN3,CCDC69,CCDC127,CTNNB1,DHTKD1,DIS3L2,ETFA,FAM129B,IVD,KRTAP8-1,LCN1,LETM1,MIB1,MINK1,NTRK1,OSBPL2,OSBPL11,PIEZO1,PNPLA6,PRKCDBP,PSMA3,PTPRZ1,RAB5C,RAP1GDS1,RASA4,TMEM199,VAPA,WIF1,WNT9B,XPR1	19	17	Metabolic Disease, Organismal Injury and Abnormalities, Renal and Urological Disease
8	AKT1S1,APP,ASMTL,BCL2L13,CASC4,CEACAM6,CLSTN1,CRABP1,CWC15,ECI2,ELK3,EPB41L4A,FAAP100,FAM184A,FKBP1A,FUCA1,HTR2C,IAPP,IDE,ITM2B,LIN7A,MPP3,OPA3,PIGG,PIGO,PLEKHO2,RAB35,RYR3,SIRT5,SLAMF8,SP140L,STAC,STX7,TBC1D10C,VAMP3	17	16	Cellular Assembly and Organization, Neurological Disease, Organismal Development
9	3-hydroxyanthranilic acid,ANXA5,CD160,CLEC4A,CLEC6A,CYTH4,DEFB103A/DEFB103B,ENDOG,GATS,GFRA2,HS3ST1,HTR7,IL2,IL26,IL17A,IL17RB,IL36RN,JAML,KMO,NCR2,NDFIP1,NSD1,PLAGL2,PROK2,RNF128,SLA2,SUPT4H1,TCF3,TNF,TNFAIP8L2,TNFRSF18,Trbv13-2,XCL1,ZDHHC15,ZFP36L1	17	16	Cell-To-Cell Signaling and Interaction, Cellular Growth and Proliferation, Hematological System Development and Function
10	ADAD1,ADCY3,CCNC,CCT2,CFAP157,CMTM7,CUL4B,DCAF5,DCAF6,DCAF8,DIMT1,DNAJC5,DNAJC19,EIF3E,EIF3M,ELAVL2,FN3KRP,HERC2,KIF21B,LMNA,MYO9B,PDCD2,PDCL,PEX7,RAD54L,RPL35A,RPS21,SELENOO,SPATA18,TEKT2,TTLL3,UBC,YBX2,ZNF397,ZNRF2	17	16	Cardiovascular Disease, Developmental Disorder, Hematological Disease
11	AGK,BMI1,CAND1,CUL3,EWSR1,FAM98B,FAU,H2AFV,HMGB3,KCTD2,KLHL8,MAOB,MAPK1,NUDT16L1,PAIP1,PAXBP1,PCNP,PDHA2,PEF1,PHF3,PKM,POLR2F,PRPF39,PRR12,PUM1,RBMXL2,SDC2,TFG,THRAP3,TRNAU1AP,UBN2,VOPP1,YARS2,ZC3HAV1L,ZCCHC3	17	16	Organismal Functions, Gene Expression, RNA Damage and Repair
12	ADAMTS6,AKIP1,ARID5B,ATP2C1,ATP6V0A4,ATP6V0D2,ATP6V1G3,C6orf62,CELF1,COX15,CYP2A6 (includes others),DHX33,EFR3A,EIF4EBP2,ELAVL1,FAM104B,FAM208A,GCNT3,KAT8,KMT2C,KRT6C,LAPTM4A,NDUFC2,NEMP1,NFIA,RBM47,RICTOR,RNF2,RNF38,SLC7A11,TES,TMED4,TMEM65,TP63,ZNF678	16	15	Organ Morphology, Organismal Development, Organismal Injury and Abnormalities
13	ABCC6,ABCG2,ARHGEF5,CEP135,COG1,COG4,COG6,CXCL10,EGFR,GRP,HGF,HLA-DQB2,HTR7,IL36A,KCNN4,LGALS14,LGMN,MMP8,MS4A6A,NBEAL2,NTS,PF4V1,PLEKHM1,PLPP3,PPT1,PRL,PTPN2,PTPN18,PXK,SREK1IP1,STAB1,STX17,TFRC,TMEM97,TPH1	14	14	Developmental Disorder, Hereditary Disorder, Metabolic Disease
14	ACY3,BNC2,DGKE,EID1,EP300,FAM111A,FAM60A,FAM69A,FOXK1,FOXO6,HSD11B1,HSPB11,IFT27,IFT46,IFT52,IFT80,IFT88,ING2,MAPKBP1,MIA,MSTO1,NANOG,NUDT10,RB1,SLC39A13,SLC43A1,TCF4,TOR1A,TOR3A,TRAK1,TRAK2,TRERF1,TTC30A,TTC30B,WNT5B	13	13	Cell Signaling, Cell Morphology, Cellular Assembly and Organization
15	Abcg3,AKAP13,APIP,CCDC174,COA7,CPNE1,FCN1,FGF1,IPMK,LGALS2,LIG4,MARK1,MYPOP,ONECUT1,PARD6G,PFN1,PGLYRP1,PHTF1,PKHD1L1,PNLIPRP2,PNMA1,PNMA2,POLM,PPIA,PSMA1,RAB27B,SEMA4G,SLC1A3,SRF,TDO2,TSFM,TYW3,UGT2B17,YWHAZ,ZFYVE26	13	13	Embryonic Development, Tissue Morphology, Cell Cycle
16	ADCYAP1R1,BRCA1,BRE,CASP3,CCR9,CD53,CKLF,CUX2,DHPS,DIO3,DNAJA3,FEM1B,GLIS3,IGF1R,MAPKAP1,MSH5,MYBL1,NSMAF,PARG,PPP1R11,PRMT5,PRPF38A,PRR5,PTH1R,RACK1,RFFL,RNF34,RTKN2,SERTAD1,SLC12A9,SLC23A3,SLC9A9,STAT5B,TFDP1,TLE4	10	11	Cell Death and Survival, Cellular Growth and Proliferation, Cancer
17	HSD17B6,TATDN1	1	1	Endocrine System Development and Function, Small Molecule Biochemistry, Energy Production

## Sheet: CANONICAL PATHWAYS
Ingenuity Canonical Pathways	-log(p-value)	Ratio	Molecules
Antigen Presentation Pathway	5.8	0.216	HLA-DOA,HLA-DQB2,HLA-DMA,HLA-DMB,HLA-DQB1,CD74,HLA-DPA1,HLA-DRB5
Agranulocyte Adhesion and Diapedesis	4.74	0.0942	FN1,MYL6,CXCR4,CKLF,CCL17,MYL6B,CCL2,IL1B,XCL1,CXCL1,CXCL2,ACTG1,CCL7
Allograft Rejection Signaling	4.5	0.175	HLA-DOA,HLA-DQB2,HLA-DMA,HLA-DMB,HLA-DQB1,HLA-DPA1,HLA-DRB5
Cdc42 Signaling	4.3	0.0991	HLA-DOA,HLA-DQB2,ACTR3,MYL6,HLA-DMA,DIAPH3,HLA-DMB,MYL6B,HLA-DQB1,HLA-DPA1,HLA-DRB5
OX40 Signaling Pathway	3.97	0.146	HLA-DOA,HLA-DQB2,HLA-DMA,HLA-DMB,HLA-DQB1,HLA-DPA1,HLA-DRB5
Differential Regulation of Cytokine Production in Intestinal Epithelial Cells by IL-17A and IL-17F	3.92	0.227	DEFB103A/DEFB103B,CCL2,IL9,IL1B,CXCL1
Graft-versus-Host Disease Signaling	3.81	0.167	HLA-DOA,HLA-DMA,HLA-DMB,IL1B,HLA-DQB1,HLA-DRB5
B Cell Development	3.47	0.185	HLA-DOA,HLA-DMA,HLA-DMB,HLA-DQB1,HLA-DRB5
LXR/RXR Activation	3.4	0.0928	IL1R2,PON1,CCL2,ORM1,NR1H4,SREBF1,IL1B,TLR3,CCL7
Differential Regulation of Cytokine Production in Macrophages and T Helper Cells by IL-17A and IL-17F	3.28	0.235	CCL2,IL9,IL1B,CXCL1
Autoimmune Thyroid Disease Signaling	3.05	0.152	HLA-DOA,HLA-DMA,HLA-DMB,HLA-DQB1,HLA-DRB5
Th2 Pathway	2.89	0.073	HLA-DOA,HLA-DQB2,HLA-DMA,CXCR4,HLA-DMB,IL9,HLA-DQB1,HLA-DPA1,ICOSLG/LOC102723996,HLA-DRB5
Granulocyte Adhesion and Diapedesis	2.77	0.0704	IL1R2,CCL2,CXCR4,CKLF,CCL17,IL1B,XCL1,CXCL1,CXCL2,CCL7
Altered T Cell and B Cell Signaling in Rheumatoid Arthritis	2.74	0.0921	HLA-DOA,HLA-DMA,HLA-DMB,IL1B,HLA-DQB1,TLR3,HLA-DRB5
T Helper Cell Differentiation	2.45	0.0938	HLA-DOA,HLA-DMA,HLA-DMB,HLA-DQB1,ICOSLG/LOC102723996,HLA-DRB5
TREM1 Signaling	2.42	0.0923	TREM1,CCL2,TYROBP,IL1B,TLR3,CCL7
Nur77 Signaling in T Lymphocytes	2.32	0.104	HLA-DOA,HLA-DMA,HLA-DMB,HLA-DQB1,HLA-DRB5
Th1 and Th2 Activation Pathway	2.25	0.0595	HLA-DOA,HLA-DQB2,HLA-DMA,CXCR4,HLA-DMB,IL9,HLA-DQB1,HLA-DPA1,ICOSLG/LOC102723996,HLA-DRB5
Th1 Pathway	2.2	0.0672	HLA-DOA,HLA-DQB2,HLA-DMA,HLA-DMB,HLA-DQB1,HLA-DPA1,ICOSLG/LOC102723996,HLA-DRB5
Type I Diabetes Mellitus Signaling	2.12	0.0714	HLA-DOA,HLA-DMA,GAD1,HLA-DMB,IL1B,HLA-DQB1,HLA-DRB5
Calcium-induced T Lymphocyte Apoptosis	2.1	0.0926	HLA-DOA,HLA-DMA,HLA-DMB,HLA-DQB1,HLA-DRB5
Role of IL-17F in Allergic Inflammatory Airway Diseases	1.88	0.1	CCL2,IL1B,CXCL1,CCL7
LPS/IL-1 Mediated Inhibition of RXR Function	1.76	0.0529	IL1R2,MAOB,ALDH1L2,NR1H4,SREBF1,IL1B,CYP2A6 (includes others),HS3ST1,FABP5
Cellular Effects of Sildenafil (Viagra)	1.75	0.0667	KCNN4,MYL6,ADCY3,MYL6B,PDE4B,ACTG1
RhoA Signaling	1.59	0.0612	RAPGEF2,ACTR3,MYL6,MYL6B,ARHGEF1,ACTG1
Hepatic Fibrosis / Hepatic Stellate Cell Activation	1.53	0.051	IL1R2,IGFBP4,FN1,CCL2,MYL6,IL1B,BAMBI,MYL6B
Dendritic Cell Maturation	1.52	0.0506	HLA-DOA,TYROBP,HLA-DMA,HLA-DMB,IL1B,HLA-DQB1,TLR3,HLA-DRB5
Atherosclerosis Signaling	1.51	0.0588	PON1,CCL2,ORM1,CXCR4,IL1B,PLA2G7
Role of Hypercytokinemia/hyperchemokinemia in the Pathogenesis of Influenza	1.51	0.1	CCL2,IL9,IL1B
Clathrin-mediated Endocytosis Signaling	1.51	0.0503	SH3GL1,PON1,ACTR3,CBL,ORM1,CLTA,ITGB8,ACTG1
Serotonin Receptor Signaling	1.43	0.0938	MAOB,TPH1,ADCY3
iCOS-iCOSL Signaling in T Helper Cells	1.41	0.0556	HLA-DOA,HLA-DMA,HLA-DMB,HLA-DQB1,ICOSLG/LOC102723996,HLA-DRB5
IL-4 Signaling	1.41	0.0617	HLA-DOA,HLA-DMA,HLA-DMB,HLA-DQB1,HLA-DRB5
Adenine and Adenosine Salvage I	1.34	0.5	APRT
Glutamate Dependent Acid Resistance	1.34	0.5	GAD1
Adenosine Nucleotides Degradation II	1.34	0.133	NT5C3B,ADA
CD28 Signaling in T Helper Cells	1.25	0.0508	HLA-DOA,ACTR3,HLA-DMA,HLA-DMB,HLA-DQB1,HLA-DRB5
Mechanisms of Viral Exit from Host Cells	1.25	0.0789	SH3GL1,CHMP2B,ACTG1
Cell Cycle: G1/S Checkpoint Regulation	1.24	0.0635	NRG1,TFDP1,BMI1,BTRC
Purine Nucleotides Degradation II (Aerobic)	1.2	0.111	NT5C3B,ADA
Putrescine Degradation III	1.2	0.111	MAOB,ALDH1L2
FXR/RXR Activation	1.19	0.0538	PON1,ORM1,NR1H4,SREBF1,IL1B
Phagosome Maturation	1.18	0.0488	ATP6V0A4,DYNLL1,CTSH,VAMP3,CTSC,HLA-DRB5
Proline Biosynthesis II (from Arginine)	1.17	0.333	OAT
Creatine-phosphate Biosynthesis	1.17	0.333	CKB
S-methyl-5-thio-α-D-ribose 1-phosphate Degradation	1.17	0.333	APIP
Tryptophan Degradation X (Mammalian, via Tryptamine)	1.15	0.105	MAOB,ALDH1L2
Glycolysis I	1.15	0.105	PKM,ALDOA
Inflammasome pathway	1.08	0.0952	PYCARD,IL1B
Pyruvate Fermentation to Lactate	1.05	0.25	LDHB
2-ketoglutarate Dehydrogenase Complex	1.05	0.25	DHTKD1
Serotonin and Melatonin Biosynthesis	1.05	0.25	TPH1
Arginine Degradation VI (Arginase 2 Pathway)	1.05	0.25	OAT
Melatonin Degradation II	1.05	0.25	MAOB
Arginine Degradation I (Arginase Pathway)	1.05	0.25	OAT
Intrinsic Prothrombin Activation Pathway	0.978	0.0833	KLK3,F13A1
RhoGDI Signaling	0.966	0.0426	ACTR3,MYL6,MYL6B,ARHGEF1,ACTG1,GNAL
GABA Receptor Signaling	0.966	0.06	KCNN4,GAD1,ADCY3
Arginine Biosynthesis IV	0.958	0.2	OAT
Citrulline Biosynthesis	0.958	0.2	OAT
Glutamate Degradation III (via 4-aminobutyrate)	0.958	0.2	GAD1
Role of Tissue Factor in Cancer	0.955	0.0455	P4HB,PLAUR,IL1B,HBEGF,CXCL1
Dopamine Degradation	0.949	0.08	MAOB,ALDH1L2
Crosstalk between Dendritic Cells and Natural Killer Cells	0.931	0.0494	TYROBP,TLR3,ACTG1,HLA-DRB5
Coagulation System	0.893	0.0741	F13A1,PLAUR
Adenine and Adenosine Salvage III	0.884	0.167	ADA
Purine Ribonucleosides Degradation to Ribose-1-phosphate	0.884	0.167	ADA
MSP-RON Signaling Pathway	0.857	0.0536	KLK3,CCL2,ACTG1
Actin Cytoskeleton Signaling	0.855	0.0376	ACTR3,FN1,MYL6,DIAPH3,MYL6B,ARHGEF1,ACTG1
Aryl Hydrocarbon Receptor Signaling	0.851	0.042	TFDP1,ALDH1L2,TP73,NEDD8,IL1B
PKCθ Signaling in T Lymphocytes	0.851	0.042	HLA-DOA,HLA-DMA,HLA-DMB,HLA-DQB1,HLA-DRB5
Fcγ Receptor-mediated Phagocytosis in Macrophages and Monocytes	0.824	0.0449	ACTR3,CBL,VAMP3,ACTG1
Sucrose Degradation V (Mammalian)	0.822	0.143	ALDOA
Tryptophan Degradation to 2-amino-3-carboxymuconate Semialdehyde	0.822	0.143	KMO
Noradrenaline and Adrenaline Degradation	0.819	0.0667	MAOB,ALDH1L2
Induction of Apoptosis by HIV1	0.809	0.0508	BBC3,CXCR4,HTRA2
Role of NFAT in Regulation of the Immune Response	0.79	0.0377	HLA-DOA,HLA-DMA,HLA-DMB,HLA-DQB1,GNAL,HLA-DRB5
Hypoxia Signaling in the Cardiovascular System	0.765	0.0484	P4HB,UBE2E2,UBE2D1
Chemokine Signaling	0.75	0.0476	CCL2,CXCR4,CCL7
Caveolar-mediated Endocytosis Signaling	0.736	0.0469	FLOT1,ITGB8,ACTG1
Role of IL-17A in Arthritis	0.736	0.0469	CCL2,CXCL1,CCL7
Neuroprotective Role of THOP1 in Alzheimer's Disease	0.734	0.0588	ECE2,IDE
Dopamine Receptor Signaling	0.723	0.0462	MAOB,ADCY3,PPP1R11
Acyl-CoA Hydrolysis	0.722	0.111	PPT1
Signaling by Rho Family GTPases	0.715	0.0343	ACTR3,MYL6,DIAPH3,MYL6B,ARHGEF1,ACTG1,GNAL
IL-17A Signaling in Fibroblasts	0.714	0.0571	CCL2,CCL7
Ephrin B Signaling	0.697	0.0448	CBL,CXCR4,GNAL
Pyrimidine Ribonucleotides Interconversion	0.696	0.0556	NME4,RAD54L
Tight Junction Signaling	0.686	0.0368	MYL6,VAPA,VAMP3,MYL6B,ACTG1
Calcium Transport I	0.681	0.1	ANXA5
Phenylalanine Degradation IV (Mammalian, via Side Chain)	0.681	0.1	MAOB
tRNA Charging	0.678	0.0541	AARS2,VARS
Communication between Innate and Adaptive Immune Cells	0.671	0.0435	IL1B,TLR3,HLA-DRB5
CXCR4 Signaling	0.669	0.0362	MYL6,CXCR4,ADCY3,MYL6B,GNAL
Pyrimidine Ribonucleotides De Novo Biosynthesis	0.661	0.0526	NME4,RAD54L
Hepatic Cholestasis	0.653	0.0357	IL1R2,NR1H4,SREBF1,ADCY3,IL1B
Superpathway of Citrulline Metabolism	0.645	0.0909	OAT
Regulation of Actin-based Motility by Rho	0.636	0.0417	ACTR3,MYL6,MYL6B
Superpathway of Melatonin Degradation	0.612	0.0488	MAOB,CYP2A6 (includes others)
Extrinsic Prothrombin Activation Pathway	0.612	0.0833	F13A1
Role of IL-17A in Psoriasis	0.612	0.0833	CXCL1
Guanosine Nucleotides Degradation III	0.612	0.0833	NT5C3B
NAD biosynthesis II (from tryptophan)	0.582	0.0769	KMO
Urate Biosynthesis/Inosine 5'-phosphate Degradation	0.582	0.0769	NT5C3B
HIPPO signaling	0.571	0.0385	YWHAQ,PPP1R11,BTRC
Serotonin Degradation	0.555	0.0444	MAOB,ALDH1L2
DNA Double-Strand Break Repair by Non-Homologous End Joining	0.555	0.0714	XRCC6
Histamine Degradation	0.555	0.0714	ALDH1L2
Methionine Degradation I (to Homocysteine)	0.555	0.0714	PRMT5
Epithelial Adherens Junction Signaling	0.538	0.0339	ACTR3,MYL6,MYL6B,ACTG1
Salvage Pathways of Pyrimidine Ribonucleotides	0.532	0.0366	NME4,SGK1,GRK5
Mismatch Repair in Eukaryotes	0.529	0.0667	MLH1
Telomere Extension by Telomerase	0.529	0.0667	XRCC6
Fatty Acid α-oxidation	0.529	0.0667	ALDH1L2
Oxidative Ethanol Degradation III	0.529	0.0667	ALDH1L2
Cell Cycle: G2/M DNA Damage Checkpoint Regulation	0.529	0.0426	YWHAQ,BTRC
Protein Ubiquitination Pathway	0.528	0.0299	PSMB3,CBL,DNAJC5,UBE2E2,BTRC,SMURF2,UBE2D1
PPAR Signaling	0.523	0.0361	IL1R2,IL1B,CITED2
Granzyme B Signaling	0.506	0.0625	ENDOG
Cysteine Biosynthesis III (mammalia)	0.506	0.0625	PRMT5
autophagy	0.505	0.0408	CTSH,CTSC
CDK5 Signaling	0.496	0.0349	ADCY3,PPP1R11,GNAL
PAK Signaling	0.496	0.0349	ARHGAP10,MYL6,MYL6B
Antioxidant Action of Vitamin C	0.496	0.0349	CSF2RA,PLA2G7,SLC23A3
ILK Signaling	0.496	0.0309	FN1,MYL6,MYL6B,ITGB8,ACTG1
Bupropion Degradation	0.464	0.0556	CYP2A6 (includes others)
NAD Salvage Pathway II	0.464	0.0556	NT5C3B
Unfolded protein response	0.46	0.0377	P4HB,SREBF1
Virus Entry via Endocytic Pathways	0.455	0.033	CLTA,ITGB8,ACTG1
Thrombin Signaling	0.454	0.0296	MYL6,ADCY3,MYL6B,ARHGEF1,GNAL
Pyrimidine Deoxyribonucleotides De Novo Biosynthesis I	0.446	0.0526	NME4
Gluconeogenesis I	0.446	0.0526	ALDOA
Ethanol Degradation IV	0.446	0.0526	ALDH1L2
Sperm Motility	0.432	0.0319	TWF1,PDE4B,PLA2G7
TCA Cycle II (Eukaryotic)	0.428	0.05	DHTKD1
Acetone Degradation I (to Methylglyoxal)	0.428	0.05	CYP2A6 (includes others)
Molecular Mechanisms of Cancer	0.425	0.0267	CBL,BBC3,NF1,TFDP1,ADCY3,ARHGEF1,RALGDS,GNAL,WNT5B
Pyridoxal 5'-phosphate Salvage Pathway	0.411	0.0345	SGK1,GRK5
Huntington's Disease Signaling	0.405	0.0274	POLR2F,DNAJC5,SGK1,RCOR3,CLTA,VAMP3
IL-15 Production	0.396	0.0455	TWF1
Agrin Interactions at Neuromuscular Junction	0.393	0.0333	NRG1,ACTG1
Remodeling of Epithelial Adherens Junctions	0.393	0.0333	ACTR3,ACTG1
ERK5 Signaling	0.384	0.0328	YWHAQ,SGK1
p53 Signaling	0.384	0.0297	BBC3,THBS1,TP73
Retinol Biosynthesis	0.381	0.0435	PNLIPRP2
Tryptophan Degradation III (Eukaryotic)	0.381	0.0435	KMO
Gαi Signaling	0.371	0.0291	RAP1GAP,ADCY3,RALGDS
Tumoricidal Function of Hepatic Natural Killer Cells	0.367	0.0417	ENDOG
Estrogen-mediated S-phase Entry	0.367	0.0417	TFDP1
Role of Macrophages, Fibroblasts and Endothelial Cells in Rheumatoid Arthritis	0.361	0.0258	IL1R2,WIF1,FN1,CCL2,IL1B,TLR3,WNT5B
Role of MAPK Signaling in the Pathogenesis of Influenza	0.36	0.0312	CCL2,PLA2G7
IL-17A Signaling in Gastric Cells	0.354	0.04	CXCL1
IL-10 Signaling	0.352	0.0308	IL1R2,IL1B
VDR/RXR Activation	0.352	0.0308	CCNC,CST6
Estrogen Biosynthesis	0.342	0.0385	CYP2A6 (includes others)
Ethanol Degradation II	0.342	0.0385	ALDH1L2
Superpathway of Methionine Degradation	0.33	0.037	PRMT5
Gα12/13 Signaling	0.324	0.027	MYL6,MYL6B,ARHGEF1
14-3-3-mediated Signaling	0.319	0.0268	YWHAQ,CBL,TP73
MIF-mediated Glucocorticoid Regulation	0.319	0.0357	CD74
Toll-like Receptor Signaling	0.316	0.0286	IL1B,TLR3
Phospholipase C Signaling	0.316	0.0253	MYL6,ADCY3,MYL6B,ARHGEF1,RALGDS
Endothelin-1 Signaling	0.313	0.0256	ECE2,ADCY3,PLA2G7,GNAL
Pancreatic Adenocarcinoma Signaling	0.308	0.0263	TFDP1,HBEGF,RALGDS
Cardiac β-adrenergic Signaling	0.303	0.0261	ADCY3,PPP1R11,PDE4B
Role of BRCA1 in DNA Damage Response	0.303	0.0278	MLH1,FANCL
Bladder Cancer Signaling	0.303	0.0278	TFDP1,THBS1
Axonal Guidance Signaling	0.298	0.0239	ACTR3,ADAMTS6,MYL6,ECE2,CXCR4,SEMA4G,MYL6B,GNAL,WNT5B
Nicotine Degradation III	0.298	0.0333	CYP2A6 (includes others)
Complement System	0.298	0.0333	C1QBP
Cyclins and Cell Cycle Regulation	0.297	0.0274	TFDP1,BTRC
Role of Osteoblasts, Osteoclasts and Chondrocytes in Rheumatoid Arthritis	0.289	0.0244	IL1R2,CBL,WIF1,IL1B,WNT5B
Inhibition of Angiogenesis by TSP1	0.288	0.0323	THBS1
Triacylglycerol Degradation	0.288	0.0323	PNLIPRP2
Estrogen Receptor Signaling	0.284	0.0252	POLR2F,CCNC,THRAP3
Stearate Biosynthesis I (Animals)	0.278	0.0312	PPT1
NF-κB Signaling	0.275	0.0242	IL1R2,IL1B,BTRC,TLR3
Hematopoiesis from Pluripotent Stem Cells	0.27	0.0303	IL9
tRNA Splicing	0.27	0.0303	PDE4B
Dermatan Sulfate Biosynthesis (Late Stages)	0.27	0.0303	HS3ST1
Nucleotide Excision Repair Pathway	0.27	0.0303	POLR2F
G Beta Gamma Signaling	0.267	0.0256	HBEGF,GNAL
Neuregulin Signaling	0.262	0.0253	NRG1,HBEGF
Oncostatin M Signaling	0.261	0.0294	MT2A
IL-17 Signaling	0.256	0.025	CCL2,CXCL1
HER-2 Signaling in Breast Cancer	0.256	0.025	NRG1,ITGB8
Nicotine Degradation II	0.253	0.0286	CYP2A6 (includes others)
Notch Signaling	0.253	0.0286	RFNG
Insulin Receptor Signaling	0.248	0.0236	CBL,SGK1,PPP1R11
IL-1 Signaling	0.246	0.0244	ADCY3,GNAL
MIF Regulation of Innate Immunity	0.245	0.0278	CD74
Role of Oct4 in Mammalian Embryonic Stem Cell Pluripotency	0.245	0.0278	BMI1
Melatonin Degradation I	0.245	0.0278	CYP2A6 (includes others)
Chondroitin Sulfate Biosynthesis (Late Stages)	0.245	0.0278	HS3ST1
Relaxin Signaling	0.244	0.0234	ADCY3,PDE4B,GNAL
Ovarian Cancer Signaling	0.244	0.0234	TFDP1,MLH1,WNT5B
Thyroid Cancer Signaling	0.237	0.027	KLK3
Hereditary Breast Cancer Signaling	0.236	0.0231	POLR2F,MLH1,FANCL
Apoptosis Signaling	0.231	0.0235	ENDOG,HTRA2
Cell Cycle Control of Chromosomal Replication	0.23	0.0263	ORC6
Death Receptor Signaling	0.226	0.0233	HTRA2,ACTG1
Role of PKR in Interferon Induction and Antiviral Response	0.223	0.0256	TLR3
Primary Immunodeficiency Signaling	0.216	0.025	ADA
IL-9 Signaling	0.204	0.0238	IL9
Role of Cytokines in Mediating Communication between Immune Cells	0.204	0.0238	IL1B
Chondroitin Sulfate Biosynthesis	0.198	0.0233	HS3ST1

## Sheet: UPSTREAM REGULATORS
Upstream Regulator	Expr Fold Change	Molecule Type	Predicted Activation State	Activation z-score	p-value of overlap	Target molecules in dataset	Mechanistic Network
CSF2		cytokine		0.721	1.05e-05	ADA,BBC3,CCL17,CCL2,CD74,CSF2RA,CTSC,CXCL1,CXCL2,CXCR4,FANCL,HBEGF,HLA-DQB1,ICOSLG/LOC102723996,IL1B,MAEA,MLH1,PDE4B,PLAGL2,QSOX1,SGK1,THBS1,TPM4,TREM1	97 (11)
IL13		cytokine		1.516	1.06e-05	ADA,BZW2,CCL17,CCL2,CLEC4A,CTSC,CTSH,CXCL1,CXCL2,CXCR4,DEFB103A/DEFB103B,F13A1,FKBP1A,FLOT1,G0S2,HTRA1,IL1B,IL1R2,QSOX1,TFF3,THBS1	106 (12)
APP		other		-0.486	1.22e-05	ACTG1,ALDOA,BBC3,C1QBP,CCL2,CCL7,CCNG2,CD74,CITED2,CKB,CLTA,CXCL1,CXCL2,CXCR4,DNAJC5,ECE2,FKBP1A,FN1,IDE,IL1B,KCND2,KLK3,LDHB,MGAT3,NF1,PDE4B,PKM,PPIA,SLAMF8,SLC7A11,TLR3,TOR3A,TP73,VAMP3,ZFP36L1	57 (3)
IFNG		cytokine		1.211	2.59e-05	BBC3,CCL17,CCL2,CCL7,CD74,CTSC,CTSH,CXCL1,CXCL2,CXCR4,DEFB103A/DEFB103B,FABP5,FCN1,FN1,GAD1,HBEGF,HLA-DMA,HLA-DMB,HLA-DOA,HLA-DQB1,HLA-DRB5,HTRA1,ICOSLG/LOC102723996,IDE,IGFBP4,IL1B,IL9,KMO,NF1,PLA2G7,PLAUR,POLR2F,PPIA,SLC7A11,SREBF1,TFDP1,THBS1,TLR3,TMEM158,TP73,TREM1,TRIM22,TYROBP,UBE2D1	95 (11)
SELPLG		other		-0.816	3.97e-05	CCL2,CXCL2,CXCR4,IL1B,IL1R2,PLAUR	72 (8)
IL27		cytokine		1.054	4.33e-05	CCL2,CCL7,CD74,CKLF,HLA-DMA,HLA-DMB,HLA-DOA,HLA-DPA1,HLA-DQB1,IL1B,IL9	73 (8)
SELP		transmembrane receptor		-0.084	4.87e-05	CCL2,CXCL2,CXCR4,IL1B,IL1R2,PLAUR	72 (8)
PSEN1		peptidase		-1.109	7.66e-05	ABCC6,ACTG1,ALDOA,C1QBP,CD74,CKB,CLTA,CTSC,CXCL2,DGKE,DNAJC5,FKBP1A,IDE,IL1B,PKM,PPIA,STAB1,TP73,VAMP3
IL5		cytokine	Activated	2.274	8.53e-05	ALDOA,CCL2,CITED2,CTSC,CXCR4,ENDOG,HBEGF,IL1R2,IL9,PDCD2,PDE4B,PKM,QSOX1,RAP1GAP,SGK1,SLC39A8,TPM4	81 (7)
IL1B	-1.582	cytokine		0.051	9.41e-05	ASB7,BAMBI,BTRC,CCL17,CCL2,CCL7,CD74,CXCL1,CXCL2,CXCR4,F13A1,FABP5,FN1,G0S2,GAD1,HBEGF,ICOSLG/LOC102723996,IGFBP4,IL1B,IL1R2,IL9,ITGB8,MT2A,NR1H4,ORM1,P4HB,PDE4B,SLC7A11,SREBF1,THBS1,TLR3,TREM1	96 (12)
STAT3		transcription regulator		0.074	0.000108	ANGPT2,CCL17,CCL2,CCNC,CD74,CXCL2,CXCR4,FN1,HLA-DMA,HLA-DRB5,IL1B,IL9,KLK3,LDHB,PLAUR,RALGDS,SGK1,SREBF1,TFDP1,TFF3,THBS1,TLR3,TRIM22	96 (10)
TP63		transcription regulator		1.326	0.000117	ADA,BBC3,CDK17,CITED2,CXCR4,CYP2A6 (includes others),FN1,GCNT3,HBEGF,HMGA2,IL1B,ITGB8,KLK3,MLH1,SLC7A11,SMURF2,SPATA18,THBS1,TP73	60 (4)
CIITA		transcription regulator		1.994	0.000213	CD74,HLA-DMB,HLA-DOA,HLA-DPA1,HLA-DQB1
KLF2		transcription regulator		-0.427	0.00027	ANGPT2,CCL2,CXCL2,CXCR4,ICOSLG/LOC102723996,IL1B,KCNN4,MT2A,SMURF2,SREBF1,THBS1
H2AFX		transcription regulator			0.000291	MLH1,MYL6,MYL6B,SLC7A11
SMAD4		transcription regulator	Activated	2.571	0.00031	ANGPT2,BBC3,BMI1,CCL2,CCNG2,CDK17,CITED2,FN1,HMGA2,IL1B,IL9,SGK1,THBS1	91 (7)
TRAF6		enzyme		-1.58	0.000444	CCL17,CCL2,CCL7,CXCL1,CXCL2,IL1B	74 (8)
TLR2		transmembrane receptor		-0.388	0.000458	CCL2,CSF2RA,CXCL2,DEFB103A/DEFB103B,FN1,HLA-DRB5,IL1B,NR1H4,SLC7A11,TREM1	84 (12)
EGFR		kinase		0.336	0.000459	BZW2,CCL2,CCNG2,CXCR4,DEFB103A/DEFB103B,HBEGF,HMGA2,HMGB3,IGFBP4,IL1B,KCNN4,KLK3,PKM,PLAUR,PPIA,PSMB3,SLC7A11,THBS1	109 (12)
HTR7		g-protein coupled receptor			0.000595	IL1B,STAB1,THBS1
EP300		transcription regulator		-0.314	0.000622	BBC3,CBL,CCL2,CCNG2,CD160,CKB,CLASP2,CXCR4,DGKE,FN1,IL9,KLK3,KMO,PLA2G7,RMND5A,SLC43A1,SLC7A11,WNT5B,XRCC6
ERG		transcription regulator		-0.447	0.000653	CUX2,CXCL1,CXCR4,DIAPH3,HPCAL1,KLK3,NRG1,ORC6,PLAUR,RAPH1,SIRT5,THBS1
SP1		transcription regulator		1.325	0.00076	ADA,BBC3,C1QBP,CCL2,CCNG2,CITED2,CKB,CXCR4,DIAPH3,FN1,HBEGF,IGFBP4,IL1B,MAOB,NF1,PKM,PLAUR,SGK1,SH3GL1,SLC39A8,SREBF1,TP73	64 (6)
DYSF		other			0.000784	ACTG1,ACTR3,CD74,CTSH,FN1,HLA-DQB1,HLA-DRB5
TGM2		enzyme		0.731	0.000786	CCL2,CD74,FN1,IL1B,JAML,MPP6,MT2A,PLEKHO2,RTKN2,THBS1,TRIM22,TYROBP,VSIG4
TRG		other			0.000877	CXCL1,HLA-DQB1,IL1B
TGIF1		transcription regulator			0.000877	CXCL1,CXCL2,IL1B
CLEC7A		transmembrane receptor		-1.109	0.000944	CCL17,CCL2,CXCL2,IL1B	94 (11)
SIRT1		transcription regulator		-0.052	0.00106	BBC3,CCNG2,FN1,IL1B,MLH1,MYL6,MYL6B,NF1,NR1H4,SLC7A11,SREBF1,TP73	63 (6)
TP73	1.5	transcription regulator	Activated	2.026	0.00113	ADA,BBC3,CCL2,CCNG2,CXCL1,CXCL2,GRK5,IGFBP4,IL1B,MLH1,THBS1,TP73,TRIM22,UBE2D1,XRCC6	60 (4)
CD40LG		cytokine		-0.015	0.00116	APRT,CCL17,CCL2,CCNG2,CSF2RA,CTSC,CXCL1,CXCL2,CXCR4,G0S2,HLA-DQB1,ICOSLG/LOC102723996,IL1B,MT2A,PLAUR,RNF5,XRCC6,ZFP36L1	77 (10)
PLAU		peptidase		-1.094	0.00122	CCL2,FN1,HLA-DMA,IL1B,PLAUR,PON1	83 (8)
CNR2		g-protein coupled receptor			0.00123	CCL2,GRK5,IL1B
NBEAL2		other			0.00123	CKLF,CXCL2,THBS1
5-hydroxytryptamine		chemical - endogenous mammalian		0.509	0.00163	CCL2,GAD1,HBEGF,IL1B,STAB1,THBS1	73 (8)
TNF		cytokine		0.563	0.00178	ANGPT2,BAMBI,BBC3,BTRC,CCL17,CCL2,CCL7,CITED2,CTSC,CXCL1,CXCL2,CXCR4,DEFB103A/DEFB103B,ELK3,FABP5,FN1,G0S2,GATS,HBEGF,ICOSLG/LOC102723996,IDE,IGFBP4,IL1B,IL1R2,IL9,ITGB8,KLK3,KMO,MAEA,MT2A,MYL6,NR1H4,ORM1,P4HB,PDE4B,PKM,PLAGL2,PLAUR,PRKCDBP,PYCARD,RPS3,SGK1,SMURF2,SREBF1,STAC,THBS1,TLR3,TREM1	88 (10)
SQSTM1		transcription regulator		1.4	0.00178	CITED2,CXCL2,CYP2A6 (includes others),HBEGF,IL1B	28 (3)
HGF		growth factor		0.591	0.00191	ABCC6,ANGPT2,CCL2,CCL7,CCNG2,CXCL2,CXCR4,DYNLL1,FN1,GRK5,HBEGF,IGFBP4,IL1B,ITGB8,NRG1,PLAUR,SGK1,STAB1,THBS1,TMEM158	85 (8)
AIMP1		cytokine			0.00218	CCL2,CXCL2,IL1B
PIAS4		transcription regulator			0.00218	CXCL2,IL1B,ITGB8
TRADD		other	Inhibited	-2	0.00262	CCL2,CXCL1,CXCL2,KLK3	34 (3)
NCOA4		transcription regulator		0	0.00262	FABP5,GAD1,GNAL,KLK3
EGR1		transcription regulator		0.259	0.0027	CCL2,CXCL2,FN1,GAD1,HBEGF,IL1B,MAOB,SGK1,THBS1,TP73	90 (6)
PROC		peptidase		-0.337	0.00276	ANGPT2,CCL2,CXCL2,IL1B,THBS1	87 (11)
IL4		cytokine		1.392	0.0029	APRT,CCL17,CCL2,CCL7,CITED2,CTSC,CXCL1,CXCL2,CXCR4,DEFB103A/DEFB103B,F13A1,FN1,HLA-DMA,HTRA2,ICOSLG/LOC102723996,IDE,IGFBP4,IL1B,IL1R2,IL9,KLK3,PDE4B,RNF5,STAB1,TFF3,XCL1,XRCC6	96 (12)
PILRA		other			0.00299	CXCL2,IL1B
IRF4		transcription regulator		-0.902	0.00299	ADA,CCL17,CLTA,CXCR4,IL1B,IL9,PLAUR,XCL1,ZFP36L1	44 (4)
PTAFR		g-protein coupled receptor			0.00349	CCL2,CXCL2,IL1B
SMC3		other			0.00349	CCNG2,HLA-DQB1,THBS1
TP53		transcription regulator	Activated	2.808	0.00366	ADA,APBB2,BBC3,CCL2,CCNG2,CITED2,CKB,CSF2RA,CTSH,CXCL1,ETFA,FANCI,FKBP1A,FN1,FUCA1,HBEGF,HS3ST1,IGFBP4,IL1B,KCNN4,KLK3,MLH1,MYO1C,NEDD8,OAT,ORM1,P4HB,PDE4B,PLAUR,PPT1,PYCARD,SGK1,SMURF2,SPATA18,SREBF1,TFDP1,THBS1,TP73,TRIM22,UBE2D1,VAPA,WNT5B,ZFP36L1	64 (6)
HMOX1		enzyme		1.673	0.00407	ANGPT2,CCL17,CCL2,CXCL1,CXCL2,IL1B,THBS1
HNF1B		transcription regulator		0.447	0.00407	CITED2,CXCL1,FN1,HMGA2,IFT88,NR1H4,PLAUR
PTGER4		g-protein coupled receptor		0.378	0.00418	CCL2,CCNG2,CITED2,CXCR4,IL1B,SLAMF8,TOR3A,ZFP36L1
IL19		cytokine			0.0043	CCL2,CXCR4,FN1	38 (4)
HNRNPA1		enzyme			0.0043	KLK3,PKM,SREBF1
BRD7		transcription regulator			0.0043	BBC3,PYCARD,TRIM22
RAD21		transcription regulator			0.0043	CCNG2,HLA-DQB1,THBS1
ADAM17		peptidase		-1.103	0.00447	CXCL2,FN1,ICOSLG/LOC102723996,NRG1	35 (3)
NFKBIB		transcription regulator		-1	0.00448	CCL2,CXCL1,CXCL2,IL1B,TP73	56 (5)
EDN1		cytokine		0.361	0.00482	ANXA5,CCL2,CXCR4,FN1,HBEGF,MYL6,NRG1,PLAUR,THBS1,TPM4	98 (8)
KMT5B		enzyme			0.0049	MT2A,SGK1
RCHY1		enzyme			0.0049	KLK3,TP73
CCR2		g-protein coupled receptor		0.927	0.0049	CCL17,CCL2,CXCL2,FN1,IL1B	93 (10)
C6		other			0.0049	CXCL2,IL1B
SF1		transcription regulator			0.0049	FN1,MYL6
IL17A		cytokine		-0.059	0.00502	CCL17,CCL2,CXCL1,CXCL2,DEFB103A/DEFB103B,HBEGF,IL1B,IL9,SREBF1,TLR3	96 (13)
WWTR1		transcription regulator	Activated	2	0.00504	CXCL1,CXCL2,FN1,IL1B
F7		peptidase		-1.067	0.00504	CXCL2,HBEGF,IL1B,PLAUR
AIRE		transcription regulator			0.00504	KLK3,TFF3,TLR3,TPH1
EGF		growth factor		1.799	0.00508	ADA,BBC3,CCL17,CXCL2,CXCR4,FN1,HBEGF,IGFBP4,IL1B,IL1R2,KLK3,PLAUR,PSMB3,RFFL,SREBF1,TFDP1,THBS1,XRCC6	92 (11)
Gm21596/Hmgb1		transcription regulator			0.0052	CXCR4,IL1B,PKM
NCR2		transmembrane receptor			0.0052	THBS1,TYROBP,XCL1
SOX4		transcription regulator	Activated	2.333	0.00533	ACY3,BBC3,CD74,FN1,HLA-DQB1,IGFBP4,TES,TPH1,VOPP1
OSM		cytokine		0.931	0.00548	ANGPT2,BAMBI,BMI1,CCL2,CCNG2,CDK17,CST6,CTSH,CXCL1,CXCL2,DEFB103A/DEFB103B,FN1,HBEGF,IL1B,IL1R2,MT2A,PTPRZ1,QSOX1,TLR3,TRIM22	51 (5)
EIF3E		other		-1	0.00566	CMTM7,CXCL1,RAD54L,THBS1
BIRC5		other			0.00582	CD74,FN1,HLA-DQB1,IL9,TP73
ERBB3		kinase		-0.239	0.00619	CCNG2,CXCR4,FN1,HBEGF,HMGA2,THBS1	76 (8)
SFTPD		other			0.00621	CCL2,CXCL2,IL1B
TERF2IP		other			0.00621	CCL2,EPB41L4A,HS3ST1
TREM2		transmembrane receptor			0.00621	CXCL2,IL1B,TREM1
CTNNB1		transcription regulator	Activated	2.717	0.00626	ACTR3,BAMBI,BBC3,CASC4,CCL7,CXCL2,CYP2A6 (includes others),DIAPH3,F13A1,FN1,GAD1,HTRA1,IL1B,IL9,KLK3,NRG1,OAT,PDE4B,PLAUR,SGK1,TP73,WIF1,WNT5B
IL6		cytokine		0.45	0.00626	BBC3,BMI1,CCL2,CCL7,CD74,CTSC,CXCL1,CXCL2,CXCR4,FN1,HLA-DMA,HLA-DRB5,ICOSLG/LOC102723996,IGFBP4,IL9,KLK3,NR1H4,ORM1,PON1,SENP2,SGK1,THBS1,TLR3	103 (12)
F2R		g-protein coupled receptor		0.579	0.00632	ANGPT2,CCL2,FN1,IL1B,THBS1	48 (5)
SCARB1		transporter		-1.659	0.00633	CCL2,CXCL2,IL1B,SREBF1	82 (9)
CAMP		other		-1.121	0.00661	CCL2,CCL7,CXCL1,CXCR4,IL1B,IL1R2	96 (12)
EPAS1		transcription regulator		1.4	0.00719	ANGPT2,BBC3,CHMP2B,CITED2,CKB,CXCL2,CXCR4,FN1,PTPRZ1,SREBF1
IL15		cytokine		0.635	0.00723	BAMBI,BBC3,CCL17,CCL2,CD160,CD74,CXCL2,CXCR4,ELK3,FKBP1A,IL9,NME4,PDE4B,TYROBP,ZFP36L1	76 (7)
CLIC4		ion channel			0.00724	CXCL2,IL1B
SDC4		other			0.00724	ANGPT2,IL1B
Hrg		other			0.00724	ANGPT2,CCL2
TPSAB1/TPSB2		peptidase			0.00724	CXCL2,IL1B
TSC22D1		transcription regulator			0.00724	FN1,IL1B
PA2G4		transcription regulator			0.00724	KLK3,SLC43A1
SELL		transmembrane receptor			0.00724	CXCR4,IL1B
SEMA4D		transmembrane receptor			0.00724	CCL2,HLA-DQB1
AMBP		transporter			0.00724	CXCL2,IL1B
BIRC3		enzyme			0.00733	CCL2,CXCL1,IL1B	56 (6)
MAPK13		kinase			0.00733	CITED2,IL1B,PRMT5
DNMT1		enzyme			0.00742	MLH1,MYL6,MYL6B,PYCARD,SLC7A11
WNT5A		cytokine		-0.623	0.00767	CCL2,CXCL1,CXCL2,CXCR4,FN1,IL1B,TLR3	98 (12)
RAF1		kinase		1.116	0.00776	CD74,CTSH,HBEGF,HMGA2,HMGB3,HPCAL1,IL1B,MAOB,PLAUR,RFFL	50 (3)
EHMT2		transcription regulator			0.00782	FN1,KLK3,SREBF1,TWISTNB
CYR61		other		-0.448	0.0085	CCL2,CXCL2,FN1,IL1B,SENP2,WIF1	25 (2)
RIPK1		kinase			0.00856	CCL2,CXCL1,CXCL2
SOCS6		other			0.00856	CXCL2,HBEGF,IL1B
BAG1		other			0.00856	KLK3,MT2A,TP73
TYROBP	1.806	transmembrane receptor		-0.581	0.00864	CCL2,CCL7,IL1B,TYROBP	64 (6)
BCL3		transcription regulator		-0.152	0.00864	DEFB103A/DEFB103B,HLA-DQB1,IL1B,PLAUR	64 (6)
MAP3K14		kinase		0.692	0.0093	CXCL1,CXCL2,ICOSLG/LOC102723996,IL1R2,IL9
NFKB2		transcription regulator		1	0.0093	CXCR4,HLA-DMB,HLA-DOA,ICOSLG/LOC102723996,KLK3
RAC2		enzyme			0.00952	ALDOA,CD74,IL1B,PKM
BCL2		transporter		-0.75	0.00958	BBC3,CCNC,CTSH,CXCL1,IL1B,PLAUR	61 (5)
THBS1	2.457	other			0.0099	FN1,IL1B,THBS1
RNF31		enzyme			0.0099	CXCL1,CXCR4,IGFBP4
B2M		transmembrane receptor			0.0099	HLA-DQB1,HLA-DRB5,IL1B
TNFAIP8L2		other			0.00999	CXCL2,IL1B	26 (3)
HSPB1		other			0.00999	BBC3,IL1B
COCH		other			0.00999	CXCL2,IL1B
TBL1X		transcription regulator			0.00999	CXCL2,KLK3
ATF3		transcription regulator		1.951	0.0107	BBC3,CXCL1,IL1B,MT2A,TP73
THRB		ligand-dependent nuclear receptor		0.412	0.0108	CCL17,CCL2,CTSH,CXCL2,CXCR4,SREBF1,TREM1,WIF1,WNT5B
IL1RN		cytokine		-0.173	0.0109	BTRC,CCL2,CXCL1,HLA-DQB1,IGFBP4,IL1B,TRIM22
EZH2		transcription regulator		-0.721	0.0109	CXCL1,CXCL2,FUCA1,ICOSLG/LOC102723996,KLK3,KMT2C,MLH1,MYL6,MYL6B,RAP1GAP,RNF5,SLC7A11
MET		kinase		0.295	0.0114	CITED2,CXCL1,FN1,HBEGF,IL1B,TLR3
BTG2		transcription regulator			0.0114	CXCL1,DIAPH3,IL1B
SREBF1	1.76	transcription regulator		0.972	0.0117	CCL17,FABP5,FAM189B,FN1,IL1B,IL1R2,KLK3,OAT,SREBF1
FGF2		growth factor		1.004	0.012	ANGPT2,BBC3,CCL2,CXCL2,CXCR4,FN1,HBEGF,IGFBP4,IL1B,NF1,PLAUR,THBS1,XRCC6
IRF8		transcription regulator		-0.037	0.012	CBL,CD74,CUX2,IL1B,NF1,TLR3,TYROBP
histamine		chemical - endogenous mammalian		0.259	0.0123	CCL2,CXCR4,HBEGF,IL1B,IL9
cholesterol		chemical - endogenous mammalian		0.393	0.0126	CCL2,CXCL2,FABP5,FN1,HBEGF,HLA-DRB5,IL1B,SREBF1,THBS1
SETDB1		enzyme			0.0129	ANGPT2,KCND2,PTPRZ1
IL10		cytokine		0.633	0.0131	CCL17,CCL2,CXCL2,CXCR4,IGFBP4,IL1B,IL1R2,IL9,PDE4B,TLR3,TMEM158,TREM1,XCL1
ATG16L1		enzyme			0.0131	CXCL2,IL1B
OGG1		enzyme			0.0131	CXCL2,IL1B
NOD2		other		-0.442	0.0131	CCL2,CXCL2,IL1B,PDE4B,RALGDS
LUM		other			0.0131	CXCL2,IL1B
CTSG		peptidase			0.0131	CCL2,IL1B
MAPK14		kinase		-0.51	0.0134	CCL2,FN1,IL1B,ITGB8,MAOB,PLAUR,SGK1,SREBF1
IL1R1		transmembrane receptor		0.057	0.0136	CXCL1,CXCL2,IL1B,ORM1
POR		enzyme		-1.342	0.0139	ACTG1,ANXA5,CD74,CYP2A6 (includes others),HLA-DMA,HLA-DQB1,HLA-DRB5,PLA2G7
CXCL8		cytokine		-1.195	0.014	CD74,CXCL2,IL1B,KLK3,SREBF1
TAC1		other		-0.625	0.014	CCL2,CUX2,CXCR4,IL1B,KCND2
PRDM1		transcription regulator		0.333	0.014	ADA,CADPS2,CD74,CLTA,CXCL2,CXCR4,GAD1,IL1B,MT2A
IL6R		transmembrane receptor		-0.928	0.014	CCL2,CCL7,CXCL2,FN1,IL1B
ATP		chemical - endogenous mammalian		0.794	0.0141	CXCL2,CXCR4,HBEGF,IL1B,SREBF1,THBS1
THRA		ligand-dependent nuclear receptor		0	0.0141	CCL17,CCL2,CTSH,CXCL2,SREBF1,TREM1
TWIST2		transcription regulator			0.0146	BMI1,FN1,IL1B
FCGR2A		transmembrane receptor			0.0146	CCL2,CXCL2,IL1B
RELA		transcription regulator		0.574	0.0147	BBC3,CCL2,CITED2,CXCL1,CXCL2,CXCR4,FN1,GRK5,IL1B,IL9,PDE4B,SREBF1,TP73,TREM1
IRAK4		kinase			0.0149	CCL17,CXCL2,IDE,IL1B,PDE4B
CD38		enzyme		1.48	0.0157	ALDOA,CITED2,ENDOG,IL1R2,PDCD2,PKM,RAP1GAP,SLC39A8
TGFB1		growth factor		1.097	0.0158	B3GALT2,BAMBI,BBC3,BMI1,CCL2,CCNG2,CCT2,CDK17,CITED2,CTSC,CTSH,CXCL1,CXCL2,CXCR4,DYNLL1,ELK3,F13A1,FABP5,FN1,GAD1,HBEGF,HLA-DMA,HLA-DQB1,HLA-DRB5,HMGA2,HTRA1,IGFBP4,IL1B,IL9,KLK3,MGAT3,MPP6,MYL6,MYO1C,PCGF2,PLAGL2,PLAUR,PPT1,SGK1,SLC39A8,SMURF2,THBS1,TP73,WNT5B
CCL5		cytokine		-1.458	0.0159	CCL2,CXCL2,IL1B,PLAUR,SGK1
AKT1		kinase		0.445	0.016	CCL2,CD74,CXCR4,DIAPH3,FABP5,FN1,LDHB,MT2A,SREBF1,THBS1
PTPRJ		phosphatase		1	0.016	CITED2,CXCL2,HBEGF,PLAUR
IL4I1		enzyme			0.0166	CCL2,CXCL1
COL2A1		other			0.0166	CXCR4,IL1B
NLRC4		other			0.0166	CXCL2,IL1B
RGCC		other			0.0166	FN1,SREBF1
ELN		other			0.0166	FN1,IL1B
SNAI2		transcription regulator		-0.261	0.0173	BBC3,BMI1,CXCR4,FN1
FMR1		translation regulator		-0.577	0.0173	AGAP1,ALDOA,KCND2,PPIA
INHBA		growth factor		0.263	0.0182	BAMBI,CCL17,CCL2,CLASP2,CXCR4,F13A1,FN1,NRG1
PRKAA2		kinase		-1.335	0.0182	FN1,IGFBP4,OAT,P4HB,SREBF1,ZFP36L1
ADA	-2.956	enzyme			0.0184	ADA,CCL17,CXCL2
CITED2	1.75	transcription regulator			0.0184	CCL2,CXCL1,PCGF2
IL17F		cytokine			0.0184	CCL2,CXCL1,CXCL2
ARRB2		other			0.0184	CXCL2,GRK5,IL1B
CTSB		peptidase			0.0184	CXCL2,IL1B,PLAUR
TLR8		transmembrane receptor			0.0184	CCL2,IL1B,NR1H4
S100A6		transporter			0.0184	CXCL2,HS3ST1,TPM4
RGS10		other			0.0187	CCL2,CXCL2,IL1B,IL1R2
PPIF		enzyme		-1.342	0.0189	CCL2,CITED2,CXCL2,CXCR4,XCL1
INSIG1		other		-0.956	0.0191	CCL17,CXCL2,CXCR4,FABP5,PLA2G7,SREBF1
MIF		cytokine		-1.287	0.02	CCL2,CXCL2,CXCR4,IL1B,SREBF1,TRIM22
IFNAR1		transmembrane receptor			0.02	CCL17,CXCL2,IL1B,THBS1,TLR3,TRIM22
MAPKAPK2		kinase		1	0.0201	CCL2,CITED2,IL1B,TLR3
TREM1	2.483	transmembrane receptor		-0.193	0.0204	CCL17,CCL7,CXCL1,CXCL2,CXCR4,HBEGF,IL1B,THBS1,TMEM158
SERPINE1		other			0.0204	CXCL2,FN1,PLAUR
PTX3		other			0.0204	CCL2,CXCL2,IL1B
PLCG1		enzyme			0.0205	CCL2,THBS1
CRY2		enzyme			0.0205	IL1B,SGK1
PLA2G4A		enzyme			0.0205	ANXA5,IL1B
HSPA1A/HSPA1B		enzyme			0.0205	CXCL2,IL1B
BPIFA1		other			0.0205	CXCL2,IL1B
COL1A1		other			0.0205	CCL2,CXCR4
SIGIRR		transmembrane receptor			0.0205	CXCL2,IL1B
C5		cytokine	Inhibited	-2.362	0.021	CCL2,CCL7,CXCL1,CXCL2,IL1B,IL9
TERT		enzyme			0.022	BMI1,CTSC,ELK3,HTRA1,IGFBP4,IL1B,KLK3
TWIST1		transcription regulator		-0.522	0.022	BMI1,CCL2,FN1,IGFBP4,IL1B,KCNN4,PTPRZ1
SYK		kinase		-0.537	0.0224	CCL2,CITED2,CXCR4,IL1B,SREBF1
CREBBP		transcription regulator			0.0224	CBL,CD160,CKB,CLASP2,CXCR4,DGKE,KLK3,KMO,RMND5A,SLC43A1,SLC7A11,SREBF1,WNT5B,XRCC6
CTBP1		enzyme			0.0226	CCNG2,THBS1,TMED4
PELI3		enzyme			0.0227	IL1B
DAGLA		enzyme			0.0227	IL1B
PHF2		enzyme			0.0227	HTRA1
DDX1		enzyme			0.0227	HTRA1
Nedd4		enzyme			0.0227	THBS1
SUCNR1		g-protein coupled receptor			0.0227	IL1B
GPSM3		other			0.0227	IL1B
IQCB1		other			0.0227	BBC3
ZG16B		other			0.0227	CXCR4
FAF2		other			0.0227	NF1
CCDC8		other			0.0227	BBC3
COL3A1		other			0.0227	FN1
NUB1		other			0.0227	NEDD8
COL5A1		other			0.0227	FN1
TUBB3		other			0.0227	ANXA5
SART3		other			0.0227	KLK3
NRN1		other			0.0227	KCND2
PDCD6		other			0.0227	PEF1
RARRES1		other			0.0227	GRK5
CD164		other			0.0227	CXCR4
NLRP1		other			0.0227	IL1B
PRR13		other			0.0227	THBS1
SENP8		peptidase			0.0227	TP73
F12		peptidase			0.0227	IL1B
ASB9		transcription regulator			0.0227	CKB
EBF3		transcription regulator			0.0227	ADCY3
RNF14		transcription regulator			0.0227	KLK3
IRX5		transcription regulator			0.0227	KCND2
RBM39		transcription regulator			0.0227	HTRA1
MED4		transcription regulator			0.0227	HTRA1
IGF2BP2		translation regulator			0.0227	SREBF1
KLRC2		transmembrane receptor			0.0227	TYROBP
CD72		transmembrane receptor			0.0227	CCL2
OSBP		transporter			0.0227	SREBF1
F2RL1		g-protein coupled receptor		-0.625	0.0231	CCL2,CXCL1,HBEGF,IL1B
PDGFB		growth factor		1.974	0.0231	BBC3,FN1,MYL6,THBS1
TNFSF12		cytokine		-0.911	0.0237	CCL2,CSF2RA,CXCL2,IL1B,IL1R2
MTOR		kinase		-0.647	0.0237	CITED2,CXCR4,ETFA,FABP5,FKBP1A,FN1,IL1B,KCND2,LDHB,PKM,RAP1GDS1
SMARCA4		transcription regulator		1.554	0.024	BAMBI,CCL2,CD74,CSF2RA,CTSH,CXCR4,FN1,HMGA2,HS3ST1,IGFBP4,IL1B,KLK3,MAOB,MARCH1,PDE4B,PLAUR,TREM1,TWF1
HRAS		enzyme		-0.053	0.0244	ACTG1,CTSC,CXCL1,ELK3,FN1,HTRA1,IGFBP4,IL1B,MAOB,MYO1C,P4HB,PLAUR,RAP1GAP,RPS3,SREBF1,THBS1,TP73,TPH1
NDFIP1	1.918	other			0.0246	CBL,IL1B
CRY1		enzyme			0.0246	IL1B,SGK1
RGS2		other			0.0246	HBEGF,SREBF1
RGS1		other			0.0246	CITED2,CXCL2
SP3		transcription regulator		1.154	0.0246	ANGPT2,CITED2,ITGB8,MAOB,PKM,PLAUR,SGK1,SLC39A8,SREBF1
RFX5		transcription regulator			0.0246	CD74,HLA-DMB
ACTN4		transcription regulator			0.0246	CCL2,IL1B
IL32		cytokine			0.0247	BBC3,CCL2,CXCL1,IL1B
PTGS2		enzyme		-0.354	0.0247	ANGPT2,BBC3,CCL2,CXCR4,DYNLL1,FN1,IL1B
lipoxin A4		chemical - endogenous mammalian			0.0249	CCL2,FN1,IL1B
ANXA1		enzyme			0.0249	CCL2,CXCR4,IL1B
ERBB4		kinase		-0.447	0.0249	CCL2,HBEGF,HMGA2,IGFBP4,THBS1
ZEB1		transcription regulator			0.0249	CCNG2,PTPRZ1,TP73
CNOT7		transcription regulator			0.0249	CEACAM6,SLC7A11,TFF3
GJA1		transporter			0.0249	CCL2,IL1B,THBS1
KRAS		enzyme		-2	0.0261	ACTR3,ALDOA,BMI1,BZW2,CD74,FN1,HBEGF,IL1B,KCNN4,LTBP4,PDE4B,PKM,PLEKHO2,THBS1,VAPA,ZFP36L1
ARNT		transcription regulator			0.0262	ALDOA,CITED2,CXCR4,CYP2A6 (includes others),MYL6,MYO1C
CXCR4	1.675	g-protein coupled receptor		-0.399	0.0264	CCL2,CXCL1,CXCR4,GAD1
MAP3K1		kinase		-0.958	0.0264	MAOB,PLAUR,THBS1,TPH1
HTT		transcription regulator			0.0264	ALDOA,BBC3,CD74,CITED2,FN1,GAD1,GNAL,GRK5,HBEGF,HPCAL1,HTRA2,LDHB,NEDD8,PDE4B,PLAUR,PRKCDBP,RAP1GAP,SGK1,VAMP3,VAPA
ADORA2B		g-protein coupled receptor			0.0273	CCL17,CXCL2,IL1B
ACVRL1		kinase			0.0273	ANGPT2,CXCR4,PLAUR
RET		kinase		-1.084	0.0273	BBC3,CCL2,CXCR4,IL1B,KLK3,PLAUR
JUN		transcription regulator	Inhibited	-2.041	0.0284	BBC3,CCL2,CXCL1,DEFB103A/DEFB103B,FN1,IGFBP4,IL1B,ITGB8,MAOB,MT2A,PLAUR,SGK1,THBS1,TP73
IGF1		growth factor		0.555	0.0285	ADA,ANGPT2,BBC3,CCNG2,DEFB103A/DEFB103B,FN1,IGFBP4,IL1B,PLAUR,SREBF1,THBS1,TTF2,ZFP36L1
TICAM1		other		-0.675	0.0285	CCL2,CXCL2,ICOSLG/LOC102723996,IL1B,PDE4B,TLR3
VCP		enzyme			0.0291	CCL2,NEDD8
PDE5A		enzyme			0.0291	IL1B,PDE4B
CALCA		other		1.461	0.0291	CCL2,CXCR4,IL9,PUM1,RAP1GAP
STAP2		other			0.0291	CXCL2,CXCR4
HAVCR2		other			0.0291	CXCR4,IL1B
SPINT1		other			0.0291	IGFBP4,WIF1
UCP2		transporter			0.0291	IL1B,PKM
SMAD7		transcription regulator		1.709	0.0297	BZW2,CCL2,CITED2,FN1,HBEGF,IL1B
mevalonic acid		chemical - endogenous mammalian			0.0299	CCL2,IL1B,SREBF1
TLR5		transmembrane receptor			0.0299	CXCL2,IL1B,NR1H4
BCL2L1		other		0.882	0.03	CXCL1,FN1,IL1B,THBS1
FOSL1		transcription regulator			0.03	CCL2,IL1B,MT2A,PLAUR
NFE2L2		transcription regulator		0.294	0.0304	ACTG1,ALDOA,CXCL2,DYNLL1,FN1,IDE,IL1B,KLK3,OAT,PSMB3,SLC7A11,SREBF1,SRXN1
DNMT3B		enzyme			0.0305	HLA-DQB1,MLH1,MYL6,MYL6B,SLC7A11
F2		peptidase		-0.321	0.0311	ANGPT2,CCL2,CXCL1,CXCR4,FN1,HBEGF,IGFBP4,IL1B,PLAUR,THBS1
MYC		transcription regulator		0.141	0.0319	ALDOA,ANGPT2,ANXA5,ARHGAP25,BBC3,BMI1,BZW2,C1QBP,CCNG2,CST6,FABP5,FN1,LDHB,MYO1C,OAT,PKM,PLAUR,PPIA,RFFL,SGK1,TES,TFDP1,THBS1,TIMM23,TP73,VAMP3,VARS,ZFP36L1
ANGPT2	1.417	growth factor		0.816	0.0325	ADA,APIP,FN1,IL1B,P4HB,SRXN1,THBS1,TLR3
TRAP1		enzyme			0.0325	ALDH1L2,C1QBP,PKM
GNB2		enzyme			0.0325	IL1B,IL1R2,PDE4B
ANGPT1		growth factor			0.0325	ANGPT2,BMI1,CCL2
Hbb-b2		other			0.0325	CD74,FN1,IL1B
CASP1		peptidase			0.0325	CXCL2,IL1B,SREBF1
CXCL3		cytokine			0.0339	GRK5,IL1B
PLCE1		enzyme			0.0339	CCL2,CXCL2
IRAK2		kinase			0.0339	CXCL2,IL1B
MVP		other			0.0339	CXCL2,IL1B
CFB		peptidase			0.0339	CXCL2,SREBF1
PHB		transcription regulator			0.0339	IL1B,KLK3
Klra7 (includes others)		transmembrane receptor			0.0339	TYROBP,XCL1
PTEN		phosphatase		-0.805	0.0348	ANGPT2,BBC3,CCNC,CITED2,CST6,CXCL2,CXCR4,G0S2,HLA-DMA,IFT88,IL1B,LDHB,MT2A,SREBF1,THBS1
XDH		enzyme			0.0353	CXCR4,IL1B,PLAUR
GNB1		enzyme			0.0353	IL1B,IL1R2,PDE4B
GAPDH		enzyme			0.0353	CCL2,CXCL1,KLK3
TSC22D3		transcription regulator			0.0353	CCL2,IL1B,SGK1
ICAM1		transmembrane receptor			0.0353	CXCL2,IL1B,SREBF1
TNFSF13B		cytokine			0.0359	CCL2,HLA-DMB,HLA-DOA,ICOSLG/LOC102723996
AHR		ligand-dependent nuclear receptor		0.234	0.0361	BZW2,CCNG2,CYP2A6 (includes others),FN1,IL1B,MT2A,PDE4B,SREBF1,TFF3,THBS1,TP73
IL3		cytokine			0.0363	ADA,ARHGEF1,CCL17,CCL2,CITED2,CXCR4,HBEGF,IL1B,MYO1C,PLA2G7,PSMB3,RPS3
palmitic acid		chemical - endogenous mammalian		-0.374	0.0366	ALDOA,BBC3,CCL2,CXCL2,IDE,IL1B,SREBF1
IFNB1		cytokine		-0.526	0.0379	ANXA5,CCL2,CCL7,CXCL2,ICOSLG/LOC102723996,IL1B,THBS1,TLR3,UBE2E2
IL25		cytokine			0.0382	CCL2,IL1B,IL9
LPL		enzyme			0.0382	CCL2,IL1B,THBS1
PGF		growth factor			0.0382	CCL2,CXCR4,IL1B
NLRP12		other			0.0382	CXCL2,CXCR4,IL1B
CTCF		transcription regulator			0.0382	GAD1,HLA-DQB1,HLA-DRB5
DUSP1		phosphatase	Activated	2.158	0.0385	CCL2,CXCL1,CXCL2,IL1B,PLAUR
TFAP2A		transcription regulator			0.0385	CXCL1,CXCL2,MT2A,PLAUR,RAB27B
CXCL2	-1.854	cytokine			0.039	CXCL2,IL1B
DDX5		enzyme			0.039	BBC3,HTRA1
PLK1		kinase			0.039	BBC3,BMI1
PIM2		kinase			0.039	PKM,TP73
BCL2L11		other			0.039	CXCL2,IL1B
LGALS9		other			0.039	CXCR4,IL1B
EBF2		transcription regulator			0.039	ACY3,ADCY3
TGFB1I1		transcription regulator			0.039	FN1,KLK3
HDAC1		transcription regulator		1.126	0.04	ANGPT2,BAMBI,BBC3,IL9,KLK3,RAD54L,SGK1,SREBF1,TP73
MDM2		transcription regulator			0.0401	BBC3,TFDP1,THBS1,TP73
PKD1		ion channel		-0.87	0.0404	ARHGAP10,CXCL2,HBEGF,KLK3,MINK1,PDCL,PDE4B
STK40		kinase			0.0412	CCL2,CXCL1,IL1B
OSCAR		other			0.0412	CCL7,CXCL1,CXCL2
CASP8		peptidase			0.0412	CCL17,IL1B,IL9
STAT1		transcription regulator		-0.524	0.0421	ANGPT2,CCL2,CXCL2,DEFB103A/DEFB103B,HLA-DRB5,HTRA1,IL1B,SREBF1,TLR3,TRIM22
SPI1		transcription regulator		0.75	0.0425	CCL17,CSF2RA,IL1B,IL1R2,IL9,KLK3,MT2A,TREM1
NR3C2		ligand-dependent nuclear receptor		1.154	0.0439	FKBP1A,FN1,HLA-DQB1,IL1B,SGK1
ZC3H12A		enzyme			0.0443	CCL2,IL1B
EPHX2		enzyme			0.0443	CCL2,IL1B
P2RX7		ion channel			0.0443	CCL2,IL1B
CDK8		kinase			0.0443	CXCR4,TP73
BID		other			0.0443	CTSH,IL1B
MSR1		transmembrane receptor			0.0443	CXCL2,IL1B
TLR1		transmembrane receptor			0.0443	CSF2RA,IL1B
ARHGAP21		other			0.0444	CITED2,CXCL2,TLR3
IFNLR1		transmembrane receptor			0.0444	CXCL2,IL1B,THBS1
APOA1		transporter			0.0444	IL1B,PON1,SREBF1
NEUROG1		transcription regulator		-1	0.0446	CXCL1,FN1,THBS1,TRIM22
SLC7A11	-2.548	transporter			0.0449	IL1B
NAAA		enzyme			0.0449	IL1B
LYZ		enzyme			0.0449	IL1B
STAMBP		enzyme			0.0449	CXCR4
DECR1		enzyme			0.0449	IL1B
HTR6		g-protein coupled receptor			0.0449	IFT88
FXYD5		ion channel			0.0449	CCL2
TNK2		kinase			0.0449	KLK3
C1QTNF12		other			0.0449	IL1B
POPDC2		other			0.0449	IL1B
RBM17		other			0.0449	FN1
HIP1		other			0.0449	KLK3
IBSP		other			0.0449	THBS1
ZNF224		other			0.0449	ALDOA
BAG4		other			0.0449	IL1B
DEFB1		other			0.0449	DEFB103A/DEFB103B
LAMA3		other			0.0449	IL1B
IGK		other			0.0449	CCL2
CCNG1		other			0.0449	TP73
RPL15		other			0.0449	HMGA2
COL7A1		other			0.0449	THBS1
CCT5		other			0.0449	BBC3
SIGLEC11		other			0.0449	IL1B
CRADD		other			0.0449	CCL2
CD8B		other			0.0449	IL1B
RPL35A		other			0.0449	HMGA2
RPL12		other			0.0449	HMGA2
RPS19		other			0.0449	CD74
MMP10		peptidase			0.0449	CXCL2
PLPP3		phosphatase			0.0449	FN1
Acp5		phosphatase			0.0449	IL1B
CREBZF		transcription regulator			0.0449	SREBF1
MED24		transcription regulator			0.0449	HTRA1
GPBP1		transcription regulator			0.0449	ADA
NOLC1		transcription regulator			0.0449	ORM1
JMY		transcription regulator			0.0449	HTRA1
AGO3		translation regulator			0.0449	CXCR4
AGO4		translation regulator			0.0449	CXCR4
CLEC2D		transmembrane receptor			0.0449	CXCR4
GLI2		transcription regulator			0.0458	CCL17,CXCL2,IL1B,KLK3,MLH1
ITGB2		transmembrane receptor			0.0476	CXCL2,FN1,ICOSLG/LOC102723996
SLC13A1		transporter	Activated	2	0.0495	ACTG1,G0S2,HLA-DMB,MPP6
MAPK3		kinase			0.0495	FN1,HLA-DQB1,PLAUR,THBS1
superoxide		chemical - endogenous mammalian			0.0499	FN1,IL1B
VAV3		cytokine			0.0499	HBEGF,KLK3
IL36A		cytokine			0.0499	CXCL1,IL1B
BIRC2		enzyme			0.0499	CCL2,CXCL1
LIPG		enzyme			0.0499	CCL2,IL1B
ADORA3		g-protein coupled receptor			0.0499	CCL2,CCL7
NOD1		other			0.0499	CXCL2,IL1B
HTATIP2		transcription regulator			0.0499	ANGPT2,PKM
BHLHE40		transcription regulator			0.0499	MLH1,SREBF1
PSEN2		peptidase	Inhibited	-2	0.0775	ABCC6,CD74,CTSC,STAB1
ESR2		ligand-dependent nuclear receptor	Activated	2.008	0.0803	BBC3,CCL2,CYP2A6 (includes others),CYTH4,HMGA2,IGFBP4,IL1B,KLK3,MGAT3,PLAUR,SGK1,SRXN1
RASSF1		other		1.982	0.0807	CXCR4,HBEGF,HLA-DPA1,TMEM158
ADORA2A		g-protein coupled receptor	Activated	2	0.225	CCL17,CKB,CXCL2,P4HB
MAPK1		kinase		-1.89	0.242	CCL2,FN1,HLA-DMA,IL1B,MAOB,RAD54L,TLR3,TMEM158,TRIM22

## Sheet: BIOLOGICAL FUNCTIONS
Categories	Diseases or Functions Annotation	p-Value	Predicted Activation State	Activation z-score	Molecules	# Molecules
Inflammatory Disease	chronic inflammatory disorder	3.99e-09			ADA,ALDOA,BMI1,C6orf62,CCL17,CCL2,CCL7,CD74,CKB,CLEC4A,CSF2RA,CTSC,CXCL1,CXCL2,CXCR4,DYNLL1,FAU,FCN1,FKBP1A,FN1,G0S2,GRK5,HBEGF,HLA-DMA,HLA-DMB,HLA-DOA,HLA-DPA1,HLA-DQB1,HLA-DQB2,HLA-DRB5,ICOSLG/LOC102723996,IDE,IGFBP4,IL1B,IL1R2,IL9,KCND2,KMO,LDHB,MAOB,MINK1,MS4A6A,MYO1C,P4HB,PDE4B,PHTF1,PKM,PLAUR,PON1,PPP1R11,PYCARD,RALGDS,RNF5,RPS3,SLC7A11,STAB1,THBS1,TLR3,TP73,TRAK2,TREM1,VARS,VSIG4,XCL1	64
Connective Tissue Disorders, Immunological Disease, Inflammatory Disease, Inflammatory Response, Organismal Injury and Abnormalities, Skeletal and Muscular Disorders	rheumatoid arthritis	2.14e-08			ADA,ALDOA,C6orf62,CCL17,CCL2,CCL7,CD74,CLEC4A,CTSC,CXCL1,CXCL2,CXCR4,DYNLL1,FAU,FCN1,FKBP1A,FN1,G0S2,HLA-DMA,HLA-DMB,HLA-DOA,HLA-DPA1,HLA-DQB1,HLA-DQB2,HLA-DRB5,ICOSLG/LOC102723996,IDE,IGFBP4,IL1B,IL1R2,IL9,LDHB,MAOB,MINK1,MS4A6A,MYO1C,PHTF1,PLAUR,PON1,PPP1R11,RALGDS,RNF5,RPS3,SLC7A11,THBS1,TLR3,TRAK2,VARS,VSIG4,XCL1	50
Connective Tissue Disorders, Organismal Injury and Abnormalities, Skeletal and Muscular Disorders	non-traumatic arthropathy	2.83e-08			ADA,ADAMTS6,ALDOA,C6orf62,CACNA2D4,CCL17,CCL2,CCL7,CD74,CLEC4A,CTSC,CXCL1,CXCL2,CXCR4,DYNLL1,FAU,FCN1,FKBP1A,FN1,G0S2,HLA-DMA,HLA-DMB,HLA-DOA,HLA-DPA1,HLA-DQB1,HLA-DQB2,HLA-DRB5,ICOSLG/LOC102723996,IDE,IGFBP4,IL1B,IL1R2,IL9,LDHB,MAOB,MINK1,MS4A6A,MYO1C,PHTF1,PLAUR,PON1,PPP1R11,RALGDS,RNF5,RPS3,SLC39A8,SLC7A11,THBS1,TLR3,TRAK2,VARS,VSIG4,WNT5B,XCL1	54
Connective Tissue Disorders, Inflammatory Disease, Inflammatory Response, Organismal Injury and Abnormalities, Skeletal and Muscular Disorders	inflammation of joint	3.77e-08		0.175	ADA,ADAMTS6,ALDOA,C6orf62,CACNA2D4,CCL17,CCL2,CCL7,CD74,CLEC4A,CTSC,CXCL1,CXCL2,CXCR4,DYNLL1,F13A1,FAU,FCN1,FKBP1A,FN1,G0S2,HLA-DMA,HLA-DMB,HLA-DOA,HLA-DPA1,HLA-DQB1,HLA-DQB2,HLA-DRB5,HTRA1,ICOSLG/LOC102723996,IDE,IGFBP4,IL1B,IL1R2,IL9,LDHB,MAOB,MINK1,MS4A6A,MYO1C,PDE4B,PHTF1,PLAUR,PON1,PPP1R11,PYCARD,RALGDS,RAPH1,RNF5,RPS3,SLC39A8,SLC7A11,THBS1,TLR3,TP73,TRAK2,TYROBP,VARS,VSIG4,WNT5B,XCL1	61
Connective Tissue Disorders, Inflammatory Disease, Organismal Injury and Abnormalities, Skeletal and Muscular Disorders	Rheumatic Disease	7.56e-08		0.175	ACTR3,ADA,ADAMTS6,ALDOA,C6orf62,CACNA2D4,CCL17,CCL2,CCL7,CD74,CLEC4A,CTSC,CXCL1,CXCL2,CXCR4,DYNLL1,F13A1,FAU,FCN1,FKBP1A,FN1,G0S2,HLA-DMA,HLA-DMB,HLA-DOA,HLA-DPA1,HLA-DQB1,HLA-DQB2,HLA-DRB5,HTRA1,ICOSLG/LOC102723996,IDE,IGFBP4,IL1B,IL1R2,IL9,LDHB,MAOB,MINK1,MS4A6A,MT2A,MYO1C,PDE4B,PHTF1,PLAUR,PON1,PPP1R11,PXK,PYCARD,RALGDS,RAPH1,RNF5,RPS3,SGK1,SLC39A8,SLC7A11,THBS1,TLR3,TP73,TRAK2,TYROBP,VARS,VSI…	65
Immunological Disease	systemic autoimmune syndrome	9.24e-08			ADA,ADAD1,ADAMTS6,ALDOA,C6orf62,CCL17,CCL2,CCL7,CD74,CLEC4A,CTSC,CUX2,CXCL1,CXCL2,CXCR4,DYNLL1,FAU,FCN1,FKBP1A,FLOT1,FN1,G0S2,HLA-DMA,HLA-DMB,HLA-DOA,HLA-DPA1,HLA-DQB1,HLA-DQB2,HLA-DRB5,ICOSLG/LOC102723996,IDE,IGFBP4,IL1B,IL1R2,IL9,JAML,KMO,LDHB,MAOB,MINK1,MS4A6A,MT2A,MYO1C,PDE4B,PHTF1,PLAUR,PON1,PPP1R11,PXK,RALGDS,RNF5,RPS3,SGK1,SLC7A11,THBS1,TLR3,TPH1,TRAK2,TYROBP,VARS,VSIG4,XCL1	62
Inflammatory Response, Organismal Injury and Abnormalities	inflammation of organ	6.67e-07		-1.796	ADA,ALDOA,ANGPT2,ANXA5,APRT,ARHGAP10,BMI1,CBL,CCL17,CCL2,CCL7,CD74,CKB,CLEC4A,CSF2RA,CST6,CXCL1,CXCL2,CXCR4,DEFB103A/DEFB103B,FABP5,FKBP1A,FLOT1,FN1,GCNT3,HBEGF,HLA-DMA,HLA-DQB1,HLA-DRB5,HMGA2,ICOSLG/LOC102723996,IDE,IL1B,IL9,ITGB8,KCNN4,KMO,MUS81,NDFIP1,NR1H4,NRG1,P4HB,PDE4B,PKM,PLAUR,PON1,PPIA,PPT1,PTPRZ1,PYCARD,SLC7A11,SMURF2,STAB1,STAC,TFF3,THBS1,TLR3,TP73,TREM1,TYROBP,XCL1,XRCC6	62
Cellular Movement, Hematological System Development and Function, Immune Cell Trafficking, Inflammatory Response	chemotaxis of phagocytes	1.03e-06		0.568	ANGPT2,C1QBP,CCL17,CCL2,CCL7,CD74,CKLF,CSF2RA,CXCL1,CXCL2,CXCR4,DEFB103A/DEFB103B,FLOT1,IL1B,JAML,PDE4B,PF4V1,PLA2G7,PLAUR,PPIA,SLAMF8,THBS1,TREM1,XCL1	24
Cellular Movement, Hematological System Development and Function, Immune Cell Trafficking, Inflammatory Response	chemotaxis of mononuclear leukocytes	1.81e-06		1.6	ANGPT2,CCL17,CCL2,CCL7,CD74,CKLF,CXCR4,DEFB103A/DEFB103B,FN1,IL1B,PF4V1,PLA2G7,PLAUR,PPIA,RAP1GAP,THBS1,XCL1	17
Inflammatory Response	inflammatory response	1.94e-06		0.551	ADA,ANGPT2,C1QBP,CCL17,CCL2,CCL7,CD74,CEACAM6,CKLF,CLEC4A,CSF2RA,CXCL1,CXCL2,CXCR4,DEFB103A/DEFB103B,FKBP1A,FLOT1,FN1,ICOSLG/LOC102723996,IL1B,IL9,JAML,MAOB,MUS81,NDFIP1,NR1H4,NRG1,ORM1,PDE4B,PF4V1,PLA2G7,PLAUR,PON1,PPIA,PPT1,PXK,PYCARD,RAP1GAP,SLAMF8,THBS1,TLR3,TP73,TREM1,TYROBP,XCL1	45
Inflammatory Response	inflammation of absolute anatomical region	2.3e-06		-1.763	ADA,ALDOA,ANGPT2,ANXA5,APRT,ARHGAP10,BMI1,CBL,CCL17,CCL2,CCL7,CD74,CKB,CLEC4A,CSF2RA,CST6,CXCL1,CXCL2,FKBP1A,FN1,GCNT3,HBEGF,HLA-DMA,HLA-DQB1,HMGA2,ICOSLG/LOC102723996,IDE,IL1B,IL9,ITGB8,KMO,MUS81,NDFIP1,NR1H4,NRG1,P4HB,PDE4B,PKM,PLAUR,PON1,PPIA,PPT1,PTPRZ1,PYCARD,SLC7A11,SMURF2,STAB1,TFF3,THBS1,TLR3,TP73,TREM1,TYROBP,XCL1	54
Cellular Movement	chemotaxis of myeloid cells	2.64e-06		-0.137	ANGPT2,C1QBP,CCL17,CCL2,CCL7,CD74,CKLF,CSF2RA,CXCL1,CXCL2,CXCR4,DEFB103A/DEFB103B,FLOT1,IL1B,JAML,PDE4B,PLA2G7,PLAUR,PPIA,SLAMF8,THBS1,TREM1,XCL1	23
Cellular Movement, Hematological System Development and Function, Immune Cell Trafficking, Inflammatory Response	chemotaxis of leukocytes	3.98e-06		0.62	ANGPT2,C1QBP,CCL17,CCL2,CCL7,CD74,CKLF,CSF2RA,CXCL1,CXCL2,CXCR4,DEFB103A/DEFB103B,FLOT1,FN1,IL1B,JAML,PDE4B,PF4V1,PLA2G7,PLAUR,PPIA,RAP1GAP,SLAMF8,THBS1,TREM1,XCL1	26
Inflammatory Response	inflammation of body cavity	6.08e-06	Decreased	-2.231	ADA,ALDOA,ANGPT2,ANXA5,APRT,ARHGAP10,BMI1,CBL,CCL17,CCL2,CCL7,CKB,CSF2RA,CXCL1,CXCL2,FKBP1A,FN1,GCNT3,HBEGF,HLA-DQB1,HMGA2,ICOSLG/LOC102723996,IDE,IL1B,IL9,ITGB8,KMO,MUS81,NDFIP1,NR1H4,P4HB,PDE4B,PKM,PLAUR,PON1,PPIA,PYCARD,SLC7A11,SMURF2,STAB1,TFF3,THBS1,TLR3,TP73,TREM1,TYROBP,XCL1	47
Cellular Movement, Hematological System Development and Function, Immune Cell Trafficking, Inflammatory Response, Lymphoid Tissue Structure and Development	chemotaxis of lymphocytes	7.39e-06		1.498	CCL17,CCL2,CCL7,CD74,CKLF,CXCR4,DEFB103A/DEFB103B,FN1,PF4V1,PPIA,RAP1GAP,THBS1,XCL1	13
Endocrine System Disorders, Gastrointestinal Disease, Immunological Disease, Metabolic Disease, Organismal Injury and Abnormalities	insulin-dependent diabetes mellitus	7.65e-06			ADAD1,ADAMTS6,CCL2,CD74,CLEC4A,CUX2,CXCR4,FKBP1A,FLOT1,HLA-DMA,HLA-DMB,HLA-DOA,HLA-DPA1,HLA-DQB1,HLA-DQB2,HLA-DRB5,IL1B,IL1R2,JAML,KMO,MS4A6A,PHTF1,PPP1R11,RNF5,SLC7A11,TYROBP,XCL1	27
Cellular Movement, Hematological System Development and Function, Immune Cell Trafficking, Inflammatory Response	chemotaxis of neutrophils	1.41e-05		-0.757	C1QBP,CCL2,CCL7,CD74,CKLF,CSF2RA,CXCL1,CXCL2,DEFB103A/DEFB103B,FLOT1,IL1B,JAML,PDE4B,TREM1,XCL1	15
Cellular Movement, Hematological System Development and Function, Immune Cell Trafficking, Inflammatory Response	chemotaxis of granulocytes	2.08e-05		-1.073	C1QBP,CCL2,CCL7,CD74,CKLF,CSF2RA,CXCL1,CXCL2,DEFB103A/DEFB103B,FLOT1,IL1B,JAML,PDE4B,PLAUR,TREM1,XCL1	16
Cellular Movement, Hematological System Development and Function, Immune Cell Trafficking, Inflammatory Response	mobilization of neutrophils	2.25e-05		-1.103	CCL2,CCL7,CXCL2,CXCR4,IL1B	5
Cellular Movement	migration of cells	3.72e-05		0.855	ACTR3,ADA,ADCY3,AGK,ALDOA,ANGPT2,ANXA5,APBB2,ARHGEF1,BMI1,C1QBP,CADPS2,CBL,CCL17,CCL2,CCL7,CD74,CEACAM6,CITED2,CKLF,CLASP2,CSF2RA,CST6,CTSC,CTSH,CXCL1,CXCL2,CXCR4,DEFB103A/DEFB103B,DGKE,DNAJA3,ELK3,F13A1,FABP5,FLOT1,FN1,GAD1,HBEGF,HMGA2,ICOSLG/LOC102723996,IGFBP4,IL1B,IL9,ITGB8,JAML,KAT8,KCNN4,KLK3,MGAT3,MINK1,MYO1C,NF1,NR1H4,NRG1,ORM1,PDCL,PDE4B,PF4V1,PKM,PLA2G7,PLAUR,PPIA,PRMT5,PTPRZ1,PYCARD,RA…	82
Immunological Disease	hypersensitive reaction	3.78e-05		0.868	ANGPT2,ANXA5,CCL17,CCL2,CD74,CSF2RA,CST6,CXCR4,DEFB103A/DEFB103B,FABP5,FKBP1A,FLOT1,HLA-DMA,HLA-DRB5,ICOSLG/LOC102723996,IDE,IL1B,IL9,NF1,NR1H4,NRG1,PDE4B,PLA2G7,PPIA,PYCARD,STAC,XRCC6	27
Cell Death and Survival	apoptosis of colorectal cancer cell lines	4.43e-05		1.238	BBC3,BMI1,ENDOG,G0S2,HTRA2,IL1B,MLH1,NRG1,PDE4B,PKM,PPIA,PRKCDBP,PYCARD,SGK1,SMURF2,TFF3,TP73,WIF1	18
Cellular Movement, Hematological System Development and Function, Immune Cell Trafficking, Inflammatory Response	chemotaxis of monocytes	4.57e-05		0.661	ANGPT2,CCL17,CCL2,CCL7,CXCR4,DEFB103A/DEFB103B,IL1B,PLA2G7,PLAUR,PPIA	10
Metabolic Disease, Neurological Disease, Organismal Injury and Abnormalities, Psychological Disorders	Braak stage VI Alzheimer disease	4.79e-05			MAOB,TP73,TPH1	3
Organismal Development	production of mucus	5.15e-05		-0.208	ADA,CCL2,CCL7,CXCL1,HBEGF,IL9,TLR3	7
Cellular Movement	chemotaxis	5.27e-05		1.202	ANGPT2,C1QBP,CBL,CCL17,CCL2,CCL7,CD74,CKLF,CSF2RA,CXCL1,CXCL2,CXCR4,DEFB103A/DEFB103B,FLOT1,FN1,HBEGF,IL1B,JAML,KCNN4,NRG1,PDE4B,PF4V1,PLA2G7,PLAUR,PPIA,PTPRZ1,RAP1GAP,SLAMF8,TFF3,THBS1,TREM1,XCL1	32
Cardiovascular System Development and Function, Cell-To-Cell Signaling and Interaction	binding of vascular endothelial cells	5.44e-05		0.334	ANGPT2,ANXA5,C1QBP,CCL2,CXCR4,DGKE,FN1,IL1B,PLAUR,STAB1,THBS1,TLR3	12
Cardiovascular System Development and Function, Cell-To-Cell Signaling and Interaction	adhesion of endothelial cells	5.82e-05		-0.688	ANGPT2,ANXA5,CCL2,CXCL1,CXCL2,CXCR4,DGKE,FN1,IL1B,JAML,PLAUR,THBS1,TLR3	13
Cellular Movement, Hematological System Development and Function, Immune Cell Trafficking	cell movement of granulocytes	7.11e-05		-0.566	ANGPT2,C1QBP,CCL17,CCL2,CCL7,CD74,CKLF,CSF2RA,CXCL1,CXCL2,DEFB103A/DEFB103B,FLOT1,FN1,IL1B,IL9,JAML,PDE4B,PLA2G7,PLAUR,PPIA,SGK1,TLR3,TREM1,XCL1	24
Cellular Movement, Skeletal and Muscular System Development and Function	migration of smooth muscle cells	8.09e-05		0.526	ANGPT2,CBL,CCL2,CKLF,CXCL1,CXCL2,FN1,HBEGF,IGFBP4,IL1B,PLAUR,PPIA,THBS1	13
Cellular Movement, Immune Cell Trafficking	leukocyte migration	8.39e-05		1.375	ADA,ANGPT2,ANXA5,ARHGEF1,C1QBP,CBL,CCL17,CCL2,CCL7,CD74,CKLF,CSF2RA,CTSC,CXCL1,CXCL2,CXCR4,DEFB103A/DEFB103B,F13A1,FABP5,FLOT1,FN1,HBEGF,ICOSLG/LOC102723996,IL1B,IL9,JAML,KCNN4,PDE4B,PF4V1,PLA2G7,PLAUR,PPIA,PYCARD,RALGDS,RAP1GAP,SGK1,SLAMF8,SREBF1,STAB1,THBS1,TLR3,TPH1,TREM1,TYROBP,XCL1	45
Cellular Movement	cell movement	9.77e-05		1.262	ACTR3,ADA,ADCY3,AGK,ALDOA,ANGPT2,ANXA5,APBB2,ARHGEF1,BMI1,C1QBP,CADPS2,CBL,CCL17,CCL2,CCL7,CD74,CEACAM6,CITED2,CKLF,CLASP2,CSF2RA,CST6,CTSC,CTSH,CXCL1,CXCL2,CXCR4,DEFB103A/DEFB103B,DGKE,DNAJA3,ELK3,F13A1,FABP5,FLOT1,FN1,GAD1,HBEGF,HMGA2,HTRA1,ICOSLG/LOC102723996,IFT88,IGFBP4,IL1B,IL9,ITGB8,JAML,KAT8,KCNN4,KLK3,MGAT3,MINK1,MYO1C,NF1,NR1H4,NRG1,ORM1,P4HB,PDCL,PDE4B,PF4V1,PKM,PLA2G7,PLAUR,PPIA,PRMT5…	88
Cell-To-Cell Signaling and Interaction, Hematological System Development and Function	binding of leukocytes	9.78e-05		-0.394	ANGPT2,ANXA5,CCL17,CCL2,CCL7,CCNC,CD74,CXCL1,CXCL2,CXCR4,FN1,HLA-DMA,ICOSLG/LOC102723996,IL1B,MAEA,ORM1,PLAUR,RALGDS,RAP1GAP,RFNG,STAB1,THBS1,TLR3,TPH1	24
Cellular Movement, Immune Cell Trafficking	invasion of B-lymphocyte derived cell lines	0.000118			CXCR4,HTRA1,SLC7A11	3
Cancer, Organismal Injury and Abnormalities, Respiratory Disease	lung metastasis of tumor cell lines	0.000119		-1	BBC3,CCL2,HTRA1,PTPRZ1	4
Cardiovascular System Development and Function, Cell-To-Cell Signaling and Interaction	binding of endothelial cells	0.000149		0.038	ANGPT2,ANXA5,C1QBP,CCL2,CXCL1,CXCL2,CXCR4,DGKE,FN1,IL1B,JAML,PLAUR,STAB1,THBS1,TLR3	15
Cellular Movement	extravasation of cells	0.000163		-1.171	ANGPT2,CCL17,CCL2,CXCL1,CXCR4,IL1B,RAP1GAP,TPH1	8
Cell Death and Survival	cell death of colorectal cancer cell lines	0.000171		1.337	BBC3,BMI1,CXCR4,ENDOG,G0S2,HTRA2,IL1B,MLH1,NRG1,PDE4B,PKM,PPIA,PRKCDBP,PYCARD,SGK1,SMURF2,TFF3,TP73,WIF1	19
Cellular Movement, Hematological System Development and Function, Immune Cell Trafficking, Inflammatory Response	cell movement of phagocytes	0.000176		1.402	ANGPT2,C1QBP,CCL17,CCL2,CCL7,CD74,CKLF,CSF2RA,CXCL1,CXCL2,CXCR4,DEFB103A/DEFB103B,FLOT1,FN1,IL1B,IL9,JAML,PDE4B,PF4V1,PLA2G7,PLAUR,PPIA,SGK1,SLAMF8,SREBF1,STAB1,THBS1,TLR3,TREM1,TYROBP,XCL1	31
Cellular Movement, Hematological System Development and Function, Immune Cell Trafficking	cell movement of leukocytes	0.000176		1.217	ADA,ANGPT2,ARHGEF1,C1QBP,CCL17,CCL2,CCL7,CD74,CKLF,CSF2RA,CXCL1,CXCL2,CXCR4,DEFB103A/DEFB103B,FABP5,FLOT1,FN1,ICOSLG/LOC102723996,IL1B,IL9,JAML,KCNN4,PDE4B,PF4V1,PLA2G7,PLAUR,PPIA,PYCARD,RALGDS,RAP1GAP,SGK1,SLAMF8,SREBF1,STAB1,THBS1,TLR3,TPH1,TREM1,TYROBP,XCL1	40
Cell-To-Cell Signaling and Interaction, Hematological System Development and Function, Immune Cell Trafficking	adhesion of immune cells	0.00019		-0.51	ANGPT2,ANXA5,CCL17,CCL2,CCL7,CCNC,CD74,CXCL1,CXCL2,CXCR4,FN1,ICOSLG/LOC102723996,IL1B,MAEA,ORM1,PLAUR,RALGDS,RAP1GAP,STAB1,THBS1,TLR3,TPH1	22
Cell-To-Cell Signaling and Interaction, Cellular Compromise	respiratory burst of cells	0.000202		-0.505	CCL2,CXCL1,CXCL2,FN1,IL9,TREM1,TYROBP	7
Cell Death and Survival	cell death of tumor cell lines	0.000213		0.912	ANGPT2,ANXA5,APMAP,BBC3,BMI1,BTRC,CBL,CCL2,CCT2,CD160,CEACAM6,CSF2RA,CXCR4,DNAJA3,DYNLL1,ENDOG,FANCL,FAU,FKBP1A,FN1,G0S2,GRK5,HBEGF,HLA-DQB1,HTRA1,HTRA2,IDE,IGFBP4,IL1B,KAT8,KLK3,KSR2,MGAT3,MLH1,MT2A,NF1,NME4,NRG1,NUP58,P4HB,PDE4B,PKM,PLA2G7,PLAGL2,PLAUR,PPIA,PPP1R11,PPT1,PRKCDBP,PRMT5,PYCARD,RAP1GAP,RAP1GDS1,RAPGEF2,RNF5,RPS3,SGK1,SLC7A11,SMURF2,SREBF1,TFF3,THBS1,TLR3,TP73,TREM1,VOPP1,WIF1,XRCC6	68
Cell-To-Cell Signaling and Interaction	adhesion of blood cells	0.000215		-0.514	ANGPT2,ANXA5,CCL17,CCL2,CCL7,CCNC,CD74,CXCL1,CXCL2,CXCR4,DGKE,FN1,ICOSLG/LOC102723996,IL1B,MAEA,ORM1,PLAUR,RALGDS,RAP1GAP,STAB1,THBS1,TLR3,TPH1	23
Cellular Movement, Hematological System Development and Function, Immune Cell Trafficking, Inflammatory Response	influx of neutrophils	0.000228		-0.994	ANGPT2,CCL2,CTSC,CXCL1,CXCL2,IL1B,PLAUR	7
Cell-mediated Immune Response, Cellular Movement, Hematological System Development and Function, Immune Cell Trafficking, Inflammatory Response, Lymphoid Tissue Structure and Development	chemotaxis of natural killer T lymphocytes	0.000231			CCL17,CCL2,CD74	3
Cell-To-Cell Signaling and Interaction	binding of blood cells	0.000237		-0.243	ANGPT2,ANXA5,CCL17,CCL2,CCL7,CCNC,CD74,CXCL1,CXCL2,CXCR4,DGKE,FN1,HLA-DMA,ICOSLG/LOC102723996,IL1B,MAEA,ORM1,PLAUR,RALGDS,RAP1GAP,RFNG,STAB1,THBS1,TLR3,TPH1	25
Cell-To-Cell Signaling and Interaction, Inflammatory Response	immune response of phagocytes	0.000245		0.028	ANXA5,CCL2,CXCL1,FCN1,FN1,ICOSLG/LOC102723996,IL1B,IL9,PLAUR,PON1,THBS1,TLR3,TPH1,TREM1,TYROBP	15
Cell-To-Cell Signaling and Interaction, Hematological System Development and Function, Immune Cell Trafficking, Inflammatory Response	activation of antigen presenting cells	0.000253		-0.55	ANGPT2,CBL,CCL2,CCL7,CD74,CTSH,FN1,HLA-DMA,HLA-DMB,HLA-DOA,HLA-DQB1,IL1B,IL9,MAOB,NRG1,PPT1,THBS1,TLR3,TYROBP	19
Immunological Disease	allergy	0.000262		-0.707	ALDOA,ANXA5,CCL17,CD74,CSF2RA,CST6,CXCL1,CXCR4,DEFB103A/DEFB103B,FABP5,FKBP1A,FLOT1,HLA-DQB1,HLA-DRB5,IDE,IL1B,IL9,NR1H4,P4HB,PDE4B,PLA2G7,PPIA,STAC,XRCC6	24
Cell-mediated Immune Response, Cellular Movement, Hematological System Development and Function, Immune Cell Trafficking, Inflammatory Response, Lymphoid Tissue Structure and Development	chemotaxis of T lymphocytes	0.000268		1.822	CCL17,CCL2,CD74,CXCR4,DEFB103A/DEFB103B,FN1,PF4V1,THBS1,XCL1	9
Ophthalmic Disease, Organismal Injury and Abnormalities	age-related macular degeneration	0.000285			CCL2,FKBP1A,HTRA1,PLAUR,PYCARD,TLR3	6
Cellular Movement	dissemination of cells	0.000287		-1.4	ANGPT2,C1QBP,CCL2,CXCR4,FN1,HTRA1,PLAUR	7
Cellular Development, Cellular Growth and Proliferation, Hematological System Development and Function, Lymphoid Tissue Structure and Development	cell proliferation of T lymphocytes	0.000306	Increased	2.052	ARHGEF1,BBC3,BMI1,C1QBP,CBL,CCL2,CD160,CD74,CSF2RA,CXCR4,DNAJA3,FKBP1A,FN1,GAD1,HLA-DMA,HLA-DMB,HLA-DPA1,HLA-DQB1,ICOSLG/LOC102723996,IL1B,IL9,KCNN4,NDFIP1,NF1,PCGF2,PYCARD,THBS1,TLR3,TREM1,TYROBP,VSIG4,XCL1	32
Tissue Morphology	quantity of cells	0.000314		1.462	ADA,ANGPT2,ARHGEF1,BBC3,CADPS2,CBL,CCL2,CCL7,CD74,CITED2,CLASP2,CLEC4A,CUX2,CXCL1,CXCL2,CXCR4,DIAPH3,DNAJA3,DYNLL1,F13A1,FABP5,FANCL,FN1,GAD1,HBEGF,HLA-DMA,HLA-DQB1,HMGA2,HTRA2,ICOSLG/LOC102723996,IFT88,IL1B,IL9,ITGB8,KLK3,MAEA,MARCH1,MGAT3,MLH1,MT2A,NDFIP1,NF1,NRG1,OAT,ORM1,PCGF2,PDE4B,PLAUR,PON1,PPIA,PRMT5,PTPRZ1,PYCARD,RAB27B,RAP1GAP,RAPGEF2,SGK1,SH3GL1,SPRED2,SREBF1,STAB1,TFDP1,THBS1,TLR3,TP7…	72
Cell-To-Cell Signaling and Interaction, Inflammatory Response	immune response of leukocytes	0.000321		0.695	ANXA5,CCL2,CD74,CXCL1,FCN1,FN1,HLA-DQB1,ICOSLG/LOC102723996,IL1B,IL9,KLK3,MARCH1,PLAUR,PON1,PYCARD,THBS1,TLR3,TPH1,TREM1,TYROBP	20
Cellular Movement	cell movement of myeloid cells	0.000327		0.775	ANGPT2,C1QBP,CCL17,CCL2,CCL7,CD74,CKLF,CSF2RA,CXCL1,CXCL2,CXCR4,DEFB103A/DEFB103B,FLOT1,FN1,IL1B,IL9,JAML,PDE4B,PLA2G7,PLAUR,PPIA,SGK1,SLAMF8,SREBF1,STAB1,THBS1,TLR3,TREM1,TYROBP,XCL1	30
Cellular Movement, Hematological System Development and Function	extravasation of leukocytes	0.000328		-1.474	ANGPT2,CCL17,CCL2,CXCL1,IL1B,TPH1	6
Cellular Movement, Immune Cell Trafficking	cell movement of lymphoid cells	0.000335		1.403	ARHGEF1,CBL,CCL17,CCL2,CCL7,CD74,CKLF,CXCL1,CXCR4,DEFB103A/DEFB103B,FABP5,FN1,ICOSLG/LOC102723996,IL1B,IL9,KCNN4,PF4V1,PPIA,PYCARD,RALGDS,RAP1GAP,STAB1,THBS1,XCL1	24
Cellular Movement, Hematological System Development and Function	extravasation of phagocytes	0.000337		-1.951	ANGPT2,CCL2,CXCL1,IL1B,TPH1	5
Cell-To-Cell Signaling and Interaction	binding of tumor cell lines	0.000338		0.05	ANXA5,ARHGEF1,BMI1,C1QBP,CBL,CCL2,CLEC4A,CST6,CXCL2,CXCR4,FN1,IL1B,IL1R2,KLK3,MINK1,NR1H4,NRG1,PKM,PLAUR,RALGDS,RAP1GAP,TFF3,THBS1	23
Cellular Development, Cellular Growth and Proliferation	proliferation of blood cells	0.000362		1.792	ADA,ARHGEF1,BBC3,BMI1,C1QBP,CBL,CCL2,CD160,CD74,CLEC4A,CSF2RA,CXCL2,CXCR4,DNAJA3,FKBP1A,FN1,GAD1,HLA-DMA,HLA-DMB,HLA-DPA1,HLA-DQB1,ICOSLG/LOC102723996,IL1B,IL9,KCNN4,NDFIP1,NF1,NRG1,PCGF2,PPIA,PYCARD,SH3GL1,SMURF2,THBS1,TLR3,TPH1,TREM1,TRIM33,TYROBP,VSIG4,XCL1,ZFP36L1	42
Cellular Movement	extravasation of myeloid cells	0.000403		-1.951	ANGPT2,CCL2,CXCL1,IL1B,TPH1	5
Cell Morphology, Cellular Function and Maintenance	autophagy of bone cancer cell lines	0.000407		1.997	BBC3,DNAJA3,TP73,YWHAQ	4
Cell-To-Cell Signaling and Interaction, Cellular Movement, Hematological System Development and Function, Immune Cell Trafficking	recruitment of leukocytes	0.000454		0.161	ANGPT2,CCL17,CCL2,CCL7,CD74,CTSC,CXCL1,CXCL2,CXCR4,F13A1,FABP5,FLOT1,FN1,HBEGF,IL1B,IL9,PDE4B,PYCARD,THBS1,TLR3	20
Cardiovascular System Development and Function, Cell-To-Cell Signaling and Interaction	adhesion of vascular endothelial cells	0.000464		-0.411	ANGPT2,ANXA5,CCL2,CXCR4,DGKE,IL1B,PLAUR,THBS1,TLR3	9
Immunological Disease	immediate hypersensitivity	0.000489			ANXA5,CCL17,CD74,CSF2RA,CST6,CXCR4,DEFB103A/DEFB103B,FABP5,FKBP1A,FLOT1,HLA-DRB5,IDE,IL9,NR1H4,PDE4B,PLA2G7,PPIA,STAC,XRCC6	19
Neurological Disease	progressive motor neuropathy	0.000492			ANXA5,CCL2,CCNG2,CCT2,CD74,CHMP2B,CXCL1,FAM149A,FLOT1,FUCA1,HLA-DMA,HLA-DMB,HLA-DQB1,HLA-DQB2,HTRA2,IL1B,KCND2,LDHB,MAOB,NRG1,PDCD2,PDE4B,PON1,RNF5,SGK1,SREBF1,ZFP36L1	27
Cell Death and Survival	apoptosis of tumor cell lines	0.000509		0.26	ANGPT2,ANXA5,BBC3,BMI1,BTRC,CCT2,CEACAM6,CSF2RA,CXCR4,DNAJA3,DYNLL1,ENDOG,FAU,FN1,G0S2,GRK5,HBEGF,HLA-DQB1,HTRA1,HTRA2,IDE,IGFBP4,IL1B,KLK3,KSR2,MGAT3,MLH1,MT2A,NF1,NME4,NRG1,P4HB,PDE4B,PKM,PLA2G7,PLAGL2,PLAUR,PPIA,PPP1R11,PRKCDBP,PRMT5,PYCARD,RAPGEF2,RNF5,RPS3,SGK1,SMURF2,SREBF1,TFF3,THBS1,TLR3,TP73,TREM1,VOPP1,WIF1	55
Cellular Movement	chemotaxis of tumor cell lines	0.000509		-0.281	CCL17,CCL2,CCL7,CXCR4,DEFB103A/DEFB103B,FN1,KCNN4,NRG1,PLAUR,PPIA,PTPRZ1	11
Cellular Movement, Hematological System Development and Function, Immune Cell Trafficking, Inflammatory Response	chemotaxis of peripheral blood monocytes	0.000522		-0.152	ANGPT2,CCL2,PLAUR,PPIA	4
Carbohydrate Metabolism	accumulation of monosaccharide	0.000531			C1QBP,PKM	2
DNA Replication, Recombination, and Repair	acetylation of nucleosomes	0.000531			ADA,TP73	2
Cancer, Hematological Disease, Hereditary Disorder, Immunological Disease, Organismal Injury and Abnormalities	familial juvenile myelomonocytic leukemia	0.000531			CBL,NF1	2
Lipid Metabolism, Small Molecule Biochemistry	hydrolysis of tricaprilin	0.000531			PLA2G7,PNLIPRP2	2
Cellular Development, Cellular Growth and Proliferation, Endocrine System Development and Function, Organ Development	proliferation of adrenal glomerulosa cells	0.000531			ANGPT2,FN1	2
Cell-To-Cell Signaling and Interaction, Cellular Growth and Proliferation	stimulation of adrenal glomerulosa cells	0.000531			ANGPT2,FN1	2
Cellular Movement, Hematological System Development and Function, Immune Cell Trafficking, Inflammatory Response	cell movement of neutrophils	0.000543		-0.351	ANGPT2,C1QBP,CCL2,CCL7,CD74,CKLF,CSF2RA,CXCL1,CXCL2,DEFB103A/DEFB103B,FLOT1,FN1,IL1B,JAML,PDE4B,SGK1,TLR3,TREM1,XCL1	19
Cellular Movement, Hematological System Development and Function, Immune Cell Trafficking, Inflammatory Response	chemotaxis of peripheral blood leukocytes	0.000562		0.271	ANGPT2,CCL2,CXCR4,PLAUR,PPIA	5
Cell Death and Survival	necrosis	0.000578		0.565	ADA,ALDOA,ANGPT2,ANXA5,APIP,APMAP,APRT,BBC3,BMI1,BTRC,CADPS2,CBL,CCL2,CCNC,CCT2,CD160,CD74,CEACAM6,CITED2,CSF2RA,CXCL1,CXCL2,CXCR4,DGKE,DNAJA3,DNAJC5,DYNLL1,ENDOG,F13A1,FANCL,FAU,FKBP1A,FN1,G0S2,GNAL,GRK5,HBEGF,HLA-DMA,HLA-DQB1,HMGA2,HTRA1,HTRA2,ICOSLG/LOC102723996,IDE,IGFBP4,IL1B,IL9,KAT8,KCND2,KLK3,KSR2,MAOB,MGAT3,MLH1,MT2A,MUS81,NF1,NME4,NR1H4,NRG1,NUP58,P4HB,PDE4B,PKM,PLA2G7,PLAGL2,PLAUR,PON1…	100
Molecular Transport, Small Molecule Biochemistry	accumulation of lactic acid	0.000625			C1QBP,IL1B,PKM	3
Dermatological Diseases and Conditions, Immunological Disease, Inflammatory Disease, Inflammatory Response, Organismal Injury and Abnormalities	atopic dermatitis	0.00064			ANXA5,CCL17,CD74,CSF2RA,CST6,CXCR4,DEFB103A/DEFB103B,FABP5,FKBP1A,FLOT1,HLA-DRB5,IDE,NR1H4,PDE4B,STAC,XRCC6	16
Cellular Movement, Hematological System Development and Function, Immune Cell Trafficking	cell movement of mononuclear leukocytes	0.000653		1.708	ANGPT2,ARHGEF1,CCL17,CCL2,CCL7,CD74,CKLF,CXCL1,CXCR4,DEFB103A/DEFB103B,FABP5,FN1,ICOSLG/LOC102723996,IL1B,IL9,KCNN4,PF4V1,PLA2G7,PLAUR,PPIA,PYCARD,RALGDS,RAP1GAP,STAB1,THBS1,XCL1	26
Cardiovascular System Development and Function, Cell-To-Cell Signaling and Interaction	adhesion of endothelial cell lines	0.000658		0.776	ANGPT2,CCL2,IL1B,KLK3,THBS1	5
Cell Morphology, Cellular Function and Maintenance	autophagy of sarcoma cell lines	0.000659		1.997	BBC3,DNAJA3,TP73,YWHAQ	4
Cellular Development, Cellular Growth and Proliferation, Hematological System Development and Function, Lymphoid Tissue Structure and Development	proliferation of mononuclear leukocytes	0.00066		1.732	ADA,ARHGEF1,BBC3,BMI1,C1QBP,CBL,CCL2,CD160,CD74,CLEC4A,CSF2RA,CXCL2,CXCR4,DNAJA3,FKBP1A,FN1,GAD1,HLA-DMA,HLA-DMB,HLA-DPA1,HLA-DQB1,ICOSLG/LOC102723996,IL1B,IL9,KCNN4,NDFIP1,NF1,PCGF2,PPIA,PYCARD,SMURF2,THBS1,TLR3,TREM1,TYROBP,VSIG4,XCL1	37
Cellular Movement, Hematological System Development and Function, Hypersensitivity Response, Immune Cell Trafficking	cell movement of eosinophils	0.000666		-1.29	CCL17,CCL2,CCL7,CXCL2,IL1B,IL9,PLA2G7,PLAUR,PPIA	9
Cellular Development, Cellular Growth and Proliferation, Hematological System Development and Function, Lymphoid Tissue Structure and Development	proliferation of immune cells	0.000682		1.624	ADA,ARHGEF1,BBC3,BMI1,C1QBP,CBL,CCL2,CD160,CD74,CLEC4A,CSF2RA,CXCL2,CXCR4,DNAJA3,FKBP1A,FN1,GAD1,HLA-DMA,HLA-DMB,HLA-DPA1,HLA-DQB1,ICOSLG/LOC102723996,IL1B,IL9,KCNN4,NDFIP1,NF1,NRG1,PCGF2,PPIA,PYCARD,SMURF2,THBS1,TLR3,TREM1,TYROBP,VSIG4,XCL1	38
Cell-To-Cell Signaling and Interaction	binding of breast cancer cell lines	0.0007		0.924	ARHGEF1,CBL,CST6,FN1,MINK1,NRG1,PLAUR,THBS1	8
Cellular Movement	chemotaxis of leukemia cell lines	0.000721		-1.212	CCL17,CCL2,CCL7,CXCR4,DEFB103A/DEFB103B,PLAUR,PPIA	7
Cellular Movement, Hematological System Development and Function, Immune Cell Trafficking	cell movement of lymphocytes	0.000734		1.561	ARHGEF1,CCL17,CCL2,CCL7,CD74,CKLF,CXCL1,CXCR4,DEFB103A/DEFB103B,FABP5,FN1,ICOSLG/LOC102723996,IL1B,IL9,KCNN4,PF4V1,PPIA,PYCARD,RALGDS,RAP1GAP,STAB1,THBS1,XCL1	23
Cell-To-Cell Signaling and Interaction, Cellular Compromise, Cellular Function and Maintenance, Inflammatory Response	respiratory burst of phagocytes	0.000781		-0.577	CCL2,CXCL1,FN1,IL9,TREM1,TYROBP	6
Cellular Movement, Hematological System Development and Function	extravasation of neutrophils	0.00082			ANGPT2,CXCL1,IL1B,TPH1	4
Cellular Movement, Skeletal and Muscular System Development and Function	migration of vascular smooth muscle cells	0.000876		0.546	ANGPT2,CCL2,CKLF,FN1,IGFBP4,IL1B,PLAUR,PPIA,THBS1	9
Cellular Development, Cellular Growth and Proliferation	proliferation of neuroblastoma cell lines	0.000884		0.284	ANGPT2,BMI1,CXCR4,FLOT1,HMGA2,IDE,PPT1,RAP1GAP	8
Cancer, Organismal Injury and Abnormalities, Reproductive System Disease	invasive breast cancer	0.000886			ADAMTS6,CBL,CSF2RA,FKBP1A,FN1,G0S2,KMT2C,LTBP4,NF1,PKM,RAD54L,TMEM158,TP73,YWHAQ	14
Inflammatory Disease, Inflammatory Response, Organismal Injury and Abnormalities, Renal and Urological Disease	nephrotoxic nephritis	0.000922			HLA-DQB1,ICOSLG/LOC102723996,IL9	3
Cell-To-Cell Signaling and Interaction, Hematological System Development and Function, Immune Cell Trafficking	adhesion of mononuclear leukocytes	0.000941		-0.367	ANGPT2,CCL17,CCL2,CXCR4,FN1,ICOSLG/LOC102723996,IL1B,PLAUR,RALGDS,RAP1GAP,THBS1	11
Cancer, Organismal Injury and Abnormalities, Reproductive System Disease	metastasis of breast cancer cell lines	0.000947		-1.054	BBC3,CCL2,CXCL1,CXCL2,CXCR4,FABP5,PLAUR	7
Cell-To-Cell Signaling and Interaction, Inflammatory Response	respiratory burst of myeloid cells	0.000973		-0.505	CCL2,CXCL1,FN1,IL9,TREM1,TYROBP	6
Cancer, Organismal Injury and Abnormalities	metastasis of tumor cell lines	0.00102		-0.14	ANGPT2,BBC3,CCL2,CXCL1,CXCL2,CXCR4,FABP5,FN1,HTRA1,PLAUR,PTPRZ1,THBS1	12
Digestive System Development and Function, Gastrointestinal Disease, Hepatic System Development and Function, Hepatic System Disease, Inflammatory Disease, Inflammatory Response, Organ Development, Organismal Injury and Abnormalities, Psychological Disorders	alcoholic hepatitis	0.00102			CCL2,CXCL1,CXCL2,PDE4B,SLC7A11	5
Cardiovascular System Development and Function, Cellular Movement	movement of vascular endothelial cells	0.00105		1.19	ANGPT2,CXCL1,DGKE,FN1,IL1B,KLK3,NR1H4,NRG1,ORM1,PKM,PTPRZ1,STAB1,THBS1	13
Cardiovascular System Development and Function, Cell-To-Cell Signaling and Interaction	binding of endothelial cell lines	0.00108		0.393	ANGPT2,CCL2,IL1B,KLK3,PF4V1,THBS1	6
Cellular Movement	cell movement of carcinoma cell lines	0.00114		-0.273	BMI1,C1QBP,CCL2,CCL7,CTSH,CXCR4,FN1,HMGA2,IL1B,NR1H4,NRG1,PTPRZ1,RAP1GAP,RFFL	14
Inflammatory Response, Organismal Injury and Abnormalities, Respiratory Disease	inflammation of lung	0.00118		-1.088	ADA,ALDOA,ANXA5,CBL,CCL17,CCL2,CCL7,CXCL1,FKBP1A,HMGA2,IDE,IL1B,IL9,MUS81,NDFIP1,P4HB,SLC7A11,THBS1,TLR3,TREM1	20
Cell-To-Cell Signaling and Interaction, Hematological System Development and Function, Immune Cell Trafficking, Inflammatory Response	activation of neutrophils	0.00119		-0.895	CCL17,CCL2,CCL7,CEACAM6,CXCL1,FKBP1A,FN1,IL1B	8
Cellular Movement	chemotaxis of connective tissue cells	0.0012		-0.269	ANGPT2,CCL2,FN1,HBEGF,IL1B,PLAUR	6
Cellular Movement	arrest in movement of cells	0.00122			CCL17,CXCL1,CXCL2,IL1B	4
Cell-To-Cell Signaling and Interaction	selection of cells	0.00122			CD74,FN1,HLA-DMA,HLA-DOA,HLA-DQB1,MINK1,NF1	7
Cardiovascular System Development and Function, Cellular Movement	migration of vascular endothelial cells	0.00123		0.637	ANGPT2,CXCL1,DGKE,FN1,IL1B,KLK3,NRG1,ORM1,PKM,PTPRZ1,STAB1,THBS1	12
Ophthalmic Disease, Organismal Injury and Abnormalities	nonexudative age-related macular degeneration	0.00129			CCL2,PYCARD,TLR3	3
Cell-To-Cell Signaling and Interaction, Cellular Compromise, Cellular Function and Maintenance, Inflammatory Response	respiratory burst of monocytes	0.00129			CCL2,IL9,TREM1	3
Antigen Presentation, Cell-To-Cell Signaling and Interaction, Cell-mediated Immune Response, Cellular Development, Cellular Function and Maintenance, Cellular Growth and Proliferation, Embryonic Development, Hematological System Development and Function, Hematopoiesis, Lymphoid Tissue Structure and Development, Organ Development, Organismal Development, Tissue Development	selection of thymocytes	0.00133			CD74,HLA-DMA,HLA-DOA,HLA-DQB1,MINK1,NF1	6
Cell-To-Cell Signaling and Interaction	adhesion of breast cancer cell lines	0.00133		0.18	ARHGEF1,CST6,FN1,MINK1,NRG1,PLAUR,THBS1	7
Cellular Growth and Proliferation	colony formation of tumor cell lines	0.00134	Decreased	-2.278	BBC3,BMI1,CBL,CCL2,CCNG2,DNAJA3,HMGA2,IGFBP4,NF1,NRG1,PCGF2,PKM,RFFL,TES,TP73,TRIM22,WIF1	17
Cellular Movement, Hematological System Development and Function, Immune Cell Trafficking	Lymphocyte migration	0.00137		1.229	ARHGEF1,CCL17,CCL2,CCL7,CD74,CXCL1,CXCR4,DEFB103A/DEFB103B,FABP5,FN1,ICOSLG/LOC102723996,IL1B,KCNN4,PF4V1,PYCARD,RALGDS,RAP1GAP,STAB1,THBS1,XCL1	20
Cardiovascular System Development and Function, Cellular Development, Tissue Development	differentiation of endothelial cells	0.00144		-1.387	ANGPT2,CXCR4,FN1,IL1B,NRG1,PKM,SPRED2	7
Cardiovascular System Development and Function, Organismal Development	vasculogenesis	0.00145		-0.656	ADA,ADAMTS6,ANGPT2,CBL,CCL2,CCL7,CITED2,CXCL1,CXCL2,CXCR4,ELK3,FN1,HBEGF,HLA-DQB1,HTRA1,IFT88,IGFBP4,IL1B,ITGB8,KLK3,NF1,NRG1,ORM1,PF4V1,PKM,PLA2G7,PLAUR,PPIA,PTPRZ1,RAPGEF2,STAB1,THBS1,THRAP3,TLR3,TP73,ZFP36L1	36
Cell-To-Cell Signaling and Interaction, Cellular Movement, Immune Cell Trafficking	attraction of mononuclear leukocytes	0.00151		-0.259	CCL17,CCL2,CCL7,IL1B,XCL1	5
Cancer, Organismal Injury and Abnormalities, Reproductive System Disease	growth of genital tumor	0.00151		0	CCL2,CXCL1,CXCR4,HMGA2,NRG1	5
Cellular Movement, Hematological System Development and Function, Immune Cell Trafficking	migration of mononuclear leukocytes	0.00153		1.034	ARHGEF1,CCL17,CCL2,CCL7,CD74,CXCL1,CXCR4,DEFB103A/DEFB103B,FABP5,FN1,ICOSLG/LOC102723996,IL1B,KCNN4,PF4V1,PLAUR,PYCARD,RALGDS,RAP1GAP,STAB1,THBS1,XCL1	21
Cellular Movement	invasion of cells	0.00153		0.096	ADCY3,ANGPT2,ATP6V0A4,BTBD7,C1QBP,CBL,CCL2,CD74,CEACAM6,CST6,CTSH,CXCR4,DIAPH3,FABP5,FKBP1A,FN1,GNAL,HBEGF,HMGA2,HMGB3,HTRA1,IL1B,ITGB8,KLK3,MINK1,NF1,NR1H4,NRG1,PKM,PLAUR,PTPRZ1,RALGDS,RAP1GAP,SLC7A11,TFF3,THBS1,TLR3,TP73,WNT5B,YWHAQ	40
Metabolic Disease, Neurological Disease, Organismal Injury and Abnormalities, Psychological Disorders	Braak stage VI symptomatic Alzheimer's disease	0.00157			MAOB,TPH1	2
Small Molecule Biochemistry, Vitamin and Mineral Metabolism	binding of biotin	0.00157			C1QBP,PLAUR	2
Cell-To-Cell Signaling and Interaction, Cellular Assembly and Organization	binding of focal adhesions	0.00157			ANGPT2,FN1	2
Organismal Injury and Abnormalities	fibrosis of perivascular matrix	0.00157			ANGPT2,CCL2	2
Lipid Metabolism, Small Molecule Biochemistry	hydrolysis of tributyrin	0.00157			PLA2G7,PNLIPRP2	2
Lipid Metabolism, Small Molecule Biochemistry	inactivation of phospholipid	0.00157			PLA2G7,PON1	2
Cellular Assembly and Organization, Cellular Function and Maintenance, Protein Trafficking	organization of F-actin	0.00157			FN1,THBS1	2
Cell Signaling, Nucleic Acid Metabolism, Small Molecule Biochemistry	regulation of cyclic AMP	0.00157			IL1B,NF1	2
Cancer, Organismal Injury and Abnormalities, Reproductive System Disease	squamous cell cervical cancer	0.00157			PKM,TP73	2
Organismal Injury and Abnormalities, Reproductive System Disease	stage I endometriosis	0.00157			CCL2,IL1R2	2
Gastrointestinal Disease, Hepatic System Disease, Organismal Injury and Abnormalities	primary liver cirrhosis	0.00157			CCL2,CCL7,CSF2RA,CXCR4,FN1,HLA-DQB1,NR1H4,TLR3	8
Cancer, Organismal Injury and Abnormalities, Reproductive System Disease	prostatic intraepithelial neoplasia	0.00164			BAMBI,CD74,KLK3,MYO1C,ORM1,TFF3,WIF1,ZC3H15,ZFYVE26	9
Gastrointestinal Disease, Inflammatory Disease	gastroenteritis	0.00166		-1.439	CCL2,CKB,CXCL2,FKBP1A,FN1,GCNT3,ICOSLG/LOC102723996,IL1B,ITGB8,KMO,NR1H4,PDE4B,PKM,PON1,PYCARD,TFF3,TLR3,TREM1,XCL1	19
Cell-To-Cell Signaling and Interaction, Hematological System Development and Function	binding of mononuclear leukocytes	0.00168		-0.206	ANGPT2,CCL17,CCL2,CXCR4,FN1,HLA-DMA,ICOSLG/LOC102723996,IL1B,PLAUR,RALGDS,RAP1GAP,RFNG,THBS1	13
Cell-To-Cell Signaling and Interaction	response of antigen presenting cells	0.00168		1.107	CD74,FCN1,FN1,ICOSLG/LOC102723996,IL1B,IL9,MARCH1,PLAUR,PON1,THBS1,TLR3,TPH1,TREM1	13
Cell Death and Survival	apoptosis	0.00168		-0.069	ADA,ALDOA,ANGPT2,ANXA5,APBB2,APIP,ARHGAP10,BBC3,BMI1,BTRC,C1QBP,CBL,CCL2,CCNC,CCT2,CD160,CD74,CEACAM6,CITED2,CSF2RA,CTSH,CXCL1,CXCL2,CXCR4,DGKE,DNAJA3,DNAJC5,DYNLL1,ENDOG,FAU,FKBP1A,FN1,G0S2,GNAL,GRK5,H1FNT,HBEGF,HLA-DMA,HLA-DQB1,HMGA2,HTRA1,HTRA2,ICOSLG/LOC102723996,IDE,IFT88,IGFBP4,IL1B,IL9,KAT8,KCND2,KLK3,KSR2,MGAT3,MLH1,MT2A,NF1,NME4,NR1H4,NRG1,NSD1,P4HB,PDCD2,PDE4B,PKM,PLA2G7,PLAGL2,PLAUR,PP…	96
Infectious Diseases	infectivity of HIV-1	0.00174		1.953	CCL2,CXCR4,FN1,PPIA	4
Cellular Movement, Hematological System Development and Function, Immune Cell Trafficking	transmigration of antigen presenting cells	0.00174			CCL2,CCL7,IL1B,STAB1	4
Cellular Movement	influx of cells	0.00179		-1.008	ANGPT2,CCL2,CTSC,CXCL1,CXCL2,IL1B,PLAUR,SGK1	8
Cell-To-Cell Signaling and Interaction, Hematological System Development and Function, Immune Cell Trafficking, Inflammatory Response	activation of granulocytes	0.00184		-0.98	CCL17,CCL2,CCL7,CEACAM6,CXCL1,FKBP1A,FN1,IL1B,IL9	9
Cell-To-Cell Signaling and Interaction	adhesion of melanoma cell lines	0.00192		0.421	ARHGEF1,CST6,NRG1,PLAUR,THBS1	5
Cellular Development, Cellular Growth and Proliferation, Hematological System Development and Function, Lymphoid Tissue Structure and Development	proliferation of lymphocytes	0.00195		1.605	ADA,ARHGEF1,BBC3,BMI1,C1QBP,CBL,CCL2,CD160,CD74,CLEC4A,CSF2RA,CXCR4,DNAJA3,FKBP1A,FN1,GAD1,HLA-DMA,HLA-DMB,HLA-DPA1,HLA-DQB1,ICOSLG/LOC102723996,IL1B,IL9,KCNN4,NDFIP1,NF1,PCGF2,PYCARD,SMURF2,THBS1,TLR3,TREM1,TYROBP,VSIG4,XCL1	35
Cell-To-Cell Signaling and Interaction, Cellular Movement, Hematological System Development and Function, Immune Cell Trafficking	recruitment of lymphocytes	0.00204		-0.744	CCL17,CCL2,CCL7,CXCR4,FABP5,FN1,IL1B,PYCARD	8
Cardiovascular System Development and Function	binding of blood vessel	0.00205		1.154	CD74,CXCL2,IL1B,STAB1	4
Infectious Diseases	infection by lymphocytic choriomeningitis virus	0.00205			CCL2,CD74,TPH1,XCL1	4
Cardiovascular System Development and Function, Cellular Development, Cellular Function and Maintenance, Cellular Growth and Proliferation, Organismal Development, Tissue Development	proliferation of microvascular endothelial cells	0.00205		0.686	ANGPT2,CBL,FN1,IL1B	4
Cellular Movement, Hematological System Development and Function, Immune Cell Trafficking, Inflammatory Response	cell movement of monocytes	0.00207		0.848	ANGPT2,CCL17,CCL2,CCL7,CXCR4,DEFB103A/DEFB103B,FN1,IL1B,PLA2G7,PLAUR,PPIA	11
Cellular Development, Cellular Growth and Proliferation	cell proliferation of tumor cell lines	0.0021		-1.105	AGK,ALDOA,ANGPT2,APIP,BBC3,BMI1,C1QBP,CBL,CCL17,CCL2,CCNG2,CD160,CD74,CEACAM6,CST6,CXCL1,CXCR4,CYP2A6 (includes others),DNAJA3,ELMSAN1,FABP5,FLOT1,FN1,G0S2,GOLM1,GRK5,HBEGF,HMGA2,IDE,IFT88,IGFBP4,IL1B,IL9,ITGB8,KCND2,KCNN4,MLH1,MT2A,NDFIP1,NF1,NR1H4,NRG1,PCGF2,PKM,PLAUR,PPT1,PRMT5,PSMB3,PTPRZ1,RAP1GAP,RAP1GDS1,RAPGEF2,RNF5,SGK1,SH3GL1,SLC43A1,SLC7A11,SREBF1,TES,THBS1,TP73,WIF1,XRCC6,YWHAQ	64
Cell Death and Survival	cell death	0.00218		-0.017	ADA,ALDOA,ANGPT2,ANXA5,APBB2,APIP,APMAP,APRT,ARHGAP10,ARHGEF1,BBC3,BMI1,BTRC,C1QBP,CADPS2,CBL,CCL2,CCL7,CCNC,CCT2,CD160,CD74,CEACAM6,CITED2,CSF2RA,CTSH,CXCL1,CXCL2,CXCR4,DEFB103A/DEFB103B,DGKE,DNAJA3,DNAJC5,DYNLL1,ENDOG,F13A1,FANCL,FAU,FKBP1A,FN1,G0S2,GNAL,GRK5,H1FNT,HBEGF,HLA-DMA,HLA-DQB1,HMGA2,HTRA1,HTRA2,ICOSLG/LOC102723996,IDE,IFT88,IGFBP4,IL1B,IL9,KAT8,KCND2,KCNN4,KLK3,KSR2,MAOB,MGAT3,MLH1,M…	118
Cell-To-Cell Signaling and Interaction, Hematological System Development and Function	activation of myeloid cells	0.00228		-0.13	ANGPT2,CCL17,CCL2,CCL7,CEACAM6,CXCL1,FKBP1A,FN1,IL1B,IL9,MAOB,NRG1,PPIA,PPT1,THBS1,TLR3,TREM1,TYROBP	18
Ophthalmic Disease, Organismal Injury and Abnormalities	exudative age-related macular degeneration	0.00229			FKBP1A,HTRA1,PLAUR	3
Cellular Growth and Proliferation, Organismal Development	growth of Staphylococcus aureus	0.00229			HBEGF,IL1B,ORM1	3
Cellular Movement	migration of lung cancer cell lines	0.00232		-0.633	BMI1,C1QBP,HMGA2,IL1B,NRG1,PTPRZ1,RFFL,TP73	8
Developmental Disorder	rasopathy	0.00232			ANGPT2,CBL,CCNC,MLH1,NF1,TFDP1	6
Digestive System Development and Function, Gastrointestinal Disease, Hepatic System Development and Function, Hepatic System Disease, Inflammatory Disease, Inflammatory Response, Organ Development, Organismal Injury and Abnormalities	inflammation of liver	0.00234		-1.369	ARHGAP10,CBL,CCL2,CCL7,CSF2RA,CXCL1,CXCL2,FKBP1A,NR1H4,PDE4B,PLAUR,PPIA,SLC7A11,STAB1,TLR3,TP73,TYROBP,XCL1	18
Inflammatory Response	proinflammatory response	0.0024		-1.964	CCL2,CCL7,IL1B,PON1	4
Cell-To-Cell Signaling and Interaction, Cellular Compromise, Tumor Morphology	adhesion of cancer cells	0.0024		0.6	CCL2,FN1,IL1B,JAML,THBS1	5
Cell-To-Cell Signaling and Interaction, Inflammatory Response	immune response of antigen presenting cells	0.00247		0.512	CD74,FCN1,FN1,ICOSLG/LOC102723996,IL1B,IL9,MARCH1,PLAUR,PON1,THBS1,TPH1,TREM1	12
Organismal Injury and Abnormalities	Organ Degeneration	0.00251		-0.833	ANGPT2,APBB2,APIP,CACNA2D4,CCL2,CLEC4A,DNAJC5,FKBP1A,HBEGF,HTRA1,IFT88,IL1B,MAOB,NR1H4,OAT,PLAUR,PPT1,PYCARD,SH3GL1,SLC39A8,SLC7A11,SREBF1,TLR3,TP73,ZFYVE26	25
Cell-To-Cell Signaling and Interaction, Cellular Movement, Hematological System Development and Function, Immune Cell Trafficking, Inflammatory Response	recruitment of phagocytes	0.00252		-0.035	ANGPT2,CCL2,CCL7,CD74,CTSC,CXCL1,CXCL2,F13A1,FLOT1,HBEGF,IL1B,IL9,PDE4B,PYCARD,THBS1	15
Cell Death and Survival	apoptosis of neutrophils	0.00253		1.849	CCL2,CXCL1,CXCL2,CXCR4,IL1B,TREM1	6
Cellular Movement	migration of stem cells	0.00253		1.478	ANGPT2,C1QBP,CCL2,CXCR4,HBEGF,NRG1	6
Cell-To-Cell Signaling and Interaction, Hematological System Development and Function, Immune Cell Trafficking	adhesion of lymphocytes	0.00257		-0.064	CCL17,CCL2,CXCR4,FN1,ICOSLG/LOC102723996,IL1B,RALGDS,RAP1GAP,THBS1	9
Cellular Movement	cell movement of lung cancer cell lines	0.00257		-0.633	BMI1,C1QBP,FN1,HMGA2,IL1B,NRG1,PTPRZ1,RFFL,TP73	9
Gastrointestinal Disease, Inflammatory Response	inflammation of gastrointestinal tract	0.00266		-1.695	CCL2,CKB,CLEC4A,CXCL2,FKBP1A,FN1,GCNT3,ICOSLG/LOC102723996,IL1B,ITGB8,KMO,NR1H4,PDE4B,PKM,PON1,PYCARD,TFF3,TLR3,TREM1,XCL1	20
Cell-To-Cell Signaling and Interaction, Hematological System Development and Function, Immune Cell Trafficking, Inflammatory Response	activation of phagocytes	0.00277		-0.234	ANGPT2,CBL,CCL17,CCL2,CCL7,CEACAM6,CXCL1,FKBP1A,FN1,IL1B,IL9,MAOB,NRG1,PPIA,PPT1,THBS1,TLR3,TREM1,TYROBP	19
Cellular Movement, Embryonic Development	migration of mesenchymal stem cells	0.00278		1.067	CCL2,CXCR4,HBEGF,NRG1	4
Cellular Development, Cellular Growth and Proliferation, Nervous System Development and Function	proliferation of oligodendrocyte precursor cells	0.00278		-1.982	CXCL1,CXCL2,NF1,PTPRZ1	4
Cancer, Organismal Injury and Abnormalities	growth of tumor	0.00293		-1.229	ANGPT2,BAMBI,BBC3,BMI1,CCL2,CD160,CSF2RA,CST6,CXCL1,CXCR4,FABP5,FN1,HBEGF,HMGA2,HMGB3,IL1B,IL9,ITGB8,KLK3,NF1,NRG1,PF4V1,PKM,PLAUR,PRKCDBP,RALGDS,RAP1GAP,RAP1GDS1,SH3GL1,SLC7A11,SREBF1,TFF3,THBS1,TLR3,TP73,TRIM22,TRIM33	37
Cell Morphology, Nervous System Development and Function, Neurological Disease, Tissue Morphology	abnormal morphology of mossy fibers	0.00293			CKB,SH3GL1,TP73	3
Post-Translational Modification	cross-linkage of peptide	0.00293			F13A1,FN1,THBS1	3
Cell-To-Cell Signaling and Interaction	adhesion of tumor cell lines	0.00294		-0.821	ARHGEF1,BMI1,C1QBP,CCL2,CST6,CXCL2,CXCR4,FN1,KLK3,MINK1,NRG1,PKM,PLAUR,RALGDS,RAP1GAP,TFF3,THBS1	17
Inflammatory Response, Respiratory Disease	inflammation of respiratory system component	0.00295		-1.091	ADA,ALDOA,ANXA5,CBL,CCL17,CCL2,CCL7,CXCL1,FKBP1A,HMGA2,IDE,IL1B,IL9,MUS81,NDFIP1,P4HB,PDE4B,SLC7A11,THBS1,TLR3,TREM1	21
Cell-To-Cell Signaling and Interaction, Hematological System Development and Function	T cell response	0.00296		0.513	ADA,CCL2,FN1,HLA-DQB1,ICOSLG/LOC102723996,IL1B,IL9,PLAUR,PON1,PYCARD,TLR3	11
Cell-To-Cell Signaling and Interaction, Hematological System Development and Function	binding of lymphocytes	0.00296		0.143	CCL17,CCL2,CXCR4,FN1,HLA-DMA,ICOSLG/LOC102723996,IL1B,RALGDS,RAP1GAP,RFNG,THBS1	11
Cell-To-Cell Signaling and Interaction, Cellular Movement, Immune Cell Trafficking	attraction of phagocytes	0.00297		-0.744	CCL17,CCL2,CXCL1,IL1B,XCL1	5
Cellular Movement, Immune Cell Trafficking	emigration of leukocytes	0.00297		-0.223	CCL17,CCL2,CXCL2,CXCR4,IL1B	5
Cell-To-Cell Signaling and Interaction, Cellular Movement, Immune Cell Trafficking	attraction of leukocytes	0.00299		-0.628	CCL17,CCL2,CCL7,CXCL1,IL1B,XCL1	6
Drug Metabolism, Lipid Metabolism, Molecular Transport, Small Molecule Biochemistry	accumulation of prostaglandin E2	0.00309			IL1B,NRG1	2
Cell Cycle, Cellular Growth and Proliferation	antiproliferative response of breast cancer cell lines	0.00309			HBEGF,NRG1	2
Cell Cycle, Gene Expression	binding of CRE-like element	0.00309			NF1,NRG1	2
Cardiovascular Disease, Neurological Disease, Organismal Injury and Abnormalities, Psychological Disorders	cerebral ischemia-reperfusion injury	0.00309			CXCL2,PYCARD	2
Cellular Movement	chemotaxis of lung cell lines	0.00309			FN1,TFF3	2
Lymphoid Tissue Structure and Development, Organismal Development, Tissue Morphology	dilation of lymph vessel	0.00309			ELK3,SPRED2	2
Cellular Development	onset of differentiation of keratinocyte cancer cell lines	0.00309			FN1,IL1B	2
Cardiovascular System Development and Function, Hematological System Development and Function	pulse pressure	0.00309			MUS81,THBS1	2
Tissue Morphology	quantity of Klebsiella pneumoniae	0.00309			IL1B,ORM1	2
Carbohydrate Metabolism, Molecular Transport, Small Molecule Biochemistry	release of proteoglycan	0.00309			FN1,IL1B	2
Amino Acid Metabolism, Molecular Transport, Small Molecule Biochemistry	transport of cystine	0.00309			IL1B,SLC7A11	2
Cardiovascular System Development and Function, Organismal Development, Tissue Morphology	vasodilation of aortic root	0.00309			PLAUR,THBS1	2
Cell-To-Cell Signaling and Interaction	binding of myeloid cells	0.00311		-1.316	ANGPT2,CCL2,CCL7,CXCL1,CXCL2,FN1,ICOSLG/LOC102723996,IL1B,MAEA,ORM1,PLAUR,RAP1GAP,STAB1	13
Cell-To-Cell Signaling and Interaction, Hematological System Development and Function, Immune Cell Trafficking, Inflammatory Response	adhesion of monocytes	0.00329		0	ANGPT2,CCL2,FN1,ICOSLG/LOC102723996,IL1B	5
Cellular Movement	invasion of prostate cancer cell lines	0.00332		-0.436	CD74,CTSH,CXCR4,FABP5,FN1,PLAUR,PTPRZ1,YWHAQ	8
Cell-To-Cell Signaling and Interaction, Hematological System Development and Function, Immune Cell Trafficking, Inflammatory Response	adhesion of phagocytes	0.00351		-0.61	ANGPT2,CCL2,CXCL1,CXCL2,FN1,ICOSLG/LOC102723996,IL1B,MAEA,PLAUR,STAB1	10
Cardiovascular System Development and Function, Cell-To-Cell Signaling and Interaction	activation of endothelial cells	0.00351		0.886	ANGPT2,HBEGF,IL1B,PLAUR,PRMT5,TP73	6
Cell-To-Cell Signaling and Interaction	adhesion of bone marrow cell lines	0.00367			FN1,KLK3,THBS1	3
Cell-mediated Immune Response, Cellular Development, Cellular Function and Maintenance, Cellular Growth and Proliferation, Embryonic Development, Hematological System Development and Function, Hematopoiesis, Lymphoid Tissue Structure and Development, Organ Development, Organismal Development, Tissue Development	arrest in development of T lymphocytes	0.00367			BBC3,CBL,CXCR4	3
Organismal Injury and Abnormalities, Renal and Urological Disease	damage of tubulointerstitium	0.00367			FN1,HBEGF,PLAUR	3
Neurological Disease	hypernociception	0.00367			CXCL1,CXCL2,IL1B	3
Infectious Diseases	infection by respiratory syncytial virus	0.00367			CCL17,CCL2,TLR3	3
Carbohydrate Metabolism, Lipid Metabolism, Molecular Transport, Small Molecule Biochemistry	quantity of lysophosphatidylcholine	0.00367			IL1B,PON1,SREBF1	3
Lipid Metabolism, Small Molecule Biochemistry	lipolysis of lipid	0.00368		-0.849	ADA,FABP5,IL1B,PNLIPRP2	4
Connective Tissue Disorders, Organismal Injury and Abnormalities, Skeletal and Muscular Disorders, Tissue Morphology	damage of cartilage tissue	0.00369		0.316	CTSC,FN1,HTRA1,IL1B,SLC39A8,TP73,WIF1	7
Cancer, Organismal Injury and Abnormalities	papillary carcinoma	0.00382			CCL17,CXCR4,DHTKD1,FKBP1A,FN1,IGFBP4,NF1,NRG1,NUDT10,PKM,RAP1GAP,TFF3,THBS1,TLR3	14
Cellular Movement, Hematological System Development and Function, Immune Cell Trafficking, Inflammatory Response	chemotaxis of antigen presenting cells	0.00384		0.518	CCL2,CCL7,CD74,CKLF,CXCR4,DEFB103A/DEFB103B,IL1B,PF4V1,SLAMF8,THBS1	10
Cellular Movement	migration of tumor cells	0.00386		-0.113	ANGPT2,CBL,CCL2,CD74,CSF2RA,CST6,CXCL1,CXCR4,FN1,HBEGF,MGAT3,PLAUR,THBS1	13
Cancer, Organismal Injury and Abnormalities, Reproductive System Disease	neoplasia of breast cancer cell lines	0.00393		-1.316	BBC3,CCL2,CXCL1,CXCL2,CXCR4,FABP5,FLOT1,PLAUR	8
Organismal Injury and Abnormalities	Cytosis	0.00399		-0.701	ADA,CBL,CCL2,CXCL1,CXCR4,DNAJC5,GRK5,ICOSLG/LOC102723996,IDE,IL1B,IL9,MAOB,NF1,PDE4B,PPT1,TLR3,TPH1,ZFYVE26	18
Cardiovascular Disease, Organismal Injury and Abnormalities	intermediate disease stage peripheral arterial disease	0.00419			CHMP2B,CLEC4A,CTSC,CXCR4,PLAUR,PLEKHO2,SGK1,THBS1,TREM1,VSIG4	10
Cardiovascular System Development and Function, Cellular Development, Cellular Function and Maintenance, Cellular Growth and Proliferation, Organismal Development, Tissue Development	cell proliferation of vascular endothelial cells	0.00438		-0.819	ANGPT2,CBL,CXCL1,FN1,IL1B,KLK3,PKM,PPIA,THBS1,THRAP3	10
Cell Morphology, Nervous System Development and Function, Neurological Disease	abnormal morphology of oligodendrocytes	0.00451			IL1B,PTPRZ1,TYROBP	3
Developmental Disorder, Hereditary Disorder, Metabolic Disease, Organismal Injury and Abnormalities	congenital disorder of glycosylation type 2	0.00451			COG6,SLC39A8,TMEM199	3
Cell Death and Survival, Gastrointestinal Disease, Hepatic System Disease, Organismal Injury and Abnormalities	focal necrosis of liver	0.00451			NF1,NR1H4,TYROBP	3
Cell-To-Cell Signaling and Interaction, Hematological System Development and Function, Immune Cell Trafficking, Inflammatory Response	activation of leukocytes	0.00451		0.069	ADA,ANGPT2,CBL,CCL17,CCL2,CCL7,CD74,CEACAM6,CTSH,CXCL1,FKBP1A,FN1,HLA-DMA,HLA-DMB,HLA-DOA,HLA-DPA1,HLA-DQB1,ICOSLG/LOC102723996,IL1B,IL9,KCNN4,MAOB,NDFIP1,NRG1,PPIA,PPT1,PYCARD,THBS1,TLR3,TREM1,TYROBP	31
Cellular Development, Cellular Growth and Proliferation	cell proliferation of brain cancer cell lines	0.0046		-0.822	ALDOA,BMI1,CCL2,CXCR4,ITGB8,KCNN4,NRG1,PCGF2,PKM,PLAUR,PTPRZ1,SLC7A11	12
Cellular Growth and Proliferation, Lymphoid Tissue Structure and Development	proliferation of lymphatic system cells	0.0047		1.764	ADA,ARHGEF1,BBC3,BMI1,C1QBP,CBL,CCL2,CD160,CD74,CLEC4A,CSF2RA,CXCR4,DNAJA3,FKBP1A,FN1,GAD1,HLA-DMA,HLA-DMB,HLA-DPA1,HLA-DQB1,ICOSLG/LOC102723996,IL1B,IL9,KCNN4,NDFIP1,NF1,PCGF2,PYCARD,RFNG,SMURF2,THBS1,TLR3,TREM1,TYROBP,VSIG4,XCL1	36
Cellular Function and Maintenance, Endocrine System Development and Function, Endocrine System Disorders, Gastrointestinal Disease, Organ Development, Organismal Injury and Abnormalities	function of beta islet cells	0.00475			CADPS2,IL1B,NR1H4,TLR3	4
Dermatological Diseases and Conditions, Immunological Disease, Inflammatory Disease, Organismal Injury and Abnormalities	lichen planus	0.00475			CCL17,CCL2,CD74,DYNLL1,FKBP1A,HLA-DPA1,HLA-DQB1	7
Cell-To-Cell Signaling and Interaction	response of myeloid cells	0.00475		-0.211	CCL2,CXCL1,FCN1,FN1,IL1B,IL9,PLAUR,PON1,THBS1,TLR3,TPH1,TREM1,TYROBP	13
Gastrointestinal Disease, Inflammatory Disease, Organismal Injury and Abnormalities	enteritis	0.00475		-1.561	CCL2,CKB,CXCL2,FKBP1A,FN1,GCNT3,ICOSLG/LOC102723996,IL1B,ITGB8,NR1H4,PDE4B,PKM,PON1,PYCARD,TFF3,TLR3,TREM1	17
Cellular Movement, Hematological System Development and Function, Immune Cell Trafficking, Inflammatory Response	cell movement of macrophages	0.00475		0.827	ANGPT2,CCL2,CD74,CKLF,CXCL1,CXCR4,DEFB103A/DEFB103B,FN1,IL1B,SLAMF8,SREBF1,STAB1,THBS1,TLR3,TYROBP	15
Post-Translational Modification, Protein Degradation, Protein Synthesis	proteolysis	0.00479	Increased	2	BTRC,CTSC,CTSH,DIAPH3,HTRA1,HTRA2,IDE,KLK3,LCN1,LTBP4,NEDD8,PLAUR,SENP2,UBE2D1	14
Cellular Movement, Hematological System Development and Function, Immune Cell Trafficking	cell movement of PBMCs	0.00482		-0.651	ANGPT2,CCL2,CCL7,PLAUR,PPIA	5
Cellular Movement	migration of carcinoma cell lines	0.00484		-0.818	BMI1,C1QBP,CCL7,CTSH,HMGA2,IL1B,NR1H4,NRG1,PTPRZ1,RAP1GAP,RFFL	11
Cancer, Endocrine System Disorders, Organismal Injury and Abnormalities	thyroid gland nonmedullary carcinoma	0.00494			ANGPT2,CCL17,CXCR4,FN1,NRG1,RAP1GAP,TFF3,THBS1,TLR3	9
Inflammatory Response	immune response of cells	0.005		1.181	ANXA5,CBL,CCL2,CD74,CEACAM6,CKB,CXCL1,FCN1,FN1,HBEGF,HLA-DQB1,ICOSLG/LOC102723996,IL1B,IL9,KLK3,MARCH1,MUS81,PLAUR,PON1,PYCARD,RAP1GAP,SGK1,THBS1,TLR3,TPH1,TREM1,TYROBP	27
Cell Death and Survival	apoptosis of granulocytes	0.00505		1.373	CCL2,CXCL1,CXCL2,CXCR4,IL1B,IL9,TREM1	7
Cellular Movement, Hematological System Development and Function, Immune Cell Trafficking, Inflammatory Response	migration of macrophages	0.00505		0.525	CCL2,CD74,CXCL1,CXCR4,DEFB103A/DEFB103B,STAB1,TYROBP	7
Cell-To-Cell Signaling and Interaction, Connective Tissue Development and Function	activation of chondrocytes	0.00507			FN1,IL1B	2
Cell-mediated Immune Response, Cellular Development, Cellular Function and Maintenance, Cellular Growth and Proliferation, Embryonic Development, Hematological System Development and Function, Hematopoiesis, Lymphoid Tissue Structure and Development, Organ Development, Organismal Development, Tissue Development	arrest in development of pro-T lymphocytes	0.00507			BBC3,CXCR4	2
Cell Cycle, Gene Expression	binding of Hnf1 binding site	0.00507			IL1B,NR1H4	2
Cell-To-Cell Signaling and Interaction	binding of mesothelial cells	0.00507			FN1,HBEGF	2
Cell Morphology, Cellular Movement, Skeletal and Muscular System Development and Function	cell spreading of muscle cell lines	0.00507			FN1,THBS1	2
Cell-To-Cell Signaling and Interaction, Cellular Movement, Connective Tissue Development and Function	chemoattraction of fibroblasts	0.00507			FN1,IL1B	2
Cellular Movement, Hematological System Development and Function, Immune Cell Trafficking, Inflammatory Response	chemotaxis of peritoneal neutrophils	0.00507			CXCL1,CXCL2	2
Cell Death and Survival, Cellular Function and Maintenance	clearance of Pseudomonas aeruginosa PAO1	0.00507			FABP5,IL1B	2
Cancer, Organismal Injury and Abnormalities, Reproductive System Disease, Respiratory Disease	lung metastasis of breast cancer cell lines	0.00507			BBC3,CCL2	2
Cellular Movement, Immune Cell Trafficking	migration of inflammatory leukocytes	0.00507			PLAUR,PPIA	2
Cell-To-Cell Signaling and Interaction, Cellular Movement, Hematological System Development and Function, Immune Cell Trafficking	recruitment of myeloid-derived suppressor cells	0.00507			CXCL1,CXCL2	2
Cellular Assembly and Organization	sliding of myofilaments	0.00507			MYL6,MYL6B	2
Lipid Metabolism, Reproductive System Development and Function, Small Molecule Biochemistry, Vitamin and Mineral Metabolism	steroidogenesis of Leydig cells	0.00507			IGFBP4,TLR3	2
Cell-To-Cell Signaling and Interaction, Cellular Growth and Proliferation, Renal and Urological System Development and Function	stimulation of mesangial cells	0.00507			HBEGF,IL1B	2
Cell-To-Cell Signaling and Interaction, Hematological System Development and Function	binding of T lymphocytes	0.00518		0.715	CCL17,CXCR4,FN1,HLA-DMA,IL1B,RALGDS,RAP1GAP,RFNG,THBS1	9
Dermatological Diseases and Conditions, Inflammatory Disease, Inflammatory Response, Organismal Injury and Abnormalities	Dermatitis	0.00535			ADA,ANXA5,CCL17,CD74,CSF2RA,CST6,CXCR4,DEFB103A/DEFB103B,FABP5,FKBP1A,FLOT1,HLA-DRB5,ICOSLG/LOC102723996,IDE,IL1B,KCNN4,NR1H4,PDE4B,STAC,THBS1,XRCC6	21
Cellular Movement	cell movement of neuroblastoma cell lines	0.00535			ANGPT2,CKLF,CXCR4,FN1	4
Cellular Movement, Hematological System Development and Function, Immune Cell Trafficking, Inflammatory Response, Lymphoid Tissue Structure and Development	chemotaxis of natural killer cells	0.00535		0.83	CCL17,CCL2,PF4V1,XCL1	4
Respiratory Disease	pleural effusion	0.00535			ELK3,F13A1,NF1,PDE4B	4
Cell Death and Survival	apoptosis of pancreatic cancer cell lines	0.00542		-0.784	BBC3,BTRC,CEACAM6,FN1,HBEGF,IL1B,SREBF1,TP73	8
Cell Death and Survival	pyroptosis	0.00545			APIP,IL1B,PYCARD	3
Infectious Diseases	susceptibility to infection	0.00545			CCL2,PTPRZ1,TLR3	3
Cellular Movement, Hematological System Development and Function, Immune Cell Trafficking, Inflammatory Response	trafficking of phagocytes	0.00545			CCL2,CXCL1,CXCR4	3
Cellular Movement, Hematological System Development and Function, Immune Cell Trafficking, Inflammatory Response	transmigration of dendritic cells	0.00545			CCL2,CCL7,IL1B	3
Cell-To-Cell Signaling and Interaction, Hematological System Development and Function, Immune Cell Trafficking, Inflammatory Response	activation of monocytes	0.00547		-0.828	CCL2,CCL7,IL1B,PPIA,TLR3,TREM1	6
Cell-To-Cell Signaling and Interaction, Hematological System Development and Function, Inflammatory Response	binding of professional phagocytic cells	0.0055		-1.038	ANGPT2,CCL2,CXCL1,CXCL2,CXCR4,FN1,ICOSLG/LOC102723996,IL1B,MAEA,ORM1,PLAUR,STAB1	12
Cardiovascular System Development and Function, Organ Morphology, Organismal Development	morphology of heart ventricle	0.00551			ADA,ANGPT2,CITED2,CXCR4,ECE2,ENDOG,FKBP1A,HBEGF,ITGB8,KCND2,KCNN4,KLK3,MUS81,PRMT5,THBS1	15
Cancer, Organismal Injury and Abnormalities	papillary adenocarcinoma	0.00561			CCL17,CXCR4,DHTKD1,FKBP1A,FN1,IGFBP4,NRG1,NUDT10,PKM,RAP1GAP,TFF3,THBS1,TLR3	13
Cancer, Endocrine System Disorders, Organismal Injury and Abnormalities	differentiated thyroid cancer	0.00567			ANGPT2,CCL17,CXCR4,FN1,NRG1,RAP1GAP,TFF3,THBS1,TLR3	9
Cardiovascular System Development and Function, Cell Morphology, Organ Morphology, Organismal Development, Skeletal and Muscular System Development and Function, Tissue Morphology	enlargement of cardiomyocytes	0.00571			ANGPT2,ENDOG,FN1,HBEGF,IL1B,KCND2,PPIA,PRMT5	8
Cellular Function and Maintenance	function of blood cells	0.00578			ADA,ARHGEF1,BBC3,CBL,CCL2,CD74,CTSC,FLOT1,HLA-DMA,HLA-DQB1,ICOSLG/LOC102723996,IL1B,IL9,KCNN4,NF1,PCGF2,PLAUR,PPIA,PYCARD,RAB27B,RAPGEF2,SLAMF8,TLR3,TYROBP,VAMP3,VSIG4	26
Cellular Movement, Hematological System Development and Function, Immune Cell Trafficking	cell movement of peripheral blood leukocytes	0.00586		-0.129	ANGPT2,CCL2,CCL7,CXCR4,PLAUR,PPIA	6
Cell-To-Cell Signaling and Interaction	binding of sarcoma cell lines	0.00601		-1.067	BMI1,FN1,IL1R2,MINK1	4
Embryonic Development, Organismal Development, Tissue Development	expansion of embryonic tissue	0.00601		0	BMI1,IFT88,NRG1,TFDP1	4
Cellular Movement, Hematological System Development and Function, Hypersensitivity Response, Immune Cell Trafficking	migration of eosinophils	0.00601		-1.091	CCL17,CXCL2,IL1B,PLAUR	4
Cell-To-Cell Signaling and Interaction, Cellular Growth and Proliferation	stimulation of tumor cell lines	0.00601		-1.091	CCL2,IL1B,IL9,THBS1	4
Gastrointestinal Disease, Hepatic System Disease, Inflammatory Disease, Organismal Injury and Abnormalities	primary biliary cirrhosis	0.00602			CCL2,CCL7,CSF2RA,CXCR4,HLA-DQB1,NR1H4,TLR3	7
Cancer, Organismal Injury and Abnormalities	metastasis of cells	0.00618		-0.366	ANGPT2,BBC3,CCL2,CXCL1,CXCL2,CXCR4,FABP5,FN1,HTRA1,PLAUR,PTPRZ1,SMURF2,THBS1	13
Cardiovascular System Development and Function, Cell Morphology, Organ Morphology, Organismal Development	enlargement of heart cells	0.00621			ANGPT2,CTSC,ENDOG,FN1,HBEGF,IL1B,KCND2,PPIA,PRMT5	9
Endocrine System Disorders, Gastrointestinal Disease, Metabolic Disease, Organismal Injury and Abnormalities	diabetes mellitus	0.00623		1.153	ADAD1,ADAMTS6,ANXA5,CACNA2D4,CCL2,CD74,CLEC4A,CTSH,CUX2,CXCR4,FKBP1A,FLOT1,FN1,HLA-DMA,HLA-DMB,HLA-DOA,HLA-DPA1,HLA-DQB1,HLA-DQB2,HLA-DRB5,IDE,IL1B,IL1R2,JAML,KMO,MAOB,MS4A6A,MT2A,NR1H4,PDE4B,PHTF1,PON1,PPP1R11,RNF5,SLC7A11,SLC9A9,SMURF2,SREBF1,TYROBP,XCL1	40
Cellular Movement, Hematological System Development and Function, Humoral Immune Response, Immune Cell Trafficking	migration of B lymphocytes	0.00625		0.277	ARHGEF1,CD74,CXCR4,ICOSLG/LOC102723996,RAP1GAP	5
Cell-To-Cell Signaling and Interaction, Cell-mediated Immune Response, Cellular Movement, Hematological System Development and Function, Immune Cell Trafficking	recruitment of T lymphocytes	0.00628		-0.766	CCL17,CCL2,CCL7,CXCR4,FABP5,PYCARD	6
Cell-To-Cell Signaling and Interaction	response of myeloid leukocytes	0.00631		0.342	CXCL1,FN1,IL1B,PLAUR,THBS1,TLR3,TREM1,TYROBP	8
Cell-To-Cell Signaling and Interaction, Cellular Movement	recruitment of myeloid cells	0.00636		0.089	ANGPT2,CCL2,CCL7,CD74,CTSC,CXCL1,CXCL2,CXCR4,FLOT1,HBEGF,IL1B,IL9,PDE4B,PYCARD,THBS1	15
Tissue Development	growth of epithelial tissue	0.00643		-0.463	ANGPT2,BTRC,CBL,CCL2,CCNG2,CITED2,CXCL1,CXCR4,FN1,HBEGF,HTRA1,IFT88,IGFBP4,IL1B,ITGB8,JAML,KLK3,LTBP4,MGAT3,NF1,NR1H4,PKM,PLAUR,PPIA,PTPRZ1,RALGDS,SLC7A11,THBS1,THRAP3,ZFP36L1	30
Cellular Movement, Hematological System Development and Function, Immune Cell Trafficking	arrest in cell rolling of leukocytes	0.00651			CCL17,CXCL2,IL1B	3
Cell Death and Survival, Nervous System Development and Function, Tissue Morphology	loss of cortical neurons	0.00651			CHMP2B,PLAUR,PPT1	3
Cellular Movement	migration of neuroblastoma cell lines	0.00651			ANGPT2,CKLF,CXCR4	3
Cell-To-Cell Signaling and Interaction, Cellular Growth and Proliferation, Nervous System Development and Function	stimulation of neuroglia	0.00651			CCL2,FN1,IL1B	3
Cellular Movement	cell movement of tumor cells	0.00655		0.816	ANGPT2,CBL,CCL2,CD74,CSF2RA,CST6,CXCR4,FN1,HBEGF,PLAUR,THBS1	11
Cancer, Organismal Injury and Abnormalities, Reproductive System Disease	invasive breast carcinoma	0.00655			ADAMTS6,FKBP1A,FN1,G0S2,KMT2C,LTBP4,NF1,PKM,RAD54L,TMEM158,YWHAQ	11
Cellular Movement	migration of myeloid cells	0.00655		-0.948	CCL17,CCL2,CCL7,CXCL1,CXCL2,CXCR4,FN1,IL1B,PDE4B,PLAUR,STAB1	11
Hematological System Development and Function, Tissue Morphology	quantity of blood cells	0.00661	Increased	2.035	ADA,ARHGEF1,BBC3,CBL,CCL2,CCL7,CD74,CLEC4A,CXCL2,CXCR4,DIAPH3,DNAJA3,F13A1,FABP5,HBEGF,HLA-DMA,HLA-DQB1,HMGA2,HTRA2,ICOSLG/LOC102723996,IL1B,IL9,ITGB8,MAEA,MARCH1,NDFIP1,NF1,PCGF2,PDE4B,PPIA,PYCARD,RAB27B,RAPGEF2,SPRED2,SREBF1,STAB1,THBS1,TLR3,TPH1,TYROBP,VSIG4,XCL1,XRCC6	43
Cell-To-Cell Signaling and Interaction	adhesion of myeloid cells	0.00664		-0.513	ANGPT2,CCL2,CXCL1,CXCL2,FN1,ICOSLG/LOC102723996,IL1B,MAEA,PLAUR,STAB1	10
Cellular Movement, Hematological System Development and Function, Immune Cell Trafficking	cell movement of antigen presenting cells	0.00665		1.613	ANGPT2,CCL17,CCL2,CCL7,CD74,CKLF,CXCL1,CXCR4,DEFB103A/DEFB103B,FN1,IL1B,PF4V1,SLAMF8,SREBF1,STAB1,THBS1,TLR3,TYROBP	18
Cellular Movement, Hematological System Development and Function, Immune Cell Trafficking	cell movement of natural killer cells	0.00671		0.014	CCL17,CCL2,CCL7,FABP5,PF4V1,XCL1	6
Organismal Injury and Abnormalities, Renal and Urological Disease	fibrosis of kidney	0.00671		-0.991	APRT,CCL2,FKBP1A,KCNN4,SMURF2,STAB1	6
Lipid Metabolism, Small Molecule Biochemistry	hydrolysis of acylglycerol	0.00672		1.227	ADA,PLA2G7,PNLIPRP2,PPT1	4
Cell-To-Cell Signaling and Interaction, Hematological System Development and Function, Immune Cell Trafficking, Inflammatory Response, Nervous System Development and Function	activation of microglia	0.00674		-1.454	CCL2,CCL7,FN1,IL1B,MAOB,NRG1,PPT1	7
Connective Tissue Disorders, Inflammatory Disease, Inflammatory Response, Organismal Injury and Abnormalities, Skeletal and Muscular Disorders	collagen-induced arthritis	0.00674		0.261	F13A1,FN1,HTRA1,IL1B,IL1R2,PYCARD,THBS1	7
Hematological System Development and Function, Lymphoid Tissue Structure and Development, Tissue Morphology	quantity of Th17 cells	0.00679		0.747	FABP5,IL9,ITGB8,NDFIP1,PYCARD	5
Cancer, Cellular Development, Cellular Growth and Proliferation, Organismal Injury and Abnormalities, Tumor Morphology	proliferation of cancer cells	0.00681		0.136	BAMBI,CD160,CSF2RA,CST6,CXCL1,CXCR4,HMGA2,HMGB3,IL1B,IL9,KLK3,NRG1,PLAUR,SREBF1,TFF3,THBS1,TP73,TRIM22	18
Molecular Transport	secretion of molecule	0.00686		1.583	ADA,AGK,ANGPT2,CADPS2,CD74,CITED2,FN1,IL1B,KCNN4,LTBP4,MAOB,MYO1C,NF1,NR1H4,NRG1,P4HB,PKM,PPIA,PPT1,RAB27B,SGK1,SREBF1,THBS1,VAMP3	24
Cardiovascular Disease, Cardiovascular System Development and Function, Organ Morphology, Organismal Development, Organismal Injury and Abnormalities	abnormal morphology of heart ventricle	0.0069			CITED2,CXCR4,ECE2,FKBP1A,HBEGF,ITGB8,KCNN4,KLK3,MUS81,THBS1	10
Cancer, Organismal Injury and Abnormalities	growth of malignant tumor	0.00697		0.328	BAMBI,CCL2,CD160,CSF2RA,CST6,CXCL1,CXCR4,HMGA2,HMGB3,IL1B,IL9,KLK3,NRG1,PF4V1,PKM,PLAUR,SREBF1,TFF3,THBS1,TP73,TRIM22	21
Post-Translational Modification, Protein Degradation, Protein Synthesis	hydrolysis of protein	0.00699			BTRC,CTSC,CTSH,HTRA1,HTRA2,IDE,KLK3,LCN1,LTBP4,NEDD8,PLAUR,UBE2D1	12
Organismal Injury and Abnormalities, Tissue Morphology	hypertrophy of tissue	0.00702			ADA,ANGPT2,FN1,HBEGF,IL1B,IL9,KCND2,PPIA,PRMT5,SGK1,SREBF1,TLR3,WNT5B	13
Infectious Diseases	infection by DNA virus	0.00708			ADA,CCL2,CSF2RA,CXCL1,DEFB103A/DEFB103B,FKBP1A,HS3ST1,TLR3,TP73	9
Hematological System Development and Function, Tissue Development	accumulation of blood cells	0.00712		-0.181	ANGPT2,CCL17,CCL2,CLEC4A,CTSC,CXCL1,CXCL2,CXCR4,ICOSLG/LOC102723996,IL1B,IL9,P4HB,THBS1,TLR3,TYROBP	15
Hematological System Development and Function, Organismal Functions	flow of blood	0.00736		-0.271	CCL2,CITED2,IL1B,TPH1,TREM1	5
Cellular Function and Maintenance	cellular homeostasis	0.00738	Increased	2.747	ADA,ALDOA,ANGPT2,ATP6V0A4,BBC3,CADPS2,CBL,CCL17,CCL2,CCL7,CD160,CD74,CHMP2B,CKB,CXCL1,CXCL2,CXCR4,DEFB103A/DEFB103B,DNAJA3,FKBP1A,FN1,HLA-DMA,HLA-DOA,HLA-DQB1,ICOSLG/LOC102723996,IGFBP4,IL1B,IL9,ITGB8,KAT8,KCNN4,KSR2,MARCH1,MINK1,MT2A,NDFIP1,NF1,NR1H4,NRG1,PCGF2,PDE4B,PKM,PPIA,PYCARD,QSOX1,RAP1GAP,RAPGEF2,RFNG,RNF5,SGK1,SLC39A13,SLC39A8,SPRED2,SRXN1,TLR3,TP73,TRIM22,TYROBP,XRCC6,YWHAQ,ZFP36L1	61
Cell Morphology	enlargement of cells	0.0074			ADA,ANGPT2,CTSC,DIAPH3,ENDOG,FN1,HBEGF,IL1B,IL9,KCND2,PPIA,PRMT5,RAP1GAP,SGK1,SREBF1,TLR3,WNT5B	17
Neurological Disease, Organismal Injury and Abnormalities	abnormality of cerebrum	0.00747		-0.034	APBB2,BBC3,CKB,CUX2,CXCL2,CXCR4,PLAUR,PPT1,PYCARD,SH3GL1,SLC7A11,TLR3,TP73	13
Cell Death and Survival, Neurological Disease, Organismal Injury and Abnormalities	apoptosis of hippocampal cells	0.00748		-1	IL1B,KCND2,P4HB,RPS3	4
Cellular Development, Cellular Growth and Proliferation	arrest in development of cells	0.00748			BBC3,CBL,CXCR4,TYROBP	4
Cellular Assembly and Organization, Cellular Function and Maintenance, Protein Trafficking	organization of actin	0.00748		0.666	CBL,FN1,PLAUR,THBS1	4
Cell Cycle	arrest in G2 phase of ovarian cancer cell lines	0.00749			MLH1,NRG1	2
Cell-To-Cell Signaling and Interaction, Connective Tissue Development and Function	attachment of fibroblast cell lines	0.00749			FN1,IL1B	2
Cardiovascular System Development and Function	binding of microvessel	0.00749			CXCL2,IL1B	2
Cell Death and Survival	cell death of spermatogonia	0.00749			ENDOG,TP73	2
Connective Tissue Disorders, Inflammatory Disease, Inflammatory Response, Organismal Injury and Abnormalities, Skeletal and Muscular Disorders, Tissue Morphology	degeneration of intervertebral disc	0.00749			HTRA1,TP73	2
Cell-To-Cell Signaling and Interaction	desensitization of leukocytes	0.00749			CCL2,CCL7	2
Cell-To-Cell Signaling and Interaction	desensitization of myeloid cells	0.00749			CCL2,CCL7	2
Cellular Development, Cellular Growth and Proliferation, Hematological System Development and Function, Hematopoiesis, Lymphoid Tissue Structure and Development, Tissue Development	development of eosinophils	0.00749			CSF2RA,IL9	2
Cellular Development, Cellular Growth and Proliferation, Hematological System Development and Function, Lymphoid Tissue Structure and Development	expansion of granulocytes	0.00749			IL1B,IL9	2
Amino Acid Metabolism, Post-Translational Modification, Small Molecule Biochemistry	hydroxylation of L-amino acid	0.00749			P4HB,TPH1	2
Lipid Metabolism, Small Molecule Biochemistry	lipolysis of triacylglycerol	0.00749			ADA,PNLIPRP2	2
Cell Death and Survival, Nervous System Development and Function, Tissue Morphology	loss of GABAergic neurons	0.00749			PLAUR,PPT1	2
Cardiovascular Disease, Respiratory Disease	lymphangioleiomyomatosis	0.00749			FKBP1A,HMGA2	2
Cellular Movement, Hematological System Development and Function, Hypersensitivity Response, Immune Cell Trafficking, Inflammatory Response	migration of bone marrow-derived mast cells	0.00749			CCL2,DEFB103A/DEFB103B	2
Cancer, Organismal Injury and Abnormalities	neurofibroma	0.00749			MLH1,NF1	2
Cancer, Dermatological Diseases and Conditions, Developmental Disorder, Hereditary Disorder, Neurological Disease, Organismal Injury and Abnormalities	neurofibromatosis 1	0.00749			MLH1,NF1	2
Lipid Metabolism, Molecular Transport, Small Molecule Biochemistry	quantity of saturated fatty acid	0.00749			PON1,SREBF1	2
Cancer, Organismal Injury and Abnormalities, Tumor Morphology	transformation of cancer cells	0.00749			HMGA2,TFF3	2
Cancer, Hematological Disease, Immunological Disease, Organismal Injury and Abnormalities	tumorigenesis of thymic lymphoma	0.00749			BBC3,XRCC6	2
Connective Tissue Development and Function, Skeletal and Muscular System Development and Function, Tissue Development, Tissue Morphology	width of growth plate	0.00749			IFT88,SPRED2	2
Cell-To-Cell Signaling and Interaction	activation of cells	0.00758		1.371	ADA,ANGPT2,BAMBI,CBL,CCL17,CCL2,CCL7,CD74,CEACAM6,CTSH,CXCL1,CXCL2,CXCR4,F13A1,FKBP1A,FN1,HBEGF,HLA-DMA,HLA-DMB,HLA-DOA,HLA-DPA1,HLA-DQB1,ICOSLG/LOC102723996,IL1B,IL9,KCNN4,MAOB,NDFIP1,NRG1,PKM,PLAUR,PPIA,PPT1,PRMT5,PYCARD,THBS1,TLR3,TP73,TREM1,TYROBP	40
Cellular Movement, Hematological System Development and Function, Immune Cell Trafficking, Inflammatory Response	chemotaxis of dendritic cells	0.00764		0.566	CCL2,CCL7,CXCR4,DEFB103A/DEFB103B,IL1B,PF4V1	6
Cancer, Organismal Injury and Abnormalities	metastatic potential	0.00764		-0.97	C1QBP,CTSH,FN1,IL1B,NF1,TP73	6
Cancer, Endocrine System Disorders, Organismal Injury and Abnormalities	papillary thyroid carcinoma	0.00766			CCL17,CXCR4,FN1,NRG1,RAP1GAP,TFF3,THBS1,TLR3	8
Cancer, Organismal Injury and Abnormalities, Reproductive System Disease	infiltrating lobular breast carcinoma	0.00768			G0S2,KMT2C,NF1	3
Organismal Injury and Abnormalities, Renal and Urological Disease	progressive kidney disease	0.00768			FN1,PLAUR,SMURF2	3
Cancer, Cellular Development, Cellular Growth and Proliferation, Endocrine System Disorders, Organismal Injury and Abnormalities, Reproductive System Disease, Tumor Morphology	proliferation of ovarian cancer cells	0.00768			CXCL1,HMGA2,NRG1	3
Cellular Development, Cellular Growth and Proliferation, Organ Development, Skeletal and Muscular System Development and Function, Tissue Development	proliferation of muscle cells	0.00769		0.019	ANGPT2,CBL,CCL2,CKLF,FN1,FOXK1,GRK5,HBEGF,HMGA2,IGFBP4,IL1B,NF1,NRG1,PLAUR,PPIA,SENP2,THBS1,TP73	18
Cardiovascular System Development and Function, Tissue Development	development of endothelial tissue	0.00787		-1.625	ANGPT2,CBL,CCL2,CXCL1,CXCL2,CXCR4,FN1,HBEGF,IFT88,IL1B,KLK3,NF1,NRG1,PKM,PLAUR,PPIA,THBS1,THRAP3	18
Cell-To-Cell Signaling and Interaction, Cellular Movement	attraction of cells	0.00795		-0.445	CCL17,CCL2,CCL7,CXCL1,FN1,IL1B,XCL1	7
Cell-To-Cell Signaling and Interaction	response of granulocytes	0.00795		0	CXCL1,FN1,PLAUR,THBS1,TLR3,TREM1,TYROBP	7
Cancer, Organismal Injury and Abnormalities, Reproductive System Disease	mammary tumor	0.00802		-0.581	ADAMTS6,ADCY3,ALDOA,ANGPT2,BMI1,BTRC,C1QBP,CACNA2D4,CBL,CCL17,CCL2,CEACAM6,CKB,CSF2RA,CST6,CTSC,CXCL1,CXCL2,CXCR4,CYTH4,ETFA,FABP5,FKBP1A,FN1,G0S2,HBEGF,HLA-DRB5,HMGA2,HMGB3,HTRA2,IL1B,KLK3,KMT2C,LTBP4,MGAT3,MINK1,MLH1,MT2A,NF1,NRG1,NSD1,NSD3,ORM1,P4HB,PCGF2,PKM,PLAUR,PTPRZ1,QSOX1,RAD54L,RNF5,RPS3,SLC43A1,SMURF2,SREBF1,TES,THBS1,TLR3,TMEM158,TP73,WNT5B,YWHAQ	62
Cell-mediated Immune Response, Cellular Movement, Hematological System Development and Function, Immune Cell Trafficking	T cell migration	0.00823	Increased	2.533	CCL17,CCL2,CD74,CXCL1,CXCR4,DEFB103A/DEFB103B,FN1,ICOSLG/LOC102723996,IL1B,KCNN4,PF4V1,STAB1,THBS1,XCL1	14
Cell-To-Cell Signaling and Interaction, Cell-mediated Immune Response, Cellular Movement, Hematological System Development and Function, Immune Cell Trafficking	adhesion of T lymphocytes	0.00838		0.44	CCL17,CXCR4,FN1,IL1B,RALGDS,RAP1GAP,THBS1	7
Cell Morphology, Cellular Assembly and Organization, Cellular Development, Cellular Function and Maintenance, Cellular Growth and Proliferation, Nervous System Development and Function, Organismal Development, Tissue Development	formation of dendrites	0.00838		-0.152	ACTR3,CKB,CUX2,MINK1,NRG1,PTPRZ1,RAPGEF2,RAPH1,SGK1	9
Gastrointestinal Disease, Inflammatory Disease, Inflammatory Response, Organismal Injury and Abnormalities	colitis	0.00843		-1.561	CCL2,CKB,CXCL2,FKBP1A,FN1,GCNT3,IL1B,ITGB8,NR1H4,PDE4B,PKM,PON1,PYCARD,TFF3,TLR3,TREM1	16
Cell Signaling, Post-Translational Modification	activation of MAP kinase	0.00866			CD74,CXCR4,IL1B,NRG1,THBS1,TP73	6
Molecular Transport, Protein Synthesis, Protein Trafficking	localization of protein	0.0087		-1	C1QBP,CLASP2,FKBP1A,FLOT1,GCNT3,IFT88,NEDD8,PLAUR,SGK1,THBS1,TRIM22	11
Cell-To-Cell Signaling and Interaction, Nervous System Development and Function	activation of neuroglia	0.00881		-1.139	CCL2,CCL7,FN1,IL1B,MAOB,NRG1,PPT1,TLR3	8
Cell Death and Survival	neuronal cell death	0.00894		-1.487	ADA,BBC3,BMI1,CADPS2,CCL2,CXCL1,DNAJC5,FKBP1A,FN1,HBEGF,HTRA2,IDE,IL1B,KCND2,MAOB,NF1,NRG1,P4HB,PLA2G7,PPT1,PYCARD,RPS3,SGK1,TFDP1,THBS1,TMEM158,TP73,VAPA,XRCC6	29
Behavior	abnormal emotional behavior	0.00897			CADPS2,TLR3,TPH1	3
Hematological System Development and Function, Immunological Disease, Lymphoid Tissue Structure and Development, Organ Morphology, Organismal Injury and Abnormalities, Tissue Morphology	abnormal lymph node cell ratio	0.00897			CBL,CD74,HLA-DQB1	3
Cell-To-Cell Signaling and Interaction, Cellular Movement, Hematological System Development and Function, Immune Cell Trafficking, Inflammatory Response	chemoattraction of granulocytes	0.00897			CCL2,CXCL1,XCL1	3
Cellular Movement	dissemination of tumor cell lines	0.00897			CCL2,CXCR4,HTRA1	3
Cancer, Organismal Injury and Abnormalities	incidence of squamous-cell carcinoma	0.00897			MLH1,THBS1,TP73	3
Nucleic Acid Metabolism, Small Molecule Biochemistry	metabolism of purine base	0.00897			ADA,APRT,CYP2A6 (includes others)	3
Nervous System Development and Function	remyelination	0.00897			CXCR4,IL1B,NRG1	3
Cell-To-Cell Signaling and Interaction, Connective Tissue Development and Function	response of fibroblasts	0.00897			IL1B,THBS1,TLR3	3
Cell Signaling	I-kappaB kinase/NF-kappaB cascade	0.00902		0.216	BTRC,FKBP1A,IL1B,NDFIP1,NR1H4,PYCARD,TLR3,TMED4,TRIM22,VAPA	10
Cell-To-Cell Signaling and Interaction, Hematological System Development and Function, Immune Cell Trafficking, Inflammatory Response	activation of macrophages	0.00907		-0.738	ANGPT2,CCL2,CCL7,FN1,IL1B,IL9,MAOB,NRG1,PPT1,THBS1,TLR3,TYROBP	12
Cellular Movement, Hematological System Development and Function, Immune Cell Trafficking	cell rolling of leukocytes	0.0092		0.228	CCL17,CCL2,CXCL1,CXCL2,IL1B,TPH1	6
Cell-To-Cell Signaling and Interaction	response of mononuclear leukocytes	0.00922		0.173	ADA,CCL2,FN1,HLA-DQB1,ICOSLG/LOC102723996,IL1B,IL9,KLK3,PLAUR,PON1,PYCARD,TLR3,TREM1	13
Cardiovascular System Development and Function	function of blood vessel	0.00926			ADA,ANGPT2,ELK3,FN1,TLR3	5
Cellular Function and Maintenance	function of mononuclear leukocytes	0.00932			ARHGEF1,BBC3,CBL,CCL2,CD74,CTSC,HLA-DMA,HLA-DQB1,ICOSLG/LOC102723996,IL1B,IL9,KCNN4,PCGF2,PPIA,TLR3,TYROBP	16
Cellular Development, Connective Tissue Development and Function, Tissue Development	differentiation of adipocytes	0.0095		1.712	FN1,GRK5,HMGA2,IFT88,IL1B,NR1H4,PLAUR,SENP2,SREBF1,TPH1,WIF1,WNT5B,ZFP36L1	13
Cell-mediated Immune Response, Cellular Development, Cellular Function and Maintenance, Cellular Growth and Proliferation, Embryonic Development, Hematological System Development and Function, Hematopoiesis, Lymphoid Tissue Structure and Development, Organ Development, Organismal Development, Tissue Development	T cell development	0.00952		1.741	ADA,BBC3,CBL,CD74,CXCL1,CXCR4,DNAJA3,FKBP1A,HLA-DMA,HLA-DOA,HLA-DQB1,ICOSLG/LOC102723996,IL1B,IL9,ITGB8,MARCH1,MINK1,NDFIP1,NF1,PCGF2,RFNG,TLR3,TYROBP,XRCC6,ZFP36L1	25
Gastrointestinal Disease, Hepatic System Disease, Organismal Injury and Abnormalities	cirrhosis of liver	0.0097			ARHGAP10,CCL2,CCL7,CSF2RA,CXCR4,FN1,HLA-DQB1,NR1H4,TLR3,TP73	10
Cardiovascular System Development and Function, Organismal Development	angiogenesis	0.00992		-0.667	ADA,ADAMTS6,ANGPT2,CBL,CCL2,CCL7,CITED2,CTSH,CXCL1,CXCL2,CXCR4,DGKE,ELK3,FN1,HBEGF,HLA-DQB1,HTRA1,IFT88,IGFBP4,IL1B,ITGB8,KLK3,NF1,NRG1,ORM1,PF4V1,PKM,PLA2G7,PLAUR,PPIA,PTPRZ1,RAPGEF2,STAB1,THBS1,THRAP3,TLR3,TP73,ZFP36L1	38
Nervous System Development and Function, Neurological Disease, Organ Morphology, Organismal Development, Organismal Injury and Abnormalities	abnormal morphology of dentate gyrus	0.0101			APBB2,CXCR4,TLR3,TP73	4
Lipid Metabolism, Small Molecule Biochemistry	activation of lipid	0.0101			ANXA5,CYP2A6 (includes others),IL1B,PON1	4
Cell-To-Cell Signaling and Interaction, Cellular Movement	attraction of myeloid cells	0.0101		-1.271	CCL2,CXCL1,IL1B,XCL1	4
Cell-To-Cell Signaling and Interaction, Cellular Compromise, Cellular Function and Maintenance, Inflammatory Response	respiratory burst of granulocytes	0.0101			CXCL1,FN1,TREM1,TYROBP	4
Cardiovascular System Development and Function, Organismal Development, Tissue Morphology	vasodilation of aorta	0.0101		-1.067	HBEGF,MUS81,PLAUR,THBS1	4
Carbohydrate Metabolism, Small Molecule Biochemistry	metabolism of hexose	0.0103			ALDOA,FABP5,FUCA1,HBEGF,NR1H4,PKM,SREBF1	7
Inflammatory Response	CD4 T-cell response	0.0103			HLA-DQB1,PYCARD	2
Hematological System Development and Function, Organismal Development	activation of plasma	0.0103			THBS1,TREM1	2
Cellular Assembly and Organization, Cellular Function and Maintenance	elongation of Nucleus	0.0103			H1FNT,IFT88	2
Cellular Assembly and Organization	formation of punctate structures	0.0103			AGAP1,KSR2	2
Infectious Diseases	infection by rotavirus	0.0103			CCL2,CXCL1	2
Cardiovascular Disease, Organismal Injury and Abnormalities	interstitial fibrosis of left ventricle	0.0103			ANGPT2,IL1B	2
Cell Death and Survival, Cellular Development, Respiratory System Development and Function	lifespan of lung cell lines	0.0103			BMI1,PCGF2	2
Cell Death and Survival	loss of hematopoietic progenitor cells	0.0103			BBC3,CITED2	2
Cell-mediated Immune Response, Cellular Movement, Hematological System Development and Function, Immune Cell Trafficking	migration of Th17 cells	0.0103			CCL2,CXCL1	2
Dermatological Diseases and Conditions, Immunological Disease, Inflammatory Disease, Inflammatory Response, Organismal Injury and Abnormalities	moderate atopic dermatitis	0.0103			CCL17,CSF2RA	2
Infectious Diseases, Inflammatory Disease, Inflammatory Response, Neurological Disease	pneumococcal meningitis	0.0103			IL1B,PYCARD	2
Behavior	smoking	0.0103			CYP2A6 (includes others),ICOSLG/LOC102723996	2
Amino Acid Metabolism, Molecular Transport, Small Molecule Biochemistry	uptake of cystine	0.0103			IL1B,SLC7A11	2
Cell-To-Cell Signaling and Interaction, Hematological System Development and Function, Inflammatory Response	immune response of neutrophils	0.0104		-0.447	CXCL1,FN1,PLAUR,THBS1,TLR3,TYROBP	6
Developmental Disorder, Embryonic Development, Organismal Development, Tissue Morphology	abnormal morphology of blood island	0.0104			FN1,RAPGEF2,ZFP36L1	3
Cell-To-Cell Signaling and Interaction, Skeletal and Muscular System Development and Function	activation of smooth muscle cells	0.0104			CCL2,IL1B,PPIA	3
Cell-To-Cell Signaling and Interaction, Cellular Movement, Hematological System Development and Function, Immune Cell Trafficking	attraction of neutrophils	0.0104			CCL2,CXCL1,XCL1	3
Cancer, Organismal Injury and Abnormalities	growth of secondary tumor	0.0104			CCL2,CXCR4,PLAUR	3
Cellular Movement, Immune Cell Trafficking, Inflammatory Response	invasion of phagocytes	0.0104			CCL2,IL1B,TLR3	3
Organismal Injury and Abnormalities	Fibrosis	0.0104		-0.754	ADA,ANGPT2,APRT,CBL,CCL17,CCL2,CD74,FKBP1A,FN1,GOLM1,HBEGF,HMGA2,IFT88,IL1B,IL1R2,KCNN4,NF1,PLAUR,SLC7A11,SMURF2,SREBF1,STAB1,THBS1	23
Cell Morphology, Organismal Injury and Abnormalities	hypertrophy of cells	0.0106			ADA,ANGPT2,CTSC,FN1,HBEGF,IL1B,IL9,KCND2,PPIA,PRMT5,SGK1,SREBF1,TLR3,WNT5B	14
Cancer, Organismal Injury and Abnormalities, Respiratory Disease	growth of lung tumor	0.0107		-0.83	IL1B,IL9,PF4V1,PKM,THBS1	5
Cancer, Organismal Injury and Abnormalities	incidence of adenoma	0.0107		-1.501	MLH1,MUS81,NR1H4,THBS1,TP73	5
Cellular Movement, Hematological System Development and Function, Immune Cell Trafficking	migration of antigen presenting cells	0.0108		0.829	CCL17,CCL2,CCL7,CD74,CXCL1,CXCR4,DEFB103A/DEFB103B,IL1B,STAB1,TYROBP	10
Hematological System Development and Function, Tissue Morphology	quantity of leukocytes	0.0111		1.98	ADA,ARHGEF1,BBC3,CBL,CCL2,CCL7,CD74,CLEC4A,CXCL2,CXCR4,DNAJA3,F13A1,FABP5,HBEGF,HLA-DMA,HLA-DQB1,HTRA2,ICOSLG/LOC102723996,IL1B,IL9,ITGB8,MAEA,MARCH1,NDFIP1,NF1,PCGF2,PDE4B,PPIA,PYCARD,SREBF1,STAB1,THBS1,TLR3,TPH1,TYROBP,VSIG4,XCL1,XRCC6	38
Cardiovascular System Development and Function, Tissue Morphology	quantity of endothelial cells	0.0111		-1.987	ANGPT2,IL1B,ITGB8,SPRED2	4
Gastrointestinal Disease, Inflammatory Response, Organismal Injury and Abnormalities	inflammation of intestine	0.0111		-1.561	CCL2,CKB,CXCL2,FKBP1A,FN1,GCNT3,ICOSLG/LOC102723996,IL1B,ITGB8,NR1H4,PDE4B,PKM,PON1,PYCARD,TFF3,TLR3,TREM1	17
Cell Death and Survival	cell death of myeloid cells	0.0113		1.652	BBC3,CCL2,CXCL1,CXCL2,CXCR4,IL1B,IL9,PON1,PYCARD,SLC7A11,TLR3,TREM1	12
Cellular Growth and Proliferation	colony formation of cells	0.0114	Decreased	-2.758	BAMBI,BBC3,BMI1,C1QBP,CBL,CCL2,CCNG2,CSF2RA,DEFB103A/DEFB103B,DNAJA3,HMGA2,IGFBP4,IL1B,NF1,NRG1,PCGF2,PKM,RALGDS,RFFL,TES,TP73,TRIM22,WIF1	23
Cell-To-Cell Signaling and Interaction, Connective Tissue Development and Function, Skeletal and Muscular System Development and Function, Tissue Development	activation of osteoclasts	0.0115		0.882	CBL,CXCR4,F13A1,IL1B,TYROBP	5
Hematological System Development and Function, Inflammatory Response, Tissue Morphology	quantity of blood platelets	0.0115		-0.555	CBL,CXCR4,HMGA2,IL1B,THBS1	5
Organismal Injury and Abnormalities, Renal and Urological Disease	glomerulosclerosis	0.0115		-0.588	APRT,CCL2,FKBP1A,HBEGF,KCNN4,SMURF2,SREBF1,STAB1	8
Cardiovascular Disease	reperfusion injury	0.0116		1.342	CXCL2,HBEGF,PYCARD,SLC7A11,THBS1,TYROBP	6
Connective Tissue Disorders, Dermatological Diseases and Conditions, Inflammatory Disease, Organismal Injury and Abnormalities, Skeletal and Muscular Disorders	scleroderma	0.0116			ACTR3,CCL17,CCL7,FN1,IL1B,SLC7A11	6
Lymphoid Tissue Structure and Development, Tissue Morphology	quantity of lymphatic system cells	0.0118		1.385	ADA,ARHGEF1,BBC3,CBL,CCL2,CD74,CLEC4A,CXCR4,DNAJA3,FABP5,HLA-DMA,HLA-DQB1,HTRA2,ICOSLG/LOC102723996,IL1B,IL9,ITGB8,MARCH1,MLH1,NDFIP1,NF1,PCGF2,PPIA,PYCARD,RAPGEF2,SPRED2,STAB1,THBS1,TLR3,TYROBP,VSIG4,XCL1,XRCC6	33
Cellular Movement, Hematological System Development and Function, Hematopoiesis	chemotaxis of hematopoietic progenitor cells	0.0119			CCL2,CXCR4,DEFB103A/DEFB103B	3
Cellular Movement	invasion of myeloid cells	0.0119			CCL2,IL1B,TLR3	3
Carbohydrate Metabolism, Energy Production	metabolism of pyruvic acid	0.0119			ALDOA,IL1B,PKM	3
Inflammatory Disease, Inflammatory Response, Ophthalmic Disease, Organismal Injury and Abnormalities	keratitis	0.0121			ADA,CST6,IDE,TREM1	4
Cardiovascular System Development and Function, Tissue Development	formation of endothelial tube	0.0123			CBL,CCL2,F13A1,FN1,PLAUR	5
Organismal Injury and Abnormalities, Reproductive System Disease	endometriosis	0.0125			ANGPT2,CCL2,CITED2,CTSH,CXCR4,DYNLL1,FN1,G0S2,HMGA2,IL1R2,MLH1,PLAUR,PON1,QSOX1,SGK1,XCL1,XRCC6	17
Cell Death and Survival	cell viability of phagocytes	0.0125		0.623	CSF2RA,CXCR4,IL1B,IL9,NF1,TLR3,TYROBP	7
Cell-To-Cell Signaling and Interaction, Cellular Movement, Hematological System Development and Function, Immune Cell Trafficking, Inflammatory Response	recruitment of macrophages	0.0125		-0.426	ANGPT2,CCL2,CCL7,CD74,HBEGF,IL1B,THBS1	7
Skeletal and Muscular System Development and Function	muscle contraction	0.0129			ADA,ALDOA,ANGPT2,CXCR4,FKBP1A,IL1B,KLK3,MYL6,MYL6B,RAP1GDS1,STAC	11
Cellular Movement	cell movement of leukemia cell lines	0.0129		0.141	ARHGEF1,CCL17,CCL2,CCL7,CXCR4,DEFB103A/DEFB103B,FN1,PLAUR,PPIA	9
Cancer, Organismal Injury and Abnormalities	neoplasia of tumor cell lines	0.013		-0.573	ANGPT2,BBC3,CCL2,CXCL1,CXCL2,CXCR4,FABP5,FLOT1,FN1,HTRA1,PKM,PLAUR,PTPRZ1,SH3GL1,THBS1	15
Metabolic Disease	abnormal activity of enzyme	0.013			CTSC,IGFBP4,IL9,KMO,NF1,PON1	6
Organismal Injury and Abnormalities	interstitial fibrosis	0.013		-0.218	ANGPT2,APRT,FKBP1A,IL1B,KCNN4,SMURF2	6
Cardiovascular System Development and Function, Cellular Development, Cellular Function and Maintenance, Cellular Growth and Proliferation, Organismal Development, Tissue Development	endothelial cell development	0.013		-1.625	ANGPT2,CBL,CCL2,CXCL1,CXCL2,FN1,HBEGF,IFT88,IL1B,KLK3,NF1,NRG1,PKM,PLAUR,PPIA,THBS1,THRAP3	17
Organismal Functions, Organismal Injury and Abnormalities	inhibition of lesion	0.0131			BTRC,CCL2,CST6,IL1B,KAT8	5
Cellular Development, Cellular Growth and Proliferation, Connective Tissue Development and Function	proliferation of fibroblast cell lines	0.0132	Increased	2.03	ALDOA,ANGPT2,ARHGEF1,BMI1,BTRC,CBL,CSF2RA,CXCL1,FN1,GRK5,HBEGF,IL1B,PKM,PLAGL2,PLAUR,RALGDS,SH3GL1,THBS1,TP73,XRCC6	20
Cellular Assembly and Organization, Cellular Function and Maintenance, Organ Morphology, Skeletal and Muscular System Development and Function, Tissue Morphology	quantity of smooth muscle cells	0.0132			ANGPT2,CCL2,IL1B,PON1	4
Lipid Metabolism, Molecular Transport, Small Molecule Biochemistry	uptake of cholesterol	0.0132			FLOT1,KMT2C,NR1H4,SREBF1	4
Cancer, Organismal Injury and Abnormalities, Reproductive System Disease	breast cancer	0.0133		0	ADAMTS6,ADCY3,ALDOA,ANGPT2,BMI1,BTRC,C1QBP,CACNA2D4,CBL,CCL17,CCL2,CEACAM6,CKB,CSF2RA,CTSC,CXCL1,CXCL2,CXCR4,CYTH4,ETFA,FABP5,FKBP1A,FN1,G0S2,HBEGF,HLA-DRB5,HMGA2,HTRA2,IL1B,KLK3,KMT2C,LTBP4,MINK1,MLH1,MT2A,NF1,NSD1,NSD3,ORM1,P4HB,PCGF2,PKM,PLAUR,PTPRZ1,QSOX1,RAD54L,RNF5,RPS3,SLC43A1,SREBF1,TES,THBS1,TLR3,TMEM158,TP73,WNT5B,YWHAQ	57
Cancer, Cellular Development, Cellular Growth and Proliferation, Organismal Injury and Abnormalities, Tumor Morphology	proliferation of tumor cells	0.0134		-0.526	BAMBI,BMI1,CD160,CSF2RA,CST6,CXCL1,CXCR4,HBEGF,HMGA2,HMGB3,IL1B,IL9,KLK3,NF1,NRG1,PLAUR,SREBF1,TFF3,THBS1,TP73,TRIM22	21
Cell-To-Cell Signaling and Interaction	binding of Staphylococcus aureus	0.0136			FN1,THBS1	2
Cell Cycle	cell cycle progression of squamous cell carcinoma cell lines	0.0136			BMI1,RAP1GAP	2
Lymphoid Tissue Structure and Development	frequency of follicular B lymphocytes	0.0136			CBL,RFNG	2
Cell-mediated Immune Response, Lymphoid Tissue Structure and Development	frequency of memory T lymphocytes	0.0136			IL1B,RFNG	2
Cell-mediated Immune Response, Hematopoiesis, Lymphoid Tissue Structure and Development	frequency of thymocytes	0.0136			CBL,RFNG	2
Cell Morphology, Organismal Injury and Abnormalities, Tissue Morphology	hypertrophy of epithelial cells	0.0136			IL9,TLR3	2
Developmental Disorder, Embryonic Development, Organismal Development, Tissue Morphology	lack of limb bud	0.0136			FN1,NF1	2
Cellular Movement	migration of adenocarcinoma cell lines	0.0136			HMGA2,NRG1	2
Cellular Movement, Skeletal and Muscular System Development and Function	migration of airway smooth muscle cells	0.0136			CXCL1,CXCL2	2
Dermatological Diseases and Conditions, Immunological Disease, Inflammatory Disease, Inflammatory Response, Organismal Injury and Abnormalities	mild atopic dermatitis	0.0136			CCL17,CSF2RA	2
Cell-To-Cell Signaling and Interaction, Cellular Movement	recruitment of tumor cell lines	0.0136			CCL2,CXCR4	2
Infectious Diseases	replication of Human cytomegalovirus	0.0136			FKBP1A,IL1B	2
Cellular Function and Maintenance, Cellular Movement, Hematological System Development and Function, Immune Cell Trafficking	retention of lymphocytes	0.0136			CXCR4,FN1	2
Cell Morphology, Hematological System Development and Function, Inflammatory Response	size of macrophages	0.0136			CCL2,PON1	2
Infectious Diseases	susceptibility to human immunodeficiency virus type 1	0.0136			CCL2,TLR3	2
Cancer, Organismal Injury and Abnormalities	tumorigenesis of fibrosarcoma	0.0136			SLC7A11,THBS1	2
Neurological Disease, Organismal Injury and Abnormalities	gliosis	0.0136		-1.69	DNAJC5,GRK5,IDE,MAOB,NF1,PPT1,TLR3,ZFYVE26	8
Hematological System Development and Function, Immune Cell Trafficking, Inflammatory Response, Tissue Development	accumulation of granulocytes	0.0137		-1.612	CCL17,CCL2,CTSC,CXCL1,CXCL2,IL1B,TLR3	7
Cardiovascular Disease, Organismal Injury and Abnormalities	formation of vascular lesion	0.0137			ANGPT2,CCL2,CXCL2,MUS81,NF1,NR1H4,PON1	7
Cellular Movement	cell movement of tumor cell lines	0.0138		-0.716	AGK,ANGPT2,ARHGEF1,BMI1,C1QBP,CBL,CCL17,CCL2,CCL7,CKLF,CST6,CTSH,CXCL2,CXCR4,DEFB103A/DEFB103B,DNAJA3,FN1,HBEGF,HMGA2,HTRA1,IGFBP4,IL1B,KCNN4,MINK1,NF1,NR1H4,NRG1,PKM,PLAUR,PPIA,PRMT5,PTPRZ1,RAP1GAP,RFFL,THBS1,TP73,WIF1	37
Metabolic Disease	glucose metabolism disorder	0.0141		-0.888	ADAD1,ADAMTS6,ANXA5,CACNA2D4,CCL2,CD74,CLEC4A,CTSH,CUX2,CXCR4,FABP5,FKBP1A,FLOT1,FN1,HLA-DMA,HLA-DMB,HLA-DOA,HLA-DPA1,HLA-DQB1,HLA-DQB2,HLA-DRB5,IDE,IL1B,IL1R2,JAML,KMO,MAOB,MS4A6A,MT2A,NR1H4,PDE4B,PHTF1,PON1,PPP1R11,PYCARD,RNF5,SLC7A11,SLC9A9,SMURF2,SREBF1,THBS1,THRAP3,TLR3,TPH1,TYROBP,XCL1	46
Cellular Assembly and Organization, Tissue Development	fibrogenesis	0.0144		-1.812	ACTR3,ARHGEF1,CCL2,CLASP2,DIAPH3,DYNLL1,FN1,IL1B,MINK1,MYO1C,NF1,PLAUR,PYCARD,RAP1GDS1,RPS3,SGK1,STAB1,TPM4,TWF1	19
Cellular Movement, Connective Tissue Development and Function	chemotaxis of fibroblasts	0.0144		-0.339	ANGPT2,FN1,IL1B,PLAUR	4
Organismal Injury and Abnormalities, Renal and Urological Disease	damage of renal tubule	0.0144			FN1,HBEGF,PLAUR,THBS1	4
Cellular Development, Embryonic Development, Organismal Development, Tissue Development	differentiation of trophoblast cells	0.0144			ADA,CITED2,HBEGF,SENP2	4
Cancer, Cellular Movement, Organismal Injury and Abnormalities, Reproductive System Disease, Tumor Morphology	invasion of mammary tumor cells	0.0144		0.254	CST6,CXCR4,FN1,HMGB3	4
Cancer, Organismal Injury and Abnormalities, Reproductive System Disease	breast or ovarian cancer	0.0146		0.152	ACTG1,ADAMTS6,ADCY3,AGK,ALDOA,ANGPT2,APIP,ARHGEF1,BMI1,BTRC,C14orf79,C1QBP,CACNA2D4,CBL,CCL17,CCL2,CEACAM6,CKB,CSF2RA,CTSC,CUX2,CXCL1,CXCL2,CXCR4,CYTH4,DGKE,DHTKD1,ETFA,FABP5,FAM69A,FANCL,FKBP1A,FLOT1,FN1,G0S2,HBEGF,HLA-DRB5,HMGA2,HTRA2,IGFBP4,IL1B,KLK3,KMT2C,LTBP4,MAOB,MINK1,MLH1,MT2A,NF1,NSD1,NSD3,ORM1,P4HB,PCGF2,PKHD1L1,PKM,PLAGL2,PLAUR,PTPRZ1,QSOX1,RAD54L,RALGDS,RAP1GDS1,RAPH1,RNF5,RPS3,SH3GL…	87
Cellular Growth and Proliferation	colony formation	0.0151	Decreased	-2.758	BAMBI,BBC3,BMI1,C1QBP,CBL,CCL2,CCNG2,CSF2RA,DEFB103A/DEFB103B,DNAJA3,HMGA2,IGFBP4,IL1B,NF1,NRG1,PCGF2,PKM,PYCARD,RALGDS,RFFL,TES,TP73,TRIM22,WIF1	24
Hematological System Development and Function, Tissue Development	accumulation of myeloid cells	0.0152		-0.305	ANGPT2,CCL17,CCL2,CTSC,CXCL1,CXCL2,IL1B,IL9,THBS1,TLR3	10
Cellular Development, Cellular Growth and Proliferation, Connective Tissue Development and Function, Tissue Development	cell proliferation of fibroblasts	0.0152		0.326	BMI1,BTRC,CCL2,CD74,CITED2,FN1,HBEGF,IGFBP4,IL1B,KMT2C,MLH1,NF1,PCGF2,PLAUR,PTPRZ1,SLC7A11,TP73	17
Hematological System Development and Function, Immune Cell Trafficking, Inflammatory Response, Tissue Development	accumulation of helper T lymphocytes	0.0153			CCL17,CXCR4,IL9	3
Neurological Disease, Organismal Injury and Abnormalities	astrocytosis of brain	0.0153			GRK5,MAOB,PPT1	3
Cellular Movement, Embryonic Development	chemotaxis of embryonic cell lines	0.0153			CXCL1,CXCR4,PPIA	3
Cellular Movement, Hair and Skin Development and Function	chemotaxis of epithelial cell lines	0.0153			CXCL1,CXCR4,PPIA	3
Cellular Growth and Proliferation	colony formation of cervical cancer cell lines	0.0153			HMGA2,NF1,TES	3
Lipid Metabolism, Small Molecule Biochemistry	hydrolysis of triacylglycerol	0.0153			ADA,PLA2G7,PNLIPRP2	3
Cellular Growth and Proliferation, Organismal Development	proliferation of E. coli	0.0153			HBEGF,IL1B,ORM1	3
Cell Morphology	shape change of breast cancer cell lines	0.0153			ANXA5,CBL,FN1	3
Cellular Function and Maintenance	homeostasis of leukocytes	0.0155		1.741	ADA,BBC3,CBL,CD74,CXCL1,CXCR4,DNAJA3,FKBP1A,HLA-DMA,HLA-DOA,HLA-DQB1,ICOSLG/LOC102723996,IL1B,IL9,ITGB8,MARCH1,MINK1,NDFIP1,NF1,PCGF2,PDE4B,RFNG,TLR3,TYROBP,XRCC6,ZFP36L1	26
Cellular Development, Cellular Growth and Proliferation	cell proliferation of breast cancer cell lines	0.0155		-0.01	BMI1,C1QBP,CBL,CST6,CXCR4,ELMSAN1,FABP5,FLOT1,FN1,G0S2,HBEGF,IL1B,NR1H4,NRG1,PKM,PLAUR,RAP1GDS1,RNF5,TES,TP73,YWHAQ	21
Cell-To-Cell Signaling and Interaction, Inflammatory Response	immune response of dendritic cells	0.0156			CD74,ICOSLG/LOC102723996,IL9,MARCH1	4
Cell-To-Cell Signaling and Interaction	interaction of muscle cells	0.0156			FN1,IL1B,NRG1,PLAUR	4
Carbohydrate Metabolism, Energy Production, Small Molecule Biochemistry	oxidation of D-glucose	0.0156			CITED2,IL1B,KSR2,SREBF1	4
Cardiovascular Disease	vascular lesion	0.0156		0.926	ANGPT2,CCL2,CTSC,CXCL2,FN1,IL1B,MUS81,NF1,NR1H4,PON1,PPIA,SREBF1,THBS1	13
Hematological System Development and Function, Lymphoid Tissue Structure and Development, Tissue Morphology	quantity of T lymphocytes	0.0159		1.572	ADA,BBC3,CBL,CD74,CLEC4A,CXCR4,DNAJA3,FABP5,HLA-DMA,HLA-DQB1,ICOSLG/LOC102723996,IL9,ITGB8,MARCH1,NDFIP1,NF1,PCGF2,PPIA,PYCARD,THBS1,TLR3,VSIG4,XCL1,XRCC6	24
Metabolic Disease	dyshomeostasis	0.0159			CBL,KMO,NDFIP1,PYCARD,SIRT5	5
Cancer, Organismal Injury and Abnormalities	incidence of benign tumor	0.0161		-1.782	MLH1,MUS81,NF1,NR1H4,THBS1,TP73	6
Lipid Metabolism, Small Molecule Biochemistry	lipolysis	0.0161		-0.919	ADA,FABP5,G0S2,IL1B,PNLIPRP2,SREBF1	6
Cellular Movement, Hematological System Development and Function, Immune Cell Trafficking, Inflammatory Response	migration of phagocytes	0.0164		0.094	CCL17,CCL2,CCL7,CD74,CXCL1,CXCL2,CXCR4,DEFB103A/DEFB103B,FN1,IL1B,PDE4B,PLAUR,STAB1,TYROBP	14
Ophthalmic Disease, Organismal Injury and Abnormalities	degeneration of eye	0.0165		-0.077	APBB2,CACNA2D4,CCL2,DNAJC5,FKBP1A,HTRA1,IFT88,IL1B,MAOB,OAT,PLAUR,PYCARD,TLR3	13
Cardiovascular System Development and Function	morphology of vasculature	0.0166			ABCC6,ADA,ANGPT2,CCL2,CITED2,CXCR4,ELK3,FN1,IGFBP4,ITGB8,KLK3,MUS81,NF1,PCGF2,PLA2G7,THBS1,ZFP36L1	17
Cell-To-Cell Signaling and Interaction, Cellular Function and Maintenance, Inflammatory Response	phagocytosis of cells	0.0168		1.974	ANXA5,CBL,CEACAM6,CKB,FCN1,ICOSLG/LOC102723996,IL1B,PLAUR,PON1,PYCARD,RAP1GAP,THBS1,TLR3,TPH1	14
Cardiovascular System Development and Function	development of vasculature	0.0169		-0.665	ABCC6,ADA,ADAMTS6,ANGPT2,CBL,CCL2,CCL7,CITED2,CTSH,CXCL1,CXCL2,CXCR4,DGKE,ELK3,FN1,HBEGF,HLA-DQB1,HTRA1,IFT88,IGFBP4,IL1B,ITGB8,KLK3,MUS81,NF1,NRG1,ORM1,PCGF2,PF4V1,PKM,PLA2G7,PLAUR,PPIA,PTPRZ1,RAPGEF2,STAB1,THBS1,THRAP3,TLR3,TP73,ZFP36L1	41
Cellular Development, Nervous System Development and Function	differentiation of oligodendrocytes	0.0169		0.896	CXCR4,IL1B,NF1,PRMT5,PTPRZ1,TP73	6
Carbohydrate Metabolism, Small Molecule Biochemistry	metabolism of D-hexose	0.0169			ALDOA,FABP5,HBEGF,NR1H4,PKM,SREBF1	6
Lipid Metabolism, Molecular Transport, Small Molecule Biochemistry	accumulation of fatty acid	0.0169			IL1B,NRG1,PON1,SREBF1	4
Metabolic Disease, Organismal Injury and Abnormalities, Renal and Urological Disease	albuminuria	0.0169			ANGPT2,CCL2,HBEGF,SGK1,STAB1	5
Hematological System Development and Function, Immune Cell Trafficking, Inflammatory Response, Tissue Development	accumulation of CD8+ T lymphocyte	0.0172			CCL2,CLEC4A	2
Cardiovascular System Development and Function, Cellular Development, Cellular Growth and Proliferation, Organismal Development	angiogenesis of endothelial cell lines	0.0172			CBL,NRG1	2
Cell Death and Survival	apoptosis of monocyte-derived dendritic cells	0.0172			IL1B,TLR3	2
Cell-To-Cell Signaling and Interaction	binding of ovarian cancer cell lines	0.0172			FN1,PLAUR	2
Ophthalmic Disease, Organismal Injury and Abnormalities	bleeding of retina	0.0172			ANGPT2,ITGB8	2
Cellular Movement, Hematological System Development and Function, Hypersensitivity Response, Immune Cell Trafficking, Inflammatory Response	chemotaxis of basophils	0.0172			CCL2,PLAUR	2
Cell Morphology	extension of cells	0.0172			FN1,NRG1	2
Developmental Disorder, Organismal Injury and Abnormalities, Reproductive System Disease	hypoplasia of labyrinthine zone of placenta	0.0172			CCNC,ZFP36L1	2
Cancer, Cardiovascular Disease	intimal hyperplasia	0.0172			CBL,PPIA	2
Cancer, Inflammatory Disease, Organismal Injury and Abnormalities	juvenile xanthogranuloma	0.0172			PDCD2,SREBF1	2
Cardiovascular System Development and Function, Tissue Morphology	quantity of endothelial cell lines	0.0172			FN1,THBS1	2
Organismal Injury and Abnormalities	quantity of nodule	0.0172			CXCR4,MGAT3	2
Cell-To-Cell Signaling and Interaction, Cell-mediated Immune Response, Cellular Movement, Hematological System Development and Function, Immune Cell Trafficking	recruitment of Th1 cells	0.0172			CCL2,CCL7	2
Cellular Assembly and Organization, Cellular Function and Maintenance, Organismal Development	secretion of dense granule	0.0172			RAB27B,VAMP3	2
Cellular Movement, Hematological System Development and Function, Immune Cell Trafficking, Inflammatory Response	transendothelial migration of dendritic cells	0.0172			CCL7,IL1B	2
Cardiovascular Disease, Cardiovascular System Development and Function, Cell Morphology, Organ Morphology, Organismal Development, Organismal Injury and Abnormalities, Skeletal and Muscular Disorders, Skeletal and Muscular System Development and Function, Tissue Morphology	hypertrophy of cardiomyocytes	0.0172			ANGPT2,FN1,HBEGF,IL1B,KCND2,PPIA,PRMT5	7
Cardiovascular Disease, Cardiovascular System Development and Function, Cell Morphology, Organ Morphology, Organismal Development, Organismal Injury and Abnormalities	hypertrophy of heart cells	0.0172			ANGPT2,CTSC,FN1,HBEGF,IL1B,KCND2,PPIA,PRMT5	8

## Sheet: TOX FUNCTIONS
Categories	Diseases or Functions Annotation	p-Value	Predicted Activation State	Activation z-score	Molecules	# Molecules
Renal Inflammation, Renal Nephritis	nephrotoxic nephritis	0.000922			HLA-DQB1,ICOSLG/LOC102723996,IL9	3
Liver Inflammation/Hepatitis	alcoholic hepatitis	0.00102			CCL2,CXCL1,CXCL2,PDE4B,SLC7A11	5
Liver Cirrhosis	primary liver cirrhosis	0.00157			CCL2,CCL7,CSF2RA,CXCR4,FN1,HLA-DQB1,NR1H4,TLR3	8
Liver Inflammation/Hepatitis	inflammation of liver	0.00234		-1.369	ARHGAP10,CBL,CCL2,CCL7,CSF2RA,CXCL1,CXCL2,FKBP1A,NR1H4,PDE4B,PLAUR,PPIA,SLC7A11,STAB1,TLR3,TP73,TYROBP,XCL1	18
Renal Damage, Renal Tubule Injury	damage of tubulointerstitium	0.00367			FN1,HBEGF,PLAUR	3
Liver Necrosis/Cell Death	focal necrosis of liver	0.00451			NF1,NR1H4,TYROBP	3
Cardiac Enlargement	enlargement of cardiomyocytes	0.00571			ANGPT2,ENDOG,FN1,HBEGF,IL1B,KCND2,PPIA,PRMT5	8
Liver Cirrhosis	primary biliary cirrhosis	0.00602			CCL2,CCL7,CSF2RA,CXCR4,HLA-DQB1,NR1H4,TLR3	7
Cardiac Enlargement	enlargement of heart cells	0.00621			ANGPT2,CTSC,ENDOG,FN1,HBEGF,IL1B,KCND2,PPIA,PRMT5	9
Glomerular Injury, Renal Fibrosis	fibrosis of kidney	0.00671		-0.991	APRT,CCL2,FKBP1A,KCNN4,SMURF2,STAB1	6
Liver Cirrhosis	cirrhosis of liver	0.0097			ARHGAP10,CCL2,CCL7,CSF2RA,CXCR4,FN1,HLA-DQB1,NR1H4,TLR3,TP73	10
Cardiac Dysfunction, Cardiac Fibrosis	interstitial fibrosis of left ventricle	0.0103			ANGPT2,IL1B	2
Glomerular Injury	glomerulosclerosis	0.0115		-0.588	APRT,CCL2,FKBP1A,HBEGF,KCNN4,SMURF2,SREBF1,STAB1	8
Renal Damage, Renal Tubule Injury	damage of renal tubule	0.0144			FN1,HBEGF,PLAUR,THBS1	4
Cardiac Enlargement	hypertrophy of cardiomyocytes	0.0172			ANGPT2,FN1,HBEGF,IL1B,KCND2,PPIA,PRMT5	7
Cardiac Enlargement	hypertrophy of heart cells	0.0172			ANGPT2,CTSC,FN1,HBEGF,IL1B,KCND2,PPIA,PRMT5	8
Liver Cirrhosis	Cirrhosis	0.0178			ADA,ARHGAP10,CCL2,CCL7,CSF2RA,CXCR4,FN1,HLA-DQB1,NR1H4,PDE4B,TLR3,TP73	12
Glomerular Injury, Kidney Failure, Renal Fibrosis	interstitial fibrosis of kidney	0.0212			APRT,FKBP1A,KCNN4,SMURF2	4
Congenital Heart Anomaly	atrial septal defect type 8	0.0231			CITED2	1
Cardiac Arteriopathy	development of coronary artery disease in HIV	0.0231			CCL2	1
Cardiac Enlargement	enlargement of cardiac valve	0.0231			HBEGF	1
Glomerular Injury	glomerulopathy with fibronectin deposits type 2	0.0231			FN1	1
Liver Steatosis	grade 2-3 hepatic steatosis	0.0231			SREBF1	1
Biliary Hyperplasia	hyperplasia of bile duct cells	0.0231			IFT88	1
Increased Levels of Albumin	increased release of albumin	0.0231			IL1B	1
Renal Inflammation, Renal Nephritis	inflammation of renal tubule	0.0231			APRT	1
Hepatocellular Carcinoma, Liver Hyperplasia/Hyperproliferation	malignant hepatocellular carcinoma	0.0231			SREBF1	1
Nephrosis	nephrotic syndrome type 7	0.0231			DGKE	1
Biliary Hyperplasia, Liver Proliferation	proliferation of bile ductule	0.0231			NR1H4	1
Liver Fibrosis	stage III-IV hepatic fibrosis	0.0231			SREBF1	1
Congenital Heart Anomaly	ventricular septal defect type 2	0.0231			CITED2	1
Renal Damage	nephrotoxicity	0.0266			CXCR4,CYP2A6 (includes others),FN1,IL1B,SLC7A11	5
Congenital Heart Anomaly	persistent truncus arteriosus	0.0286			CITED2,ECE2,NF1	3
Renal Damage	damage of kidney	0.0289			ANGPT2,FN1,HBEGF,PLAUR,SREBF1,THBS1,TLR3	7
Glomerular Injury, Renal Fibrosis	fibrosis of kidney component	0.0301			APRT,STAB1	2
Liver Proliferation	proliferation of oval cells	0.0301			CXCR4,IFT88	2
Cardiac Enlargement	hypertrophy of heart	0.0349			ADA,ANGPT2,CTSC,ENDOG,FKBP1A,FN1,GRK5,HBEGF,IL1B,KCND2,MUS81,NF1,PPIA,PRMT5	14
Liver Inflammation/Hepatitis	acute inflammation of liver	0.0456			TLR3	1
Liver Fibrosis	carbon tetrachloride-induced liver fibrosis	0.0456			STAB1	1
Renal Damage	drug toxicity-related nephropathy	0.0456			SLC7A11	1
Renal Dysfunction	dysfunction of podocytes	0.0456			ANGPT2	1
Liver Fibrosis	fibrosis of liver portal space	0.0456			IFT88	1
Liver Necrosis/Cell Death	focal necrosis of liver cells	0.0456			NR1H4	1
Liver Inflammation/Hepatitis	granulomatous hepatitis	0.0456			CCL7	1
Glomerular Injury, Renal Degeneration	hyalinization of renal glomerulus	0.0456			SREBF1	1
Increased Levels of Albumin	increased flux of albumin	0.0456			THBS1	1
Renal Inflammation, Renal Nephritis	passive Heymann nephritis	0.0456			HBEGF	1
Liver Inflammation/Hepatitis, Liver Steatosis	nonalcoholic steatohepatitis	0.0463			ARHGAP10,NR1H4,PDE4B	3
Cardiac Inflammation	inflammation of heart	0.0567			PPIA,TLR3,XCL1	3
Cardiac Enlargement	ventricular hypertrophy	0.0633			ADA,ANGPT2,FKBP1A,KCND2,MUS81,PRMT5	6
Congenital Heart Anomaly	double outlet right ventricle	0.0643			CITED2,ECE2,NF1	3
Liver Steatosis	nonalcoholic fatty liver disease	0.0643			CCL2,FABP5,SREBF1	3
Liver Proliferation	proliferation of hepatocytes	0.0643		0.342	CITED2,CXCR4,IFT88,IL1B,MGAT3,NR1H4,THBS1	7
Renal Inflammation, Renal Nephritis	Nephritis	0.0668			APRT,BMI1,CCL2,FKBP1A,HBEGF,HLA-DQB1,ICOSLG/LOC102723996,IL9,PDE4B,SMURF2,TLR3	11
Kidney Failure	end stage renal disease	0.0674			APRT,FKBP1A,KCNN4,PDE4B,SLC7A11,SMURF2	6
Glomerular Injury, Renal Fibrosis	fibrosis of renal tubule	0.0676			APRT	1
Glomerular Injury, Renal Fibrosis	progressive renal fibrosis	0.0676			SMURF2	1
Liver Hyperplasia/Hyperproliferation	tumorigenesis of hepatocellular adenoma	0.0676			NR1H4	1
Congenital Heart Anomaly	perimembranous ventricular septal defect	0.0701			CXCR4,ECE2	2
Congenital Heart Anomaly	ventricular septal defect	0.0712		-0.744	CITED2,CXCR4,ECE2,FKBP1A,NF1	5
Liver Damage	damage of liver	0.0718		-0.956	CCL2,CSF2RA,CXCL1,FKBP1A,IL1B,NR1H4,PYCARD,SGK1,STAB1,TLR3,TP73,TPH1	12
Increased Levels of Albumin	Increased Levels of Albumin	0.0768			IL1B,THBS1	2
Liver Necrosis/Cell Death	apoptosis of hepatic stellate cells	0.0768			BBC3,HBEGF	2
Renal Damage, Renal Tubule Injury	proximal tubular toxicity	0.0782			CXCR4,CYP2A6 (includes others),FN1,IL1B	4
Renal Proliferation	proliferation of mesangial cells	0.0807			ANGPT2,IL1B,PLAUR	3
Cardiac Arteriopathy	coronary artery disease	0.0807			ADA,CCL2,FENDRR,FKBP1A,IL1B,PDE4B,PLA2G7,PON1,SLC7A11,THBS1,TPH1	11
Cardiac Enlargement	hypertrophy of ventricular myocytes	0.0836			KCND2,PRMT5	2
Glomerular Injury, Renal Damage	injury of renal glomerulus	0.0836			ANGPT2,SREBF1	2
Liver Proliferation	proliferation of liver cells	0.0865		0.647	CITED2,CXCR4,HBEGF,IFT88,IL1B,MGAT3,NR1H4,THBS1	8
Decreased Levels of Albumin	decreased secretion of albumin	0.0892			IL1B	1
Congenital Heart Anomaly	mesocardia	0.0892			CITED2	1
Liver Inflammation/Hepatitis	infection by hepatitis B virus	0.0895			CCL2,CSF2RA,TP73	3
Liver Fibrosis	fibrosis of liver	0.103			CD74,GOLM1,IFT88,PLAUR,SREBF1,STAB1	6
Renal Hydronephrosis	hydronephrosis	0.106			APRT,CCL2,IL9,PLAUR	4
Renal Atrophy	atrophy of renal medulla	0.11			APRT	1
Liver Damage	drug-induced hepatotoxicity	0.11			SLC7A11	1
Liver Cholestasis	progressive familial intrahepatic cholestasis type 2	0.11			NR1H4	1
Hepatocellular Carcinoma, Liver Hyperplasia/Hyperproliferation	progressive hepatocellular carcinoma	0.11			SREBF1	1
Cardiac Stenosis	stenosis of pulmonary artery	0.11			CITED2	1
Renal Inflammation, Renal Nephritis	membranous glomerulonephritis	0.12			FKBP1A,HBEGF	2
Liver Damage, Liver Inflammation/Hepatitis	chronic hepatitis B	0.128			CSF2RA,TP73	2
Liver Hyperplasia/Hyperproliferation	liver tumor	0.13		-1.549	ABCC6,ACTG1,ACTR3,ADA,ADAD1,ADAMTS6,AGAP1,AGK,ALPK1,ANGEL1,ANGPT2,APBB2,APIP,APMAP,ARHGAP10,ARVCF,ATP6V0A4,B9D2,BMI1,BTBD7,BTRC,CADPS2,CCDC57,CCL2,CDK17,CLASP2,CLEC4A,COG6,CST6,CTSC,CUX2,CXCL2,CXCR4,CYP2A6 (includes others),DCAF8,DENND1B,DENND5B,DGKE,DHTKD1,DIAPH3,DYNLL1,FANCI,FCN1,FKBP1A,FN1,FOXK1,GOLM1,H1FNT,HLA-DQB2,HMGA2,HS3ST1,HTRA2,IDE,IFT88,IL1R2,ITGB8,KAT8,KCND2,KCTD2,KMO,KMT2C,KSR2,LTBP4…	125
Biliary Hyperplasia, Liver Cholestasis	flow of bile	0.131			NR1H4	1
Liver Cholestasis	secretion of bile acid	0.131			NR1H4	1
Cardiac Stenosis	stenosis of pulmonary valve	0.131			HBEGF	1
Liver Hemorrhaging	bleeding of liver	0.136			FKBP1A,NF1	2
Liver Damage, Liver Inflammation/Hepatitis	chronic hepatitis	0.146			CCL2,CSF2RA,FKBP1A,STAB1,TLR3,TP73	6
Liver Fibrosis	chemotaxis of hepatic stellate cells	0.151			CCL2	1
Renal Inflammation, Renal Nephritis	idiopathic membranous nephropathy	0.151			FKBP1A	1
Increased Levels of ALT	increased release of ALT	0.151			IL1B	1
Cardiac Dysfunction	systolic dysfunction	0.152			ANXA5,FKBP1A	2
Increased Levels of LDH	Increased Levels of LDH	0.16			BBC3,IL1B	2
Liver Hyperplasia/Hyperproliferation	hepatic adenocarcinoma	0.16			CXCR4,THBS1	2
Liver Hyperplasia/Hyperproliferation	liver cancer	0.162		-1.455	ABCC6,ACTG1,ACTR3,ADA,ADAD1,ADAMTS6,AGAP1,AGK,ALPK1,ANGEL1,ANGPT2,APBB2,APIP,APMAP,ARHGAP10,ARVCF,ATP6V0A4,B9D2,BMI1,BTBD7,BTRC,CADPS2,CCDC57,CCL2,CDK17,CLASP2,CLEC4A,COG6,CST6,CTSC,CUX2,CXCL2,CXCR4,CYP2A6 (includes others),DCAF8,DENND5B,DGKE,DHTKD1,DIAPH3,DYNLL1,FANCI,FCN1,FKBP1A,FN1,FOXK1,GOLM1,H1FNT,HLA-DQB2,HMGA2,HS3ST1,HTRA2,IDE,IL1R2,ITGB8,KAT8,KCND2,KCTD2,KMO,KMT2C,KSR2,LTBP4,MAOB,MAPKBP1,…	121
Liver Cholestasis	intrahepatic cholestasis	0.166			ADA,NR1H4,SREBF1	3
Liver Hyperplasia/Hyperproliferation	liver metastasis	0.178			CCL2,CXCR4,PLAUR	3
Liver Steatosis	hepatic steatosis	0.183		-1.177	ARHGAP10,CCL2,FABP5,G0S2,HBEGF,IL1B,NR1H4,PDE4B,PRKCDBP,SREBF1	10
Kidney Failure	failure of kidney	0.189			ADA,APRT,FKBP1A,KCNN4,PDE4B,SLC7A11,SMURF2,THBS1	8
Cardiac Inflammation	myocarditis	0.193			CCL2,IL1B	2
Renal Inflammation, Renal Nephritis	autoimmune glomerulonephritis	0.195			BMI1,FKBP1A,HBEGF	3
Renal Inflammation, Renal Nephritis	focal glomerulonephritis	0.201			BMI1,CCL2	2
Cardiac Stenosis	stenosis of aortic valve	0.201			HBEGF,MUS81	2
Hepatocellular Carcinoma, Liver Hyperplasia/Hyperproliferation	hepatocellular carcinoma	0.206			ACTG1,ARHGAP10,CXCL2,DYNLL1,FKBP1A,FN1,KCTD2,KMO,MS4A6A,MT2A,NR1H4,ORC6,PKM,PLAUR,SLC39A13,SREBF1,STAB1,TP73,VSIG4,ZFP36L1	20
Liver Hyperplasia/Hyperproliferation	incidence of liver tumor	0.207			NF1,NR1H4,TP73	3
Liver Failure	acute liver failure	0.208			SLC7A11	1
Renal Atrophy	atrophy of renal cortex	0.208			APRT	1
Glomerular Injury, Renal Fibrosis	fibrosis of renal glomerulus	0.208			STAB1	1
Cardiac Proliferation	proliferation of cardiac fibroblasts	0.208			HBEGF	1
Renal Inflammation, Renal Nephritis	pyelonephritis	0.208			APRT	1
Renal Inflammation, Renal Nephritis	glomerulonephritis	0.209			BMI1,CCL2,FKBP1A,HBEGF,PDE4B,SMURF2,TLR3	7
Increased Levels of Bilirubin	Increased Levels of Bilirubin	0.227			NR1H4	1
Liver Damage, Liver Inflammation/Hepatitis	chronic autoimmune hepatitis	0.227			TLR3	1
Renal Dilation	dilation of renal tubule	0.227			APRT	1
Glomerular Injury, Renal Damage	injury of podocytes	0.227			ANGPT2	1
Cardiac Dysfunction	left ventricular dysfunction	0.239			ANGPT2,FKBP1A,IL1B,MUS81	4
Cardiac Dysfunction, Cardiac Enlargement	hypertrophy of left ventricle	0.244			ANGPT2,FKBP1A,MUS81	3
Cardiac Damage	damage of myocardium	0.244			ANGPT2	1
Liver Hyperplasia/Hyperproliferation	tumorigenesis of liver tumor	0.253			BTRC,NR1H4	2
Cardiac Inflammation	experimental autoimmune myocarditis	0.262			CCL2	1
Renal Necrosis/Cell Death	cell viability of kidney cell lines	0.262			ANXA5,HBEGF,PPIA	3
Liver Hyperplasia/Hyperproliferation	liver carcinoma	0.266			ABCC6,ACTG1,ACTR3,ADA,ADAD1,ADAMTS6,AGAP1,AGK,ALPK1,ANGEL1,APBB2,APIP,APMAP,ARHGAP10,ARVCF,ATP6V0A4,B9D2,BTBD7,BTRC,CADPS2,CCDC57,CDK17,CLASP2,CLEC4A,COG6,CST6,CTSC,CUX2,CXCL2,CXCR4,CYP2A6 (includes others),DCAF8,DENND5B,DGKE,DHTKD1,DIAPH3,DYNLL1,FANCI,FCN1,FKBP1A,FN1,FOXK1,H1FNT,HLA-DQB2,HMGA2,HS3ST1,HTRA2,IDE,IL1R2,ITGB8,KAT8,KCND2,KCTD2,KMO,KMT2C,KSR2,LTBP4,MAOB,MAPKBP1,MINK1,MLH1,MS4A6A,MT2A,…	115
Liver Damage, Liver Inflammation/Hepatitis	chronic viral hepatitis	0.269			CCL2,CSF2RA,TP73	3
Liver Necrosis/Cell Death	necrosis of liver	0.269		-0.287	ADA,BBC3,ENDOG,FKBP1A,HBEGF,NF1,NR1H4,TYROBP	8
Liver Inflammation/Hepatitis	acute alcoholic hepatitis	0.279			PDE4B	1
Increased Levels of Creatinine	increased clearance of creatinine	0.279			APRT	1
Liver Damage	injury of liver	0.286			CCL2,CSF2RA,CXCL1,FKBP1A,NR1H4,STAB1,TLR3,TP73	8
Renal Damage	injury of kidney	0.294			ANGPT2,SREBF1,THBS1	3
Renal Inflammation, Renal Nephritis	crescentic glomerulonephritis	0.296			HBEGF	1
Liver Hyperplasia/Hyperproliferation	hyperplasia of liver	0.296			IFT88	1
Increased Levels of LDH	increased release of LDH	0.296			IL1B	1
Liver Inflammation/Hepatitis	severe alcoholic hepatitis	0.296			PDE4B	1
Cardiac Proliferation	proliferation of heart cells	0.3			HBEGF,NRG1,TP73	3
Cardiac Congestive Cardiac Failure, Heart Failure	congestive heart failure	0.3			FKBP1A,PDE4B,SLC7A11,STAB1	4
Liver Fibrosis	activation of hepatic stellate cells	0.304			BAMBI,FN1	2
Pulmonary Hypertension	Pulmonary Hypertension	0.311			ADA,CSF2RA,CXCR4,PDE4B	4
Congenital Heart Anomaly	situs inversus totalis	0.312			CITED2	1
Liver Cholestasis	progressive familial intrahepatic cholestasis type 1	0.313			NR1H4,SREBF1	2
Cardiac Fibrosis	fibrosis of heart	0.324		0.152	ANGPT2,FN1,HBEGF,IL1B,NF1	5
Liver Proliferation	quantity of hepatocytes	0.328			ADA	1
Renal Atrophy	atrophy of renal tubule	0.343			APRT	1
Hepatocellular Carcinoma, Liver Hyperplasia/Hyperproliferation	incidence of hepatocellular carcinoma	0.347			NR1H4,TP73	2
Nephrosis	minimal change nephrotic syndrome	0.358			FKBP1A	1
Renal Inflammation, Renal Nephritis	lupus nephritis	0.363			FKBP1A,SMURF2	2
Heart Failure	cardiac death	0.373			GRK5	1
Liver Damage	damage of liver cells	0.373			IL1B	1
Pulmonary Hypertension	primary pulmonary hypertension	0.373			CSF2RA	1
Renal Necrosis/Cell Death	cell death of renal tubule	0.38			APRT,THBS1	2
Liver Inflammation/Hepatitis	viral hepatitis	0.389			CCL2,CSF2RA,FKBP1A,TP73	4
Nephrosis	nephrosis	0.395			DGKE,FKBP1A,PDE4B	3
Renal Necrosis/Cell Death	apoptosis of kidney cell lines	0.401		0.097	CITED2,GNAL,PYCARD,SRXN1,TP73,VOPP1,YWHAQ	7
Decreased Levels of Potassium	Decreased Levels of Potassium	0.402			SGK1	1
Glomerular Injury, Renal Necrosis/Cell Death	apoptosis of mesangial cells	0.402			IL1B	1
Liver Fibrosis	migration of hepatic stellate cells	0.402			CCL2	1
Heart Failure	failure of heart	0.413			FKBP1A,GRK5,IL1B,PDE4B,SLC7A11,STAB1,TPH1	7
Cardiac Necrosis/Cell Death	cell viability of cardiomyocytes	0.442			CXCR4	1
Liver Degeneration	degeneration of liver	0.455			NR1H4	1
Cardiac Enlargement	hypertrophy of right ventricle	0.455			ADA	1
Liver Hyperplasia/Hyperproliferation	liver cholangiocarcinoma	0.455			CXCR4	1
Hepatocellular Carcinoma, Liver Hyperplasia/Hyperproliferation	tumorigenesis of hepatocellular carcinoma	0.455			NR1H4	1
Increased Levels of Alkaline Phosphatase	increased activation of alkaline phosphatase	0.46			IL1B,PLAUR	2
Cardiac Proliferation	proliferation of cardiomyocytes	0.468			NRG1,TP73	2
Renal Damage	reperfusion injury of kidney	0.48			THBS1	1
Glomerular Injury	focal segmental glomerulosclerosis	0.492			SMURF2	1
Cardiac Dilation	dilation of heart ventricle	0.504			HBEGF	1
Cardiac Hypoplasia	hypoplasia of trabeculae carne	0.504			ZFP36L1	1
Liver Regeneration	regeneration of liver	0.512			MGAT3,NR1H4	2
Glomerular Injury	abnormal morphology of podocytes	0.515			PPT1	1
Cardiac Necrosis/Cell Death	apoptosis of ventricular myocytes	0.515			NRG1	1
Liver Necrosis/Cell Death	apoptosis of liver cells	0.526		0	BBC3,ENDOG,HBEGF,NR1H4	4
Cardiac Arrythmia	long-QT syndrome	0.538			KIF21B	1
Renal Necrosis/Cell Death	cell death of kidney cell lines	0.545		0.401	CITED2,GNAL,HTRA2,PYCARD,SRXN1,TP73,VOPP1,YWHAQ	8
Renal Inflammation, Renal Nephritis	IgA nephropathy	0.548			BMI1	1
Cardiac Necrosis/Cell Death	cell death of cardiomyocytes	0.556	Increased	2.191	BBC3,CBL,IL1B,NRG1,TFDP1	5
Renal Enlargement	hypertrophy of renal glomerulus	0.589			STAB1	1
Cardiac Infarction	acute myocardial infarction	0.594			F13A1,PON1	2
Liver Hyperplasia/Hyperproliferation	growth of liver tumor	0.598			CXCR4	1
Liver Hypoplasia	hypoplasia of liver	0.634			NF1	1
Cardiac Arrythmia	arrhythmia	1			CCL2,KIF21B,MAOB	3
Renal Necrosis/Cell Death	cell death of kidney cells	1		0.089	CITED2,GNAL,HTRA2,IL1B,PYCARD,SRXN1,TP73,VOPP1,YWHAQ	9
Liver Damage, Liver Inflammation/Hepatitis	infection by Hepatitis C virus	1			CCL2,FKBP1A	2
Cardiac Infarction	myocardial infarction	1			BBC3,CXCR4,F13A1,PON1	4
Cardiac Arrythmia, Tachycardia	ventricular tachycardia	1			MAOB	1
